# Supplementary material for: Nuclear matrix protein Matrin3 regulates alternative splicing and forms overlapping regulatory networks with PTB
Source: EMBO J. 2015 Jan 19;34(5):653–68. doi: 10.15252/embj.201489852 (PMC4365034; doi:10.15252/embj.201489852)
Supplement: Supplementary file 2 [file embj0034-0653-sd2.xlsx]

## Sheet: Mass Spec Identified Peptides
Gene Symbol	Molecular size (Da)	Mascot score	Identifiedpeptides
MATR3	100419	9446	K.EQEEK.S
			K.VDLSEK.Y
			R.SYSPDGK.E
			R.DSFDDR.G
			R.DSQGHGR.D
			R.KSGMAFK.S
			K.LAEPYGK.I
			R.MNQGTAR.L
			K.NYILMR.M
			R.DLDELSR.Y
			R.GPGPLQER.S
			K.ALWFQGR.C
			R.RDSFDDR.G
			R.MDYEDDR.L
			K.FDSEYER.M
			R.DDWEEKR.H
			K.NDDGLVEIK.V
			K.KPEGKPDQK.F
			K.SFQQSSLSR.D
			K.SGEDGEKDTK.D
			R.GPLPLSSQHR.G
			R.SQESGYYDR.M
			R.VVHIMDFQR.G
			R.TEEGPTLSYGR.D
			K.SQAFIEMETR.E
			R.MDYEDDRLR.D
			K.SQAFIEMETR.E
			R.IKKPEGKPDQK.F
			K.DDYTIPDEYR.I
			R.GNLGAGNGNLQGPR.H
			R.RTEEGPTLSYGR.D
			K.NTHCSSLPHYQK.L
			K.EWSQHINGASHSR.R
			K.DTSENADGQSDENK.D
			K.LCSLFYTNEEVAK.N
			K.ITPENLPQILLQLK.R
			R.GPSLNPVLDYDHGSR.S
			R.DDSFFGETSHNYHK.F
			R.GAPPSSNIEDFHGLLPK.G
			R.GDADQASNILASFGLSAR.D
			K.IEELDQENEAALENGIK.N
			R.IGPYQPNVPVGIDYVIPK.T
			R.VIHLSNLPHSGYSDSAVLK.L
			K.NEENTEPGAESSENADDPNK.D
			K.VDKIEELDQENEAALENGIK.N
			R.DLSAAGIGLLAAATQSLSMPASLGR.M
			R.YQLLQLVEPFGVISNHLILNK.I
			K.DTSENADGQSDENKDDYTIPDEYR.I
RAVER1	80042	2378	R.LFSHPR.E
			R.CLCVDR.L
			K.YCFVDK.Y
			K.RLEHTER.Q
			R.LLSPLSSAR.L
			R.CFLVYSER.T
			K.GYGFAEYMK.K
			R.EPALGPHGPSR.H
			R.VSFCAPGPPGR.S
			K.SDLLGKPLGPR.T
			K.MSPPPSGFGER.S
			K.SGAEVEAGDAAER.R
			R.SMLAALIAAQATALNR.G
			R.GKPPPLLPSVLGPAGGDR.E
			R.APEEELPPLDPEEIR.K
			K.DSGPLPTPPGVSLLGEPPK.D
			R.APEEELPPLDPEEIRK.R
			R.RAPEEELPPLDPEEIR.K
			R.RPAEGPPTNPPAPGGGSSSSK.A
			R.RAPEEELPPLDPEEIRK.R
			R.EALGLGPPAAQLTPPPAPVGLR.G
			K.DSGPLPTPPGVSLLGEPPKDYR.I
			R.GLPGDVTNQEVHDLLSDYELK.Y
			R.ALSAVHSPTFCQLACGQDGQLK.G
			R.LPPEPGLSDSYSFDYPSDMGPR.R
			K.GFAVLEYETAEMAEEAQQQADGLSLGGSHLR.V
HNRNPM	77749	401	R.MGPGIDR.L
			R.MAAPIDR.V
			R.MATGLER.M
			R.MGPVMDR.M
			R.MGLSMER.M
			R.MGANSLER.M
			R.FGSGMNMGR.I
			K.LSGREIDVR.I
			R.INEILSNALK.R
			R.MGAGLGHGMDR.V
			R.MGAGMGFGLER.M
			K.EVFSMAGVVVR.A
			R.MVPAGMGAGLER.M
			R.MGLAMGGGGGASFDR.A
			R.MGPAMGPALGAGIER.M
			R.MGPLGLDHMASSIER.M
			K.VGEVTYVELLMDAEGK.S
			K.MGGMEGPFGGGMENMGR.
RBMX	42306	264	R.DYAPPPR.D
			K.ALEAVFGK.Y
			R.DVYLSPR.D
			R.REPLPSR.R
			R.RGPPPPPR.S
			R.SDLYSSGR.D
			R.GLPPSMER.G
			R.IVEVLLMK.D
			R.YDDYSSSR.D
			R.GPPPSYGGSSR.Y
			R.DSYESYGNSR.S
			R.SSSGMGGRAPVSR.G
			K.VEQATKPSFESGR.R
DDX5/p68	69618	601	K.FGNPGEK.L
			K.TIVFVETK.R
			R.EANQAINPK.L
			K.LLQLVEDR.G
			R.TAQEVETYR.R
			K.IVDQIRPDR.Q
			K.IVDQIRPDR.Q
			R.LMEEIMSEK.E
			K.APILIATDVASR.G
			R.TTYLVLDEADR.M
			R.MLDMGFEPQIR.K	Shared between DDX5, DDX3X and DDX17
			K.FVINYDYPNSSEDYIHR.I
CCAR1	133423	497	K.TPQVGDR.V
			R.GDQVPNR.K
			R.VFTGVVTK.L
			R.DGFQHPAR.L
			K.AGLLQPPVR.I
			R.IVSQPQPAR.R
			K.TILNLENSNK.S
			K.DLSQLQENLK.I
			R.VLVEATYNPNMPFK.W
			R.IQTLPNQNQSQTQPLLK.T
DDX3X	73597	530	R.LVDMMER.G
			K.YLVLDEADR.M
			K.DLLDLLVEAK.Q
			R.VGSTSENITQK.V
			K.SPILVATAVAAR.G
			R.IVEQDTMPPK.G
			R.ELAVQIYEEAR.K
			R.QSSGASSSSFSSSR.A
			R.MLDMGFEPQIR.R	Shared between DDX5, DDX3X and DDX17
			R.DFLDEYIFLAVGR.V
SFRS14	121074	226	K.VGMIPAPK.R
			K.TQGTNQIQK.N
			K.GETQGLLTAK.G
			R.VVGTIDQLVK.R
			R.SDVFPGPSFR.S
			K.APSSLSDAVPQR.A
			R.ATTGTQTLLSSGTR.L
			R.DYDVDHPGEADSVLR.G
			R.EPVSVGTPSEGEGLGADGQEHK.E
KIAA1967/DBC1	103465	286	R.IQVSSEK.E
			K.LEDSEVR.S
			R.LAEAEETAR.T
			K.TLAAEMQELR.V
			K.VQTLSNQPLLK.S
			K.AAYNPGQAVPWNAVK.V
			K.VLLLSSPGLEELYR.C
			K.EAAPDAGAEPITADSDPAYSSK.V
RUVBL1	50538	436	K.GLGLDESGLAK.Q
			R.AVLLAGPPGTGK.T
			K.QAASGLVGQENAR.E
			K.TALALAIAQELGSK.V
			R.VEAGDVIYIEANSGAVK.R
			R.AQTEGINISEEALNHLGEIGTK.T
DDX17	73138	620	K.IVDQIRPDR.Q
			R.DMVGIAQTGSGK.T
			K.APILIATDVASR.G
			K.VLEEANQAINPK.L
			R.MLDMGFEPQIR.K	Shared between DDX5, DDX3X and DDX17
			R.ELAQQVQQVADDYGK.C
WDR33	146198	100	R.GMQGPPGPR.E
			R.EASFSPTDNK.F
			K.LAMEQEQMGK.D
			R.EMEAPGGPSEDR.G
			K.VPIPAPNEVLNDR.K
			R.ENQGPAPQGMIMGHPPQEMR.G
RUVBL2	51296	294	K.GTEVQVDDIK.R
			R.AVLIAGQPGTGK.T
			R.DYDAMGSQTK.F
			R.QASQGMVGQLAAR.R
			R.LLIVSTTPYSEK.D
			R.TQGFLALFSGDTGEIK.S
HNRNPH1	49484	266	R.THYDPPR.K
			K.SNNVEMDWVLK.H
			K.HTGPNSPDTANDGFVR.L
			R.STGEAFVQFASQEIAEK.A
			R.ATENDIYNFFSPLNPVR.V
PTBP1	57357	118	K.IITFTK.N
			K.LTSLNVK.Y
			R.EGQEDQGLTK.D
			K.LSLDGQNIYNACCTLR.I
			K.NNQFQALLQYADPVSAQHAK.L

## Sheet: Table description
Supplementary Table S1 Unique peptides identified using mass spectrometry. The table lists the different proteins identified (Fig. 1C) along with their molecular weight size, the mascot score obtained and all the different peptides identified. The entries are sorted by number of unique peptides identified.
