# Supplementary material for: Nuclear matrix protein Matrin3 regulates alternative splicing and forms overlapping regulatory networks with PTB
Source: EMBO J. 2015 Jan 19;34(5):653–68. doi: 10.15252/embj.201489852 (PMC4365034; doi:10.15252/embj.201489852)
Supplement: Supplementary file 3 [file embj0034-0653-sd3.xlsx]

## Sheet: HJAY MATR3 Gene Expression
TIGR Transcript Cluster	Strand	Ensembl Gene ID	Position	Description	Gene Symbol	dT	TA_G1_C2_(hjay)	TA_G2_C2_(hjay)	TA_G3_C2_(hjay)	TA_G5_M3_(hjay)	TA_G6_M3_(hjay)	TA_G7_M3_(hjay)	dTrank
TC0500515	+	ENSG00000015479	chr5:138637690-138694027	Matrin-3	'MATR3	3.7	1065.65	1104.92	1155.32	279.36	297.07	323.17	5.14
TC0700581	+		chr7:102116145-102117523			3.41	14.1	25	14.4	7.3	1	7.4	0.22
TC1500309	+		chr15:43558703-43559509	Spermatogenesis-associated protein 5-like protein 1	'SPATA5L1	3.3	35.3	37.3	31.2	5	18.85	7.6	0.21
TC1200109	+		chr12:9284258-9286902			3.25	110.49	126.95	102.23	31.25	35.93	37.34	0.92
TC0700182	+	ENSG00000205745	chr7:36085219-36091865	Putative uncharacterized protein PP13004	'AC083864.2	3.05	18.05	24.88	35.4	11.07	7	7.57	0.27
TC0900841	-	ENSG00000174482	chr9:27938076-29202241	Leucine-rich repeat and immunoglobulin-like domain-containing nogo receptor-interacting protein 2 Precursor	'LINGO2	2.94	72.92	75.18	64.54	22.52	22.12	27.67	1.22
TC1200304	+	ENSG00000178401	chr12:48026967-48031950	DnaJ homolog subfamily C member 22	'DNAJC22	2.85	257.17	37.55	43.9	43.61	41.68	33.49	0.12
TC0800030	+	ENSG00000189393	chr8:7618023-7621033		'FAM90A14	2.69	53.43	29.5	89.73	16.23	28.13	19.8	0.08
TC1001007	-	ENSG00000182010	chr10:63612800-63698472	Rhotekin-2	'RTKN2	2.69	118	123.53	104.21	40.25	39.96	48.16	2
TC0201582	-	ENSG00000197223	chr2:68122842-68143662	Nuclear nucleic acid-binding protein C1D	'C1D	2.67	451.86	486.05	422.9	157.15	163.15	189.39	1.49
TC0600291	+	ENSG00000204308	chr6:32254047-32256548	E3 ubiquitin-protein ligase RNF5	'RNF5	2.55	665.24	659.59	653.04	270.64	237.46	266.94	2.35
TC1201358	-	ENSG00000135677	chr12:63393491-63439494	N-acetylglucosamine-6-sulfatase Precursor	'GNS	2.51	1174.24	1178.83	1143.34	464.98	448.67	479.57	4.18
TC1501157	-	ENSG00000180953	chr15:77978301-78003099	Suppressor of tumorigenicity protein 20	'ST20	2.49	446.89	468.19	436.03	189.59	167.6	184.6	1.04
TC1101777	-	ENSG00000110347	chr11:102238675-102250923	Macrophage metalloelastase Precursor	'MMP12	2.44	64.78	69.71	54.4	25.97	24.86	26.52	1.01
TC0601307	-	ENSG00000146072	chr6:47307227-47385639	Tumor necrosis factor receptor superfamily member 21 Precursor	'TNFRSF21	2.41	330.98	338.02	347.39	125.72	135.66	159.67	1.59
TC0Y00014	+	ENSG00000176679	chrY:3507096-3508082	Homeobox protein TGIF2LY	'TGIF2LY	2.38	13.55	15.65	19.25	6.55	2.85	10.95	0.1
TC1501158	-	ENSG00000140379	chr15:78040290-78050843	Bcl-2-related protein A1	'BCL2A1	2.33	326.54	380.38	327.76	147.65	142.78	153.51	0.46
TC0600533	+	ENSG00000065615	chr6:84626087-84726865	Cytochrome b5 reductase 4	'CYB5R4	2.31	132.9	150.97	142.45	64.33	55.7	64.23	0.78
TC0201202	+	ENSG00000167165	chr2:234191030-234346695	UDP-glucuronosyltransferase 1-8 Precursor	'UGT1A6	2.27	65.63	76.37	51.98	29.37	27.63	28.27	0.56
TC0101859	-	ENSG00000116670	chr1:11657124-11674455	Mitotic spindle assembly checkpoint protein MAD2B	'MAD2L2	2.27	388.61	338.5	333.71	156.75	152.73	158.7	1.12
TC1500195	+	ENSG00000128463	chr15:32304511-32309658	Transmembrane protein 85	'TMEM85	2.25	1675.3	1601.1	1570.26	765.4	680.72	703.26	2.05
TC0800889	-	ENSG00000205408	chr8:38577287-38577842		'AC069120.9	2.22	624.39	556.16	547.92	289.33	245.62	244.99	0.2
TC1200968	-	ENSG00000173391	chr12:10202169-10216004	Oxidized low-density lipoprotein receptor 1	'OLR1	2.22	1203.21	1399.48	1391.63	633.08	566.68	595.73	1.92
TC0801209	-	ENSG00000177570	chr8:119278795-119703365	Sterile alpha motif domain-containing protein 12	'SAMD12	2.21	67.78	78.64	59.91	25.43	30.81	37.13	0.56
TC0701433	-	ENSG00000004799	chr7:95050749-95063861		'PDK4	2.2	363.72	326.07	297.17	150.3	147.86	149.62	1.88
TC1101830	-	ENSG00000109846	chr11:111284559-111289126	Alpha-crystallin B chain	'CRYAB	2.17	81.13	82.14	71.16	35.3	33.7	39.21	0.51
TC0100747	+	ENSG00000143036	chr1:95058494-95133389	Choline transporter-like protein 3	'SLC44A3	2.16	208.95	187.31	158.98	89.69	77.41	89.75	1.38
TC0100755	+	ENSG00000117569	chr1:96959927-97052937	Polypyrimidine tract-binding protein 2	'PTBP2	2.16	998.3	1048.15	1019.71	461.37	482.5	477.92	2.2
TC1600914	-	ENSG00000167191	chr16:19777796-19803681	G-protein coupled receptor family C group 5 member B Precursor	'GPRC5B	2.12	131.77	114.43	111.75	53.58	58.37	56.87	0.72
TC2000235	+	ENSG00000101335	chr20:34603311-34611640	Myosin regulatory light polypeptide 9	'MYL9	2.11	525.99	509.86	610.97	271.69	261.67	245.91	0.89
TC0301416	-		chr3:108038350-108442175		'AC074043.12	2.09	67.99	74.81	55.53	31.3	29.42	33.98	0.37
TC2100140	+	ENSG00000183844	chr21:41610531-41651524	Protein FAM3B Precursor	'FAM3B	2.09	39.13	35.71	35.47	15.25	16.27	21.27	0.42
TC0900415	+	ENSG00000130956	chr9:98252258-98293439	Intracellular hyaluronan-binding protein 4	'HABP4	2.08	137.36	134.19	111.57	64.18	60.03	59.68	0.64
TC0X00355	+	ENSG00000204116	chrX:72699761-72823333	Cysteine-rich hydrophobic domain 1 protein	'CHIC1	2.06	193.99	210.22	202.63	97.48	94.71	102.29	0.88
TC0300470	+	ENSG00000170017	chr3:106568403-106778438	CD166 antigen Precursor	'ALCAM	2.05	95.46	99.33	85.93	43.56	45.44	48.05	0.8
TC1400729	-	ENSG00000197875	chr14:23092436-23092623			2.03	31.9	36.1	75.8	7.3	49.1	14.4	0.05
TC0601148	-	ENSG00000204310	chr6:32243963-32253863	1-acyl-sn-glycerol-3-phosphate acyltransferase alpha	'AGPAT1	2.03	707.22	650.82	575.85	316.51	302.62	334.33	1.19
TC0501080	-	ENSG00000164220	chr5:75947064-75954996	Proteinase-activated receptor 3 Precursor	'F2RL2	2.01	78.65	93.12	83.83	38.56	41.27	47.19	0.33
TC0200745	+	ENSG00000150540	chr2:138438060-138490403	Histamine N-methyltransferase	'HNMT	2.01	176.01	165.95	152.44	82.63	79.02	83.91	0.68
TC0X00146	+	ENSG00000147041	chrX:37750779-37873013	Synaptotagmin-like protein 5	'SYTL5	2.01	71.65	73.35	57.06	37.48	31.03	32.06	0.85
TC0100060	+	ENSG00000158109	chr1:3531416-3536552	Tumor protein p63-regulated gene 1-like protein	'TPRG1L	2	515.51	475.19	500.27	253.9	242.61	249.46	0.89
TC0300761	+	ENSG00000163590	chr3:161956690-162271507	Protein phosphatase 1L	'PPM1L	1.99	173.62	176.66	147.88	84.05	76.94	88.73	0.6
TC0300596	+	ENSG00000177646	chr3:130081144-130117068	Acyl-CoA dehydrogenase family member 9, mitochondrial Precursor	'ACAD9	1.99	834.57	848.48	797.67	422.69	402.36	423.92	2.37
TC0102415	-	ENSG00000117228	chr1:89290589-89303631	Interferon-induced guanylate-binding protein 1	'GBP1	1.98	115.03	117.41	118.28	61.47	54.57	61.19	1
TC1700476	+	ENSG00000131480	chr17:38250135-38256250	Retina-specific copper amine oxidase Precursor	'AOC2	1.97	109.75	99.76	94.52	53.34	56.27	44.88	0.55
TC0600126	+	ENSG00000124532	chr6:24511161-24533789	Magnesium transporter MRS2 homolog, mitochondrial Precursor	'MRS2	1.97	383.66	420.01	379.75	188.39	192.87	219.39	1.13
TC0400611	+	ENSG00000121211	chr4:154485251-154555693	Meiotic nuclear division protein 1 homolog	'MND1	1.96	220.14	225.64	231.33	107.83	108.37	129.14	0.73
TC0600168	+	ENSG00000146109	chr6:26705159-26708257	Activator of basal transcription 1	'ABT1	1.96	417.98	412.06	403.65	214.69	199.19	216.72	0.96
TC1500444	+	ENSG00000137821	chr15:68932672-69129488	Leucine-rich repeat-containing protein 49	'LRRC49	1.96	160.87	173.7	151.77	82.96	80.21	85.08	1.13
TC1100181	+	ENSG00000133816	chr11:12072140-12241913	Protein MICAL-2	'MICAL2	1.96	234.32	240.08	248.28	119.01	121.81	128.54	1.73
TC0700690	+	ENSG00000158457	chr7:128571946-128595907	Tetraspanin-33	'TSPAN33	1.93	174.74	162.46	152.48	84.23	79.61	90.52	0.93
TC2000183	+	ENSG00000088305	chr20:30813852-30860823	DNA	'DNMT3B	1.93	130.72	133.27	124.68	66.21	65.07	70.07	1.21
TC0101406	+	ENSG00000134369	chr1:199859224-200062720	Neuron navigator 1	'NAV1	1.93	182.8	186.19	169.26	93.44	88.83	97.04	1.75
TC1901152	-	ENSG00000105088	chr19:9825395-9908228	Noelin-2 Precursor	'OLFM2	1.92	393.28	368.56	305.03	182.7	177.2	196.36	0.77
TC0601568	-	ENSG00000111885	chr6:119540073-119712628	Mannosyl-oligosaccharide 1,2-alpha-mannosidase IA	'MAN1A1	1.92	169.12	185.59	141.82	86.18	81.58	90.38	1
TC1201157	-	ENSG00000134285	chr12:47602009-47605877	FK506-binding protein 11 Precursor	'FKBP11	1.91	200.43	186.24	177.55	101.49	105.11	89.38	0.67
TC0800286	+	ENSG00000168333	chr8:50147456-50151195	UPF0362 protein C8orf22	'C8orf22	1.91	1792.03	1993.79	1612.94	1217.01	805.73	800.77	1.33
TC1201176	-	ENSG00000187778	chr12:48238352-48248192	Microspherule protein 1	'MCRS1	1.91	667.03	617.81	646.84	318.37	330.15	364.98	2.18
TC0800233	+	ENSG00000169499	chr8:38877910-38945344	Pleckstrin homology domain-containing family A member 2	'PLEKHA2	1.91	1046.99	1006.91	956.64	581.74	499.98	497.36	2.32
TC1400278	+	ENSG00000184902	chr14:60316449-60316839	CDK-activating kinase assembly factor MAT1	'AL132777.1	1.9	151.38	147.77	123.22	70.32	72.12	80.22	0.12
TC0601474	-	ENSG00000146267	chr6:99835259-99904252	Uncharacterized protein C6orf168	'C6orf168	1.9	110.48	112.39	86.48	58.8	49	55.23	0.44
TC1700083	+	ENSG00000174327	chr17:6880426-6884005	Monocarboxylate transporter 13	'SLC16A13	1.9	176.62	168.41	150.32	91.84	92.69	75.93	0.5
TC1900067	+	ENSG00000088256	chr19:3045408-3072499	Guanine nucleotide-binding protein subunit alpha-11	'GNA11	1.9	502.94	470.75	463.49	250.57	238.88	265.43	0.91
TC0900784	-	ENSG00000175893	chr9:14545481-14683474	Uncharacterized protein ENSP00000382772 Fragment	'ZDHHC21	1.89	251.47	273.5	257.9	123.71	141.64	148.16	1.12
TC0500819	-	ENSG00000049656	chr5:1370982-1398185	Cleft lip and palate transmembrane protein 1-like protein	'CLPTM1L	1.88	959.81	919.88	939.76	503.2	495.14	498.54	2.13
TC0900822	-	ENSG00000171889	chr9:21444270-21549832	Putative uncharacterized protein LOC554202	'RP11-354P17.1	1.87	60.37	66.5	55.98	35.99	29.63	31.97	0.45
TC0X00227	+	ENSG00000171365	chrX:49573965-49750632	Chloride channel protein 5	'CLCN5	1.87	117.96	124.45	122.49	59.09	65.26	70.98	0.88
TC0400760	-	ENSG00000159692	chr4:1195228-1232925	C-terminal-binding protein 1	'CTBP1	1.87	659.2	611.76	632.68	316.9	322.77	377.66	0.92
TC0500450	+	ENSG00000066583	chr5:128458339-128477730	Isochorismatase domain-containing protein 1	'ISOC1	1.87	884.55	820.3	849.79	451.16	444.9	472.61	1.08
TC1500220	+	ENSG00000137801	chr15:37660572-37676959	Thrombospondin-1 Precursor	'THBS1	1.87	101.25	110.46	129.68	51.3	61.62	70.07	1.17
TC1700558	+	ENSG00000108439	chr17:43373936-43380653	Pyridoxine-5'-phosphate oxidase	'PNPO	1.86	761.3	759.78	725.4	412.9	394.98	398.61	0.98
TC0100317	+	ENSG00000130768	chr1:28134091-28158255	Acid sphingomyelinase-like phosphodiesterase 3b Precursor	'SMPDL3B	1.86	395.6	402.54	362.61	210.54	200.37	214.28	1.03
TC0102398	-	ENSG00000153904	chr1:85556756-85816545	N	'DDAH1	1.86	818.47	848.5	868.27	436.76	455.52	470.75	1.25
TC1400905	-	ENSG00000140015	chr14:62243052-62638515	Potassium voltage-gated channel subfamily H member 5	'KCNH5	1.84	110.06	128.9	113.72	63.28	64.28	64.48	0.62
TC0600261	+	ENSG00000204520	chr6:31475540-31491071	MHC class I polypeptide-related sequence A	'MICA	1.84	1106.9	1080.86	1104.95	657.96	597.5	531.44	1.69
TC0900005	+	ENSG00000107104	chr9:460291-736105	KN motif and ankyrin repeat domain-containing protein 1	'KANK1	1.83	74.28	76.04	73.2	36.75	41.19	43.94	0.29
TC1200503	+	ENSG00000135679	chr12:67488247-67520481	E3 ubiquitin-protein ligase Mdm2	'MDM2	1.83	593.2	642.82	640.2	358.32	352.17	315.3	0.74
TC0X00010	+	ENSG00000056998	chrX:2756863-2810861	Glycogenin-2	'GYG2	1.83	333.3	313.54	273.86	164.08	160.95	179.44	0.89
TC1101759	-	ENSG00000184384	chr11:95351088-95715992	Mastermind-like protein 2	'MAML2	1.82	225.33	221.73	205.86	117.55	108.37	132.84	0.56
TC1200156	+	ENSG00000084444	chr12:13088582-13127650	Uncharacterized protein KIAA1467	'KIAA1467	1.82	173.56	175.26	161.56	95.52	88.18	96.77	0.66
TC0100106	+	ENSG00000054523	chr1:10193418-10364248	Kinesin-like protein KIF1B	'KIF1B	1.82	317.05	312.51	291.36	160.69	163.73	182.03	1.76
TC0103375	-	ENSG00000168243	chr1:233780755-233880678	Guanine nucleotide-binding protein G	'GNG4	1.81	175.31	177.19	150.63	103.72	79.99	93.61	0.29
TC1700195	+	ENSG00000171931	chr17:18588064-18623386	F-box/WD repeat-containing protein 10	'FBXW10	1.81	65.7	69.47	67.05	36.13	37.45	38.19	0.68
TC1200731	+	ENSG00000135119	chr12:115660499-115775130	Ring finger and transmembrane domain-containing protein 2	'RNFT2	1.81	235.99	235.46	215.74	128.77	125.88	125.57	1.06
TC0100953	+	ENSG00000116128	chr1:145479806-145564641	B-cell CLL/lymphoma 9 protein	'BCL9	1.81	706.54	700.58	672.54	389.21	372	389.2	1.16
TC0101139	+	ENSG00000160785	chr1:154430502-154449211	Solute carrier family 25 member 44	'SLC25A44	1.8	351.9	358.59	284.01	202.18	179.25	170.21	0.41
TC0701387	-	ENSG00000075213	chr7:83428426-83839152	Semaphorin-3A Precursor	'SEMA3A	1.8	68.59	76.07	76.41	39.09	40.87	42.75	0.8
TC0300496	+	ENSG00000114529	chr3:113287926-113319747	TPA-induced transmembrane protein	'C3orf52	1.79	186.79	198.33	185.22	96.43	113.05	109.57	0.34
TC0102441	-	ENSG00000154511	chr1:93071041-93199657	Protein FAM69A	'FAM69A	1.79	138.48	135.93	120.72	75.04	71.26	74.18	0.36
TC0700126	+	ENSG00000050344	chr7:26158385-26193269	Nuclear factor erythroid 2-related factor 3	'NFE2L3	1.79	172.31	165.74	174.2	87.84	89.83	108.76	0.47
TC0401223	-	ENSG00000164109	chr4:121200029-121207458	Mitotic spindle assembly checkpoint protein MAD2A	'MAD2L1	1.79	389.86	381.15	384.5	203.52	217.1	226.6	0.88
TC0101206	+	ENSG00000158864	chr1:159435729-159450809	NADH dehydrogenase	'NDUFS2	1.79	1278.7	1304.63	1269.12	707.51	723.32	725.07	1.47
TC1001154	-	ENSG00000148677	chr10:92661833-92671013	Ankyrin repeat domain-containing protein 1	'ANKRD1	1.78	46.97	50	51.39	25.41	28.43	29.51	0.56
TC2000695	-	ENSG00000101019	chr20:33353783-33463359	Ubiquinol-cytochrome c reductase complex chaperone CBP3 homolog	'UQCC	1.78	254.24	271.35	243.51	142.14	139.51	150.99	0.68
TC1200606	+	ENSG00000111145	chr12:95112309-95185739	ETS domain-containing protein Elk-3	'ELK3	1.77	238.52	237.91	222.21	130.36	129.01	134.26	0.51
TC1500356	+	ENSG00000151575	chr15:54444936-54525363	Testis-expressed sequence 9 protein	'TEX9	1.77	153.32	168.5	154.54	93.04	87.37	89.43	0.6
TC0800816	-	ENSG00000104756	chr8:25341283-25371901	BTB/POZ domain-containing protein KCTD9	'KCTD9	1.77	494.54	533.91	512.99	292.28	283.6	293.79	1.32
TC2000600	-	ENSG00000188559	chr20:20320856-20641281	250 kDa substrate of Akt	'C20orf74	1.77	163.83	168.86	146.66	91.75	87.36	91.32	1.44
TC1700923	-	ENSG00000083454	chr17:3512939-3546447	P2X purinoceptor 5	'P2RX5	1.77	777.11	777.61	754.54	428.22	429.37	447.22	1.52
TC0800973	-	ENSG00000137563	chr8:64090192-64114280	Gamma-glutamyl hydrolase Precursor	'GGH	1.76	333.44	361.4	342.66	200.69	200.8	187.33	0.79
TC0900181	+	ENSG00000187988	chr9:37467146-37468314		'RP11-405L18.1	1.75	143.84	132.72	139.81	74.45	86.77	76.83	0.14
TC1600618	+	ENSG00000127688	chr16:79906076-79971441	Gigaxonin	'GAN	1.75	169.12	184.36	166.74	89.37	94.44	113.78	0.79
TC0102290	-	ENSG00000162407	chr1:56732527-56817845	Lipid phosphate phosphohydrolase 3	'PPAP2B	1.75	392.51	338	323.34	202.09	193.77	206.83	0.83
TC0500238	+	ENSG00000197822	chr5:68823875-68885887	Occludin	'OCLN	1.75	247.79	268.88	233.68	138.92	144.27	145.63	0.88
TC0201453	-	ENSG00000138050	chr2:39816949-39859911	THUMP domain-containing protein 2	'THUMPD2	1.75	306.34	344.22	307.51	169.71	179.97	197.56	0.88
TC0501462	-	ENSG00000135083	chr5:159611238-159699106	Cyclin-J-like protein	'CCNJL	1.74	169.04	151.49	156.34	92.74	93.96	87.12	0.42
TC0900567	+	ENSG00000196814	chr9:128128949-128309141	Protein FAM125B	'FAM125B	1.74	114.39	115.93	116.45	65.79	67.91	65.26	0.46
TC0701072	-	ENSG00000153790	chr7:25140841-25186500	Uncharacterized protein C7orf31	'C7orf31	1.74	105.43	101.25	95.39	54.56	58.41	60.28	0.6
TC0400486	+		chr4:119619270-119621042			1.73	22.01	35.76	32.97	9.66	25.24	17.53	0.08
TC0100302	+	ENSG00000204157	chr1:27192785-27199731	Uncharacterized protein LOC388610	'TRNP1	1.73	86	71.03	77.5	40.18	47.02	48.64	0.14
TC0202006	-	ENSG00000182389	chr2:152402389-152663839	Voltage-dependent L-type calcium channel subunit beta-4	'CACNB4	1.73	137.95	153.21	122.99	84.08	67.31	88.04	0.69
TC1000512	+	ENSG00000166135	chr10:102285686-102299753	Hypoxia-inducible factor 1 alpha inhibitor	'HIF1AN	1.73	276.34	252.95	261.4	149.02	144.77	162.67	0.74
TC0901035	-	ENSG00000135048	chr9:73488102-73573620	Transmembrane protein 2	'TMEM2	1.73	806.94	787.45	876.51	446.26	506.81	472.45	0.75
TC1200520	+	ENSG00000139291	chr12:70366145-70384107	Transmembrane protein 19	'TMEM19	1.73	452.41	437.53	426.21	246.73	246.3	268.19	0.77
TC0301007	-	ENSG00000206566	chr3:10213839-10214806			1.72	54.5	54.43	98.4	33.63	42.1	45.13	0.06
TC0801130	-	ENSG00000164938	chr8:96007377-96030791	Tumor protein p53-inducible nuclear protein 1	'TP53INP1	1.72	69.91	70.27	53.94	36.39	39.79	36.73	0.34
TC0301799	-	ENSG00000078081	chr3:184322698-184363352	Lysosome-associated membrane glycoprotein 3 Precursor	'LAMP3	1.72	143.99	165.78	155.84	82.59	91.37	96.47	0.38
TC0103103	-		chr1:197136163-197173181			1.71	86.19	96.8	94.9	55.13	46.86	60.35	0.24
TC0202356	-	ENSG00000135919	chr2:224548122-224612279	Glia-derived nexin Precursor	'SERPINE2	1.71	149.79	160.07	194.87	80.91	107.15	107.94	0.52
TC0800763	-	ENSG00000154359	chr8:12623777-12657363	LON peptidase N-terminal domain and RING finger protein 1	'LONRF1	1.71	127.42	134.63	117.35	72.96	70.66	78.81	0.61
TC0X00906	-	ENSG00000102096	chrX:48655403-48661280	Serine/threonine-protein kinase Pim-2	'PIM2	1.71	406.25	408.32	394.43	267.91	230.37	207.62	0.71
TC0600263	+	ENSG00000204516	chr6:31570689-31586880	MHC class I polypeptide-related sequence B	'MICB	1.71	400.03	373.34	383.28	257.35	221.86	198.77	0.86
TC1300508	-	ENSG00000136098	chr13:51604780-51631997	Serine/threonine-protein kinase Nek3	'NEK3	1.71	286.58	316.07	290.67	166.91	178.14	176.26	0.86
TC0X00469	+	ENSG00000181819	chrX:104536840-104540217	X-linked interleukin-1 receptor accessory protein-like 2 Precursor	'AL391071.1	1.7	293.58	315.68	273.29	178.46	169.99	170.84	0.17
TC0800197	+		chr8:32905030-33021915		'AC090204.11	1.7	142.8	139.5	122.93	86.18	68.06	83.61	0.32
TC0900463	+	ENSG00000095209	chr9:107496643-107578714	Trimeric intracellular cation channel type B	'TMEM38B	1.7	469.12	447.08	471.43	262.81	281.69	271.71	0.76
TC0800378	+	ENSG00000121039	chr8:74369891-74399345	Retinol dehydrogenase 10	'RDH10	1.7	433.96	441.28	434.99	222.47	254.34	294.26	0.79
TC0102710	-	ENSG00000184678	chr1:148122633-148124856	Histone H2B type 2-E	'HIST2H2BE	1.69	13.3	15.1	10.4	1	6.1	15.8	0.04
TC1101411	-	ENSG00000186652	chr11:56907843-56914750	Bone marrow proteoglycan Precursor	'PRG2	1.69	55.83	47.59	60.2	33.97	34.31	28.75	0.31
TC1000467	+	ENSG00000138185	chr10:97461511-97619442	Ectonucleoside triphosphate diphosphohydrolase 1	'ENTPD1	1.69	68.04	68.41	59.12	38.48	36.59	40.45	0.51
TC0101424	+	ENSG00000077157	chr1:200584443-200824320	Protein phosphatase 1 regulatory subunit 12B	'PPP1R12B	1.69	335.2	323.95	313.8	172.64	188.6	214.75	0.78
TC0500833	-		chr5:4858833-4919318			1.68	31.8	27.8	18.8	15.27	16.07	15.27	0.09
TC1800296	-	ENSG00000132204	chr18:1244390-1397213	Uncharacterized protein C18orf2	'C18orf2	1.68	52.17	67.52	58.65	26.78	35.77	43.38	0.15
TC0X00819	-	ENSG00000174010	chrX:23911758-23955224	Kelch-like protein 15	'KLHL15	1.68	352.8	355.56	327.82	197.4	187.56	231.75	0.31
TC0200916	+	ENSG00000162999	chr2:183651532-183673616	Dual specificity protein phosphatase 19	'DUSP19	1.68	149.99	162.23	152.88	92.03	87.9	96.36	0.33
TC0501211	-	ENSG00000134986	chr5:111041536-111121814	Neuronal protein 3.1	'C5orf13	1.68	938.7	877.08	798.58	579.25	502.71	471.06	0.45
TC0701515	-		chr7:102109067-102118053			1.67	30.99	22.24	34.37	22.28	18.65	11.55	0.12
TC0600649	+	ENSG00000203778	chr6:112515367-112530685	Uncharacterized protein C6orf225	'C6orf225	1.67	82.31	83.87	84.2	51.41	47.71	50.61	0.28
TC0103379	-	ENSG00000086619	chr1:234445478-234511918	ERO1-like protein beta Precursor	'ERO1LB	1.67	37.15	37.57	32.91	23.45	20.13	21	0.35
TC0700628	+	ENSG00000105974	chr7:115952075-115988466	Caveolin-1	'CAV1	1.67	318.47	361.25	326.71	208.13	173.11	221.43	0.38
TC0300767	+	ENSG00000163536	chr3:168936205-169026051	Neuroserpin Precursor	'SERPINI1	1.67	116.56	110.73	94.34	64.27	61.2	66.68	0.5
TC0501121	-	ENSG00000164176	chr5:83272129-83716367	EGF-like repeat and discoidin I-like domain-containing protein 3 Precursor	'EDIL3	1.67	81.15	87.05	86.69	48.5	56.04	48.25	0.56
TC1500396	+	ENSG00000166128	chr15:61268781-61347028	Ras-related protein Rab-8B	'RAB8B	1.67	264.97	254.69	251.33	157.24	149.74	155.59	0.58
TC0400365	+	ENSG00000163624	chr4:85723081-85789377	Phosphatidate cytidylyltransferase 1	'CDS1	1.67	75.94	76.22	72	47.88	44.18	42.4	0.59
TC0103189	-	ENSG00000180667	chr1:205283817-205292948	Ubiquitin thioesterase OTU1	'YOD1	1.66	452.52	490.81	428.14	284.12	263.66	279.06	0.28
TC0700194	+	ENSG00000010270	chr7:38184376-38236794	MLN64 N-terminal domain homolog	'STARD3NL	1.66	384.97	418.56	370.49	236.3	222.81	248.59	0.7
TC1100620	+	ENSG00000110092	chr11:69165054-69178422	G1/S-specific cyclin-D1	'CCND1	1.66	857.19	829.75	886.05	511.56	499.52	537.69	0.89
TC0100238	+	ENSG00000070831	chr1:22235157-22292024	Cell division control protein 42 homolog Precursor	'CDC42	1.66	2182.47	2344.11	2201.73	1335.94	1376.75	1334.36	0.94
TC1001148	-		chr10:91705612-91706174			1.65	27.36	72.94	33.27	31.2	21.4	28.5	0.01
TC0Y00086	+	ENSG00000205936	chrY:23946975-23953290	Uncharacterized protein ENSP00000371860 Fragment	'AC006983.1	1.65	125.39	127.86	149.32	75.24	82.56	86.55	0.09
TC1101901	-		chr11:119363871-119364753			1.65	20.18	24.89	22.32	17.91	12.14	10.87	0.09
TC0601162	-	ENSG00000204273	chr6:32888518-32892803	HLA class II histocompatibility antigen, DO beta chain Precursor	'HLA-DOB	1.65	59.09	58.2	56.43	33.81	35.49	35.92	0.4
TC0800523	+	ENSG00000136999	chr8:120497867-120505776	Protein NOV homolog Precursor	'NOV	1.65	302.57	333.04	297.76	183.36	187.71	194.09	0.41
TC1300208	+	ENSG00000102805	chr13:76462796-76474653	Ceroid-lipofuscinosis neuronal protein 5 Precursor	'CLN5	1.65	444.49	509.24	499.22	275.97	297.21	306.34	0.53
TC1000027	+	ENSG00000196139	chr10:5067547-5139878	Aldo-keto reductase family 1 member C3	'AKR1C3	1.65	285.18	257.78	291.61	171.19	153.6	180.02	0.6
TC1201609	-	ENSG00000176871	chr12:116954882-116984618	WD repeat and SOCS box-containing protein 2	'WSB2	1.65	889.18	854.51	794.51	532.34	470.35	537.93	0.67
TC0700171	+	ENSG00000122507	chr7:33135381-33612205	Protein PTHB1	'BBS9	1.65	95.8	105.64	89.84	58.91	55.47	61.75	0.71
TC1001292	-	ENSG00000099204	chr10:116180860-116518009	Actin-binding LIM protein 1	'ABLIM1	1.65	981.61	1019.02	949.81	585.95	587.75	612.24	1.15
TC0401286	-	ENSG00000205298	chr4:141919543-141920924		'Y_RNA	1.64	11	26.9	22.9	10.9	7.5	18.7	0.04
TC0501092	-	ENSG00000113273	chr5:78108788-78318113	Arylsulfatase B Precursor	'ARSB	1.64	216.32	238.32	220.69	132.53	135.77	143.49	0.34
TC1201285	-	ENSG00000170473	chr12:54581464-54607964	Protein wibg homolog	'WIBG	1.63	175.61	174.86	168.88	104.16	99.67	114.15	0.24
TC0701605	-	ENSG00000170775	chr7:124173352-124192917	Probable G-protein coupled receptor 37 Precursor	'GPR37	1.63	166.88	164.27	153.14	95.47	93.27	109.09	0.27
TC0600765	+	ENSG00000146386	chr6:139391512-139406132	Uncharacterized protein C6orf115	'C6orf115	1.63	269.02	244.63	268.02	146.62	156.19	177.08	0.37
TC0701148	-	ENSG00000006715	chr7:38730069-38915334	Vacuolar protein sorting-associated protein 41 homolog	'VPS41	1.63	174.08	185.07	169.05	103.45	104.6	116.04	0.45
TC0600460	+	ENSG00000096092	chr6:52643864-52659345	Transmembrane protein 14A	'TMEM14A	1.63	656.18	667.07	670.2	410.53	404.39	409.14	0.56
TC1001218	-	ENSG00000107566	chr10:101899841-101979366	Inhibitor of nuclear factor kappa-B kinase subunit alpha	'ERLIN1	1.63	869.84	902.49	907.61	536.47	558.51	547.23	0.63
TC1701501	-	ENSG00000198740	chr17:44727485-44794834	Zinc finger protein 652	'ZNF652	1.63	571.07	618.03	583.95	346.31	375.77	366.17	0.75
TC1201022	-	ENSG00000151491	chr12:15664343-15833601	Epidermal growth factor receptor kinase substrate 8	'EPS8	1.63	248.42	253.69	248.92	149.66	153.69	158.39	0.98
TC0100710	+		chr1:89645826-89659658		'RP4-644F6.3	1.62	71.39	70.71	71.4	44.6	45.79	41.39	0.2
TC0400447	+	ENSG00000155016	chr4:109072166-109094060	Cytochrome P450 2U1	'CYP2U1	1.62	121.36	118.57	113.61	79.5	68.07	70.45	0.39
TC1101678	-	ENSG00000137492	chr11:75738651-75769890	52 kDa repressor of the inhibitor of the protein kinase	'PRKRIR	1.62	523.31	538.8	521.15	301.98	332.4	342.3	0.43
TC0200115	+	ENSG00000084764	chr2:27046984-27103590	Microtubule-associated protein RP/EB family member 3	'MAPRE3	1.62	205.21	238.94	202.9	117.31	127.02	155.24	0.55
TC0600398	+	ENSG00000124702	chr6:43089953-43097010	Kelch domain-containing protein 3	'KLHDC3	1.62	988.12	891.37	853.17	554.03	583.44	545.99	0.95
TC0X00328	+	ENSG00000090889	chrX:69426648-69557407	Chromosome-associated kinesin KIF4A	'KIF4A	1.62	312.46	322.35	331.02	188.86	196.5	210.3	1.31
TC1800241	+		chr18:59772622-59778489	Serpin-like protein HMSD Precursor	'HMSD	1.61	43.38	38.28	29.82	19.29	21.59	28.35	0.12
TC0601044	-	ENSG00000204789	chr6:27433582-27451058		'ZNF204	1.61	40.64	52.74	42.16	28.57	24.67	30.85	0.15
TC2000082	+	ENSG00000172296	chr20:12937627-13095411	Serine palmitoyltransferase 3	'SPTLC3	1.61	73.04	71.68	65.43	47.41	40.32	43.03	0.2
TC0400513	+	ENSG00000138685	chr4:123967313-124038840	Heparin-binding growth factor 2 Precursor	'FGF2	1.61	249.67	266.98	254.4	154.93	153.96	170.87	0.28
TC0800409	+	ENSG00000133740	chr8:86276874-86314002	Transcription factor E2F5	'E2F5	1.61	261.69	310.29	276.62	174.54	181.12	170.23	0.4
TC1001183	-	ENSG00000119977	chr10:97413148-97443890	Tectonic-3 Precursor	'TCTN3	1.61	651.91	683.39	665.81	410.22	415.14	418.75	1.16
TC0300745	+	ENSG00000178053	chr3:159771677-159807713	Myeloid leukemia factor 1	'MLF1	1.6	47.58	51.63	36.56	24.73	27.32	32.78	0.23
TC0501256	-	ENSG00000173926	chr5:126233454-126394399	E3 ubiquitin-protein ligase MARCH3	'MARCH3	1.6	122.28	122.79	105.4	79.68	72.28	67.11	0.31
TC2200286	+	ENSG00000100321	chr22:38075900-38111526	Synaptogyrin-1	'SYNGR1	1.6	837.04	813.65	756.67	595.93	461.39	448.79	0.32
TC0501135	-	ENSG00000081189	chr5:88051922-88235678	Myocyte-specific enhancer factor 2C	'MEF2C	1.6	119.25	122.1	108.6	67.35	72.53	79.03	0.35
TC0600661	+	ENSG00000111817	chr6:116707976-116866138	Dermatan-sulfate epimerase Precursor	'DSE	1.6	384.72	355.85	347.41	229.3	214.96	236.34	0.51
TC1700642	+	ENSG00000153982	chr17:54652616-54707648	Glycerophosphodiester phosphodiesterase domain-containing protein 1	'GDPD1	1.6	272.45	268.58	210.06	161.32	143.21	166.02	0.58
TC0801128	-	ENSG00000175305	chr8:95961631-95976660	G1/S-specific cyclin-E2	'CCNE2	1.6	333.39	352.05	348.48	212.58	211.16	222.91	0.66
TC0202190	-	ENSG00000081320	chr2:196709913-196744588	Serine/threonine-protein kinase 17B	'STK17B	1.6	512.96	562	508.03	315.93	332.64	343.28	0.68
TC1400778	-	ENSG00000165389	chr14:33971905-34001313	UPF0445 transmembrane protein C14orf147	'C14orf147	1.59	898.38	828.52	773.23	559.44	502.63	510.95	0.3
TC1100678	+	ENSG00000062282	chr11:75157456-75190225	Diacylglycerol O-acyltransferase 2	'DGAT2	1.59	197.96	173.92	197.05	117.57	120.64	118.93	0.39
TC0101610	+	ENSG00000116906	chr1:229443579-229480342	Dihydroxyacetone phosphate acyltransferase	'GNPAT	1.59	439.75	473.11	471.02	282.97	290.71	295.46	0.76
TC0300116	+	ENSG00000187118	chr3:28258101-28341620	COX assembly mitochondrial protein homolog	'CMC1	1.58	74.25	74.29	68.23	45.78	47.09	44.39	0.09
TC0600655	+	ENSG00000155130	chr6:114285234-114291341	Myristoylated alanine-rich C-kinase substrate	'MARCKS	1.58	328.57	329.22	297.14	205.98	192.16	206.17	0.1
TC0100971	+	ENSG00000203833	chr1:146559848-146560787		'RP11-289I10.2	1.58	321.73	296.41	294.52	191.84	193.67	193.7	0.14
TC1700073	+	ENSG00000129195	chr17:6288483-6295108	Protein FAM64A	'FAM64A	1.58	628.47	682.1	633.29	379.38	385.2	466.84	0.37
TC0202055	-	ENSG00000115290	chr2:165057579-165186606	Growth factor receptor-bound protein 14	'GRB14	1.58	84.6	90.61	79.98	52.49	52.62	56.44	0.39
TC0600795	+	ENSG00000111962	chr6:149110157-149439819	Uronyl 2-sulfotransferase	'UST	1.58	398.84	397.4	338.34	237.17	230.78	252.05	0.62
TC0501034	-		chr5:66333202-66335738			1.57	50.71	45.71	47.96	27.85	34.51	29.6	0.12
TC1501028	-	ENSG00000166803	chr15:62244771-62466936	Casein kinase I isoform gamma-1	'KIAA0101	1.57	224.43	257.87	219.25	143.72	141.97	162.03	0.25
TC0600773	+	ENSG00000146416	chr6:143422193-143703134	Androgen-induced protein 1	'AIG1	1.57	539.76	568.28	486.3	361.53	295.92	359.21	0.3
TC0901170	-	ENSG00000136943	chr9:98834761-98862074	Cathepsin L2 Precursor	'CTSL2	1.57	78.66	69.38	68.57	47.58	46.39	44.4	0.34
TC0800955	-	ENSG00000104331	chr8:58037822-58068967	Inositol monophosphatase 3	'IMPAD1	1.57	427.82	468.75	416.48	291.36	257.63	289.75	0.48
TC0Y00196	-		chrY:26846583-26884663		'AC024067.2	1.56	95.83	99.39	97.96	65.47	51.66	70.64	0.02
TC1401052	-		chr14:89165018-89167660			1.56	13.47	15.75	30.4	15.1	11.8	11.22	0.05
TC0700753	+		chr7:140420501-140559033			1.56	49.96	50.49	58.46	26.21	41.81	33.89	0.13
TC0600075	+	ENSG00000205269	chr6:11646497-11691743	Transmembrane protein 170B	'TMEM170B	1.56	60.74	58.43	58.07	38.95	41.29	33.36	0.18
TC0500378	+	ENSG00000181751	chr5:102622339-102642260	Uncharacterized protein C5orf30	'C5orf30	1.56	259.68	300	293.81	156.77	178.41	210.87	0.27
TC0100773	+		chr1:101264063-101325409			1.56	139.65	172.52	142.8	90.84	95	104.97	0.29
TC0100476	+	ENSG00000132768	chr1:44208240-44211632	Diphthamide biosynthesis protein 2	'DPH2	1.56	321.2	313.84	336.76	198.56	206.27	217.95	0.31
TC0102249	-	ENSG00000085831	chr1:51525518-51583282	Tetratricopeptide repeat protein 39A	'TTC39A	1.56	135.2	121.07	110.82	84.9	69.31	80.88	0.46
TC0102754	-	ENSG00000182134	chr1:150009235-150030516	Tudor and KH domain-containing protein	'TDRKH	1.56	96.88	89.5	86.55	59.17	57.4	58.18	0.48
TC0601293	-	ENSG00000157593	chr6:44329822-44333269	Adenosine 3'-phospho 5'-phosphosulfate transporter 1	'SLC35B2	1.56	916.15	899.93	899.45	571.15	570.89	603.41	0.5
TC1200796	+	ENSG00000168778	chr12:122721613-122758900	Tectonic-2 Precursor	'TCTN2	1.56	173.6	172.62	156.04	111.45	102.27	108.92	0.65
TC1000604	+	ENSG00000151553	chr10:116571493-116649581	UPF0518 protein FAM160B1	'FAM160B1	1.56	272.71	284.53	267.84	169.99	174.44	185.47	0.81
TC0301470	-		chr3:119709948-119752461			1.55	32.71	37.95	26.18	22.51	14.34	25.69	0.1
TC0700110	+		chr7:22862665-22863160		'SNORD93	1.55	62.63	75.08	60.61	33.2	42.99	51.56	0.16
TC0300609	+		chr3:131095415-131110444			1.55	102.66	93.78	75.34	52.67	61.42	61.1	0.18
TC0301826	-	ENSG00000171656	chr3:187246804-187309595	ETS translocation variant 5	'ETV5	1.55	39.97	41.62	38.18	26.36	23.77	27.35	0.19
TC1000120	+	ENSG00000151025	chr10:25503997-25931161	Probable G-protein coupled receptor 158 Precursor	'GPR158	1.55	77.24	77.97	68.33	47.73	44.76	51.6	0.23
TC1500719	-	ENSG00000170113	chr15:20594720-20638610	Non-imprinted in Prader-Willi/Angelman syndrome region protein 1	'NIPA1	1.55	190.58	179	171.49	114.04	116.81	118.53	0.28
TC0601226	-	ENSG00000183826	chr6:38247071-38715902	BTB/POZ domain-containing protein 9	'BTBD9	1.55	83.01	93.96	75.92	51.27	55.6	56.1	0.31
TC0901160	-	ENSG00000130958	chr9:98115548-98185813	UDP-N-acetylglucosamine/UDP-glucose/GDP-mannose transporter	'SLC35D2	1.55	473.05	478.5	453.59	296.78	290.97	317.19	0.53
TC0400642	+	ENSG00000052795	chr4:159909740-160046296	Folliculin-interacting protein 2	'FNIP2	1.55	173.26	179.03	171.59	108.96	107.07	122.23	0.58
TC1400435	+	ENSG00000042088	chr14:89491999-89580859	Tyrosyl-DNA phosphodiesterase 1	'TDP1	1.55	602.97	640.16	619.51	387.15	396.52	416.78	0.79
TC0300863	+	ENSG00000156931	chr3:186012653-186253096	Vacuolar protein sorting-associated protein 8 homolog	'VPS8	1.55	155.13	171.08	154.05	96.5	102.28	110.52	0.9
TC1200554	+	ENSG00000179104	chr12:81604790-82052773	Transmembrane and TPR repeat-containing protein 2	'TMTC2	1.54	66.17	67.98	54.84	42.2	37.89	43.02	0.19
TC0401083	-	ENSG00000145284	chr4:83769717-83939045	Stearoyl-CoA desaturase 5	'SCD5	1.54	258.58	243.54	208.65	147.26	140.24	175.34	0.23
TC0300440	+	ENSG00000144810	chr3:100840144-100997848	Collagen alpha-1	'COL8A1	1.54	111.87	97.85	121.65	73.7	71.85	69.03	0.25
TC0701634	-	ENSG00000106477	chr7:129823611-129868133	Centrosomal protein of 41 kDa	'TSGA14	1.54	271.97	308.64	249.79	180.47	180.16	179.88	0.38
TC0200636	+	ENSG00000115109	chr2:120487123-120653164	Band 4.1-like protein 5	'EPB41L5	1.54	98.53	99.35	87.96	55.46	59.74	69.94	0.47
TC0301845	-	ENSG00000090530	chr3:191157213-191322920	Prolyl 3-hydroxylase 2 Precursor	'LEPREL1	1.54	86.49	94.4	94.15	55.14	58.05	65.89	0.48
TC1501031	-	ENSG00000166831	chr15:62819150-62854839	RNA-binding protein with multiple splicing 2	'RBPMS2	1.54	210.7	198.51	187.8	138.35	121.55	128.33	0.5
TC1500231	+	ENSG00000128944	chr15:38462316-38473686	Putative TRAF4-associated factor 1	'C15orf23	1.54	891.91	883.3	884.18	557.52	541.39	630.06	0.52
TC0300104	+	ENSG00000182247	chr3:23219603-23607074	Ubiquitin-conjugating enzyme E2 E2	'UBE2E2	1.54	524.96	568.29	503.88	302.1	354.78	378.39	0.52
TC0400770	-	ENSG00000185049	chr4:1954248-1981635	Negative elongation factor A	'WHSC2	1.54	329.96	296.17	301.96	199.1	198.6	206.84	0.59
TC1401075	-	ENSG00000140092	chr14:91405509-91483836	Fibulin-5 Precursor	'FBLN5	1.54	504.89	478.95	455.85	313.76	299.46	322.99	0.61
TC0200815	+	ENSG00000136560	chr2:161701684-161800928	TRAF family member-associated NF-kappa-B activator	'TANK	1.53	329.99	337.27	311.77	217.7	207.48	216.72	0.27
TC1800147	+	ENSG00000150477	chr18:32663078-33059285	Uncharacterized protein KIAA1328	'KIAA1328	1.53	83.27	85.99	78.65	52.52	52.02	57.14	0.36
TC0601138	-	ENSG00000204386	chr6:31934931-31938688	Sialidase-1 Precursor	'NEU1	1.53	589.8	529.12	542.06	335.54	338.64	410.01	0.37
TC0100624	+	ENSG00000116675	chr1:65492733-65654277	Putative tyrosine-protein phosphatase auxilin	'DNAJC6	1.53	368.98	351.04	335.56	225.52	226.47	236.27	0.75
TC0800695	-	ENSG00000206023	chr8:7401080-7404644	Putative protein FAM90A7	'FAM90A7	1.52	1	16.9	27.4	1	22.8	6.1	0.01
TC0301230	-	ENSG00000114383	chr3:50337345-50340686	Tumor suppressor candidate 2	'TUSC2	1.52	562.86	527.31	504.21	353.53	326.82	368.97	0.25
TC0103427	-	ENSG00000135747	chr1:245175472-245308738	Zinc finger protein 695	'ZNF670	1.52	200.96	223.85	212.1	118.85	145.35	154.32	0.26
TC2000659	-	ENSG00000088356	chr20:29996420-30003556	p53 and DNA damage-regulated protein 1	'PDRG1	1.52	317.53	323.04	319.32	195	204.35	230.39	0.27
TC0601222	-	ENSG00000198937	chr6:37558674-37575676	Transmembrane and coiled-coil domain-containing protein C6orf129	'C6orf129	1.52	318.93	280.01	308.68	191.87	185.27	218.67	0.29
TC0600499	+	ENSG00000119900	chr6:72055198-72068694	Opioid growth factor receptor-like protein 1	'OGFRL1	1.52	491.9	499.01	462.33	303	331.15	322.32	0.3
TC1100789	+	ENSG00000110318	chr11:101290963-101377000	Uncharacterized protein KIAA1377	'KIAA1377	1.52	76.04	86.31	78.41	50.39	52.47	55.11	0.33
TC0500229	+	ENSG00000145675	chr5:67547356-67633403	Phosphatidylinositol 3-kinase regulatory subunit alpha	'PIK3R1	1.52	114.83	116.44	102.22	66.12	73.2	79.72	0.34
TC1300635	-	ENSG00000134901	chr13:102234632-102249360	KDEL motif-containing protein 1 Precursor	'KDELC1	1.52	141.67	149.13	146.41	89.26	94.84	104.4	0.4
TC1601158	-	ENSG00000166548	chr16:65102151-65141816	Thymidine kinase 2, mitochondrial Precursor	'TK2	1.52	164.52	164.22	143.86	91.8	102.08	117.05	0.42
TC0100768	+	ENSG00000079335	chr1:100590540-100758421	Dual specificity protein phosphatase CDC14A	'CDC14A	1.52	124.02	123.55	107.89	75.06	76.37	81.91	0.48
TC1200213	+	ENSG00000029153	chr12:27377255-27464733	Aryl hydrocarbon receptor nuclear translocator-like protein 2	'ARNTL2	1.52	157.51	175.95	159.18	103.23	107.11	113.33	0.52
TC0500281	+	ENSG00000145703	chr5:75734905-76039711	Ras GTPase-activating-like protein IQGAP2	'IQGAP2	1.52	86.71	87.02	77.61	52.88	55.66	56.3	0.55
TC0501275	-	ENSG00000131437	chr5:132056224-132101229	Kinesin-like protein KIF3A	'KIF3A	1.52	173.62	199.85	184.71	115.37	122.75	129.37	0.57
TC0X00798	-	ENSG00000102098	chrX:18167355-18282768	Sex comb on midleg-like protein 2	'SCML2	1.52	325.55	351.83	327.43	207.8	219.68	232.81	0.62
TC1500964	-	ENSG00000197535	chr15:50392602-50608539	Myosin-Va	'MYO5A	1.52	165.64	172.52	159.79	103.67	107.83	116.7	0.81
TC0500112	+	ENSG00000039560	chr5:34692274-34868473	Ankycorbin	'RAI14	1.52	437.15	452.59	449.15	278.45	292.15	310.03	0.83
TC1300491	-	ENSG00000192303	chr13:49499344-49597857	hsa-mir-16-1	'hsa-mir-16-1	1.51	70.53	108.58	99.84	52.82	61.54	69.82	0.08
TC0101874	-	ENSG00000116708	chr1:12861620-12927847	PRAME family member 4	'PRAMEF4	1.51	302.33	343.54	254.07	168.64	202.27	224.14	0.1
TC1501128	-	ENSG00000173517	chr15:75192194-75259361	Tyrosine-protein kinase SgK269	'AC107883.1	1.51	136.74	142.82	124.39	88.28	83.05	97	0.22
TC0500619	+	ENSG00000123643	chr5:150796746-150852132	Proton-coupled amino acid transporter 1	'SLC36A1	1.51	138.01	140.72	130.97	84.39	88.15	99.61	0.23
TC1200122	+	ENSG00000165685	chr12:10222877-10235667	Uncharacterized protein C12orf59 Precursor	'C12orf59	1.51	137.66	174.39	140.41	94.9	92.68	111.95	0.27
TC0400663	+	ENSG00000109472	chr4:166519544-166638926	Carboxypeptidase E Precursor	'CPE	1.51	105.17	107.75	87.36	71.88	60.58	66.28	0.28
TC0101208	+	ENSG00000158882	chr1:159462417-159479711	Mitochondrial import receptor subunit TOM40B	'TOMM40L	1.51	160.66	157.88	155.36	94.05	100.36	118.99	0.28
TC0500175	+	ENSG00000164258	chr5:52892226-53014925	NADH dehydrogenase	'NDUFS4	1.51	505.33	463.25	463.52	338.94	317.05	294.03	0.33
TC0901294	-	ENSG00000106780	chr9:122402912-122516569	Multiple epidermal growth factor-like domains 9 Precursor	'MEGF9	1.51	276.02	283.73	233.7	169.78	175.05	181.81	0.36
TC1200511	+	ENSG00000127328	chr12:68418898-68503249	RAB3A-interacting protein	'RAB3IP	1.51	144.53	146.28	134.18	92.71	91.32	98.22	0.36
TC0300642	+	ENSG00000073711	chr3:137167257-137349423	Serine/threonine-protein phosphatase 2A regulatory subunit B'' subunit alpha	'PPP2R3A	1.51	62.6	62.68	60.19	41.39	40.72	41.11	0.37
TC1001138	-	ENSG00000184719	chr10:90023601-90334267	Renalase Precursor	'RNLS	1.51	281.18	316.16	246.26	198.62	170.74	189.63	0.37
TC1800500	-	ENSG00000066926	chr18:53366535-53404988	Ferrochelatase, mitochondrial Precursor	'FECH	1.51	156.67	158.13	160.04	103.6	103.24	108.6	0.38
TC0102476	-	ENSG00000156869	chr1:99946847-100003937	Ferric-chelate reductase 1	'FRRS1	1.51	201.76	207.3	185.97	124.43	131.63	138.81	0.38
TC0400374	+	ENSG00000170502	chr4:88562759-88599630	ADP-ribose pyrophosphatase, mitochondrial Precursor	'NUDT9	1.51	219.96	224.43	199.52	140.57	141.52	145.35	0.39
TC0700226	+	ENSG00000136280	chr7:45005892-45082593	Malcavernin	'CCM2	1.51	201.14	192.51	185.37	126.47	121.24	134.51	0.41
TC0900898	-	ENSG00000198467	chr9:35671989-35681017	Tropomyosin beta chain	'TPM2	1.51	1092.03	1099.74	1137.92	678.51	716.59	805.42	0.72
TC1601070	-	ENSG00000171241	chr16:45171971-45213039	SHC SH2 domain-binding protein 1	'SHCBP1	1.51	455.68	526.16	465.05	302.79	318.23	337.6	0.76
TC1000265	+	ENSG00000122870	chr10:59942906-60261201	Protein bicaudal C homolog 1	'BICC1	1.51	560.92	572.44	536.32	381.74	359.36	367.95	0.89
TC0301697	-	ENSG00000197415	chr3:158460228-158734102	Ventricular zone-expressed PH domain-containing protein homolog 1	'VEPH1	1.5	83.4	98	75.67	52.52	54.24	64.39	0.16
TC0101386	+	ENSG00000151414	chr1:196392744-196558173	Serine/threonine-protein kinase Nek7	'NEK7	1.5	237.12	239.8	251.75	156.06	162.62	167.66	0.19
TC0102417	-	ENSG00000162645	chr1:89344403-89414311	Guanylate-binding protein 7	'GBP2	1.5	86.86	83.46	67.61	59.35	44.66	55.09	0.27
TC0400947	-	ENSG00000109189	chr4:53155967-53220231	Ubiquitin carboxyl-terminal hydrolase 46	'USP46	1.5	195.89	203.19	199.32	128.21	131.01	140.44	0.29
TC1300097	+	ENSG00000102743	chr13:40261597-40284596	Mitochondrial ornithine transporter 1	'SLC25A15	1.5	225.5	233.28	252.79	150.62	159.21	163.92	0.38
TC0301261	-	ENSG00000114904	chr3:52719842-52780005	Serine/threonine-protein kinase Nek4	'NEK4	1.5	224.37	226.05	220.78	148.96	149.05	150.42	0.4
TC1000502	+	ENSG00000198018	chr10:101409253-101455987	Ectonucleoside triphosphate diphosphohydrolase 7	'ENTPD7	1.5	194.59	194.11	192.44	130.64	123.72	134.06	0.46
TC1000847	-	ENSG00000150054	chr10:28379928-28631959	MAGUK p55 subfamily member 7	'MPP7	1.5	411.39	424.56	406.61	274.87	267	285.14	0.46
TC0701099	-	ENSG00000106066	chr7:29001374-29201588	Probable serine carboxypeptidase CPVL Precursor	'CPVL	1.5	222.29	225.84	210.43	144.98	144.93	150.57	0.47
TC1100408	+	ENSG00000186660	chr11:58103221-58149778	Ciliary neurotrophic factor	'ZFP91	1.5	816.64	876.82	843.74	549.55	565.94	580.11	0.65
TC1001211	-	ENSG00000120053	chr10:101146617-101180540	Aspartate aminotransferase, cytoplasmic	'GOT1	1.5	2258.23	2207.46	2091.63	1457.84	1424.36	1476.09	1.14
TC0401239	-		chr4:123870768-123872798		'AC053545.4	1.49	33.24	31.16	29.2	15.7	14.83	32.13	0.04
TC0501450	-	ENSG00000172568	chr5:156701618-156705307	Fibronectin type-III domain-containing protein C5orf40	'C5orf40	1.49	34.49	28.03	43.42	14.03	35.69	21.56	0.07
TC0900829	-	ENSG00000107105	chr9:23680102-23840002	ELAV-like protein 2	'ELAVL2	1.49	57.01	61.23	59.06	39.58	31.76	47.48	0.15
TC0500649	+	ENSG00000155858	chr5:157103333-157116751	U7 snRNA-associated Sm-like protein LSm11	'LSM11	1.49	55.61	71.38	63.54	44.63	39.01	44.21	0.16
TC0600428	+	ENSG00000124813	chr6:45404032-45626796	Runt-related transcription factor 2	'RUNX2	1.49	88.03	89.32	91.27	54.58	63.26	61.88	0.16
TC0700195	+		chr7:38347741-38384763			1.49	98	94.38	80.54	55.76	59.29	67.55	0.19
TC0600707	+	ENSG00000203760	chr6:126702946-126711714	Cancer-up-regulated gene 2 protein	'C6orf173	1.49	103.89	112.7	108.4	54.36	74.46	89.79	0.2
TC0103148	-	ENSG00000143845	chr1:202366813-202387933	Ethanolamine kinase 2	'ETNK2	1.49	122.61	101.41	99.38	75.96	69.44	72.29	0.22
TC0X00142	+	ENSG00000165168	chrX:37524208-37557658	Cytochrome b-245 heavy chain	'CYBB	1.49	48.33	53.59	50.48	33.97	35.79	32.26	0.3
TC1701621	-	ENSG00000108854	chr17:59968880-60088848	E3 ubiquitin-protein ligase SMURF2	'SMURF2	1.49	482.92	442.65	479.22	284.47	322.01	336.3	0.3
TC0X01354	-	ENSG00000011677	chrX:151085362-151370993	Gamma-aminobutyric acid receptor subunit alpha-3 Precursor	'GABRA3	1.49	181.03	183.91	161.47	116.8	112.69	123.57	0.43
TC0800120	+	ENSG00000175445	chr8:19840720-19869049	Lipoprotein lipase Precursor	'LPL	1.49	354.72	343.08	354.8	254.13	228	223.53	0.58
TC0X00043	+	ENSG00000101911	chrX:12719414-12752263	Ribose-phosphate pyrophosphokinase 2	'PRPS2	1.49	1018.54	1021.27	963.82	664.18	656.27	693.94	0.63
TC1800437	-	ENSG00000152223	chr18:41684470-41801238	UPF0493 protein KIAA1632	'KIAA1632	1.49	143.24	144.14	134.21	93.33	92.34	96.51	0.84
TC0900309	+	ENSG00000197969	chr9:78982181-79226277	Vacuolar protein sorting-associated protein 13A	'VPS13A	1.49	194.52	210.78	207.85	128.08	138.48	144.25	1.05
TC1201103	-		chr12:37226454-37269499			1.48	16.9	4.8	22.9	19	10.2	1	0.01
TC0100615	+	ENSG00000116652	chr1:63787223-63788499	EF-hand calcium-binding domain-containing protein 7	'DLEU2L	1.48	52.73	64.13	68.02	38.85	38.89	47.16	0.03
TC0500249	+	ENSG00000172062	chr5:70256524-70285525	Survival motor neuron protein	'SMN1	1.48	459.99	455.07	480.37	299.9	307	333.09	0.07
TC0501394	-		chr5:148852731-148854695			1.48	112.87	135.8	129.5	89.13	81.34	85.62	0.1
TC1200377	+	ENSG00000123364	chr12:52618843-52626594	Homeobox protein Hox-C13	'HOXC13	1.48	94.42	90.63	81.36	57.07	59.89	62.83	0.12
TC1800488	-	ENSG00000166510	chr18:50719791-50777737	Coiled-coil domain-containing protein 68	'CCDC68	1.48	49.15	50.7	45.32	32.77	32.76	32.64	0.14
TC0102079	-	ENSG00000175130	chr1:32572020-32574567	MARCKS-related protein	'MARCKSL1	1.48	954.49	1003.54	933.08	666.8	586.63	698.73	0.16
TC0801073	-	ENSG00000104497	chr8:82874373-82917094	Sorting nexin-16	'SNX16	1.48	51.66	55.84	44.53	31.9	31.89	39.07	0.17
TC0800720	-	ENSG00000147324	chr8:8680679-8787978	Malignant fibrous histiocytoma-amplified sequence 1	'MFHAS1	1.48	151.1	140.53	131.31	95.23	90.94	99.9	0.19
TC0401188	-	ENSG00000205403	chr4:110881300-110942783	Complement factor I Precursor	'CFI	1.48	41.47	42.34	30.41	27.28	22.46	27.35	0.2
TC0701675	-	ENSG00000146858	chr7:138360992-138371315	Zinc finger CCCH-type antiviral protein 1-like	'ZC3HAV1L	1.48	214.74	236.04	213.23	156.44	147.86	145.65	0.23
TC0800176	+	ENSG00000104290	chr8:28407692-28487707	Frizzled-3 Precursor	'FZD3	1.48	134.31	134.87	123.8	82.24	86	96.51	0.24
TC1400932	-	ENSG00000100564	chr14:67125784-67136733	Phosphatidylinositol N-acetylglucosaminyltransferase subunit H	'PIGH	1.48	230.01	214.08	215.27	155.32	148.7	142.7	0.25
TC0600925	-	ENSG00000182404	chr6:5048887-5206167	LYR motif-containing protein 4	'AL034349.2	1.48	937.24	966.12	933.62	633.88	638.83	644.59	0.26
TC0401212	-	ENSG00000164099	chr4:119421865-119493370	Neurotrypsin Precursor	'PRSS12	1.48	120.77	116.13	105.94	75.7	75.33	81.01	0.26
TC0400144	+	ENSG00000109680	chr4:26194804-26366013	TBC1 domain family member 19	'TBC1D19	1.48	191.95	221.28	198.85	133.67	136.94	143.19	0.26
TC0300420	+	ENSG00000113966	chr3:98966285-99000069	ADP-ribosylation factor-like protein 6	'ARL6	1.48	78.06	85.93	73.32	53.98	49.51	56.6	0.29
TC0400582	+	ENSG00000151617	chr4:148621575-148685555	Endothelin-1 receptor Precursor	'EDNRA	1.48	132.45	135.39	124.63	83.6	91.83	88.91	0.29
TC1400223	+	ENSG00000139926	chr14:51025605-51266920	FERM domain-containing protein 6	'FRMD6	1.48	98.46	97.32	100.88	59.92	66.32	74.2	0.29
TC1501184	-	ENSG00000103723	chr15:81009009-81175665	Cytoplasmic polyadenylation element-binding protein 1	'AP3B2	1.48	66.86	71.19	64.76	43.78	46.1	47.31	0.3
TC1101128	-	ENSG00000196565	chr11:5225889-5483454	Hemoglobin subunit gamma-2	'HBG2	1.48	97.11	93.28	91.03	63.03	66.6	60.27	0.32
TC0900491	+	ENSG00000148158	chr9:114552939-114677392	Sorting nexin-30	'SNX30	1.48	138.06	130.85	117.46	80.66	83.92	96.54	0.32
TC0301627	-	ENSG00000163710	chr3:144019402-144090735	Procollagen C-endopeptidase enhancer 2 Precursor	'PCOLCE2	1.48	234.33	248.14	249.63	161.29	161.77	171.44	0.36
TC1900287	+	ENSG00000072954	chr19:16632938-16660814	Trimeric intracellular cation channel type A	'TMEM38A	1.48	261.19	222.96	218.81	171.95	152.27	149.94	0.36
TC2000669	-	ENSG00000125967	chr20:31708554-31726660	N-terminal EF-hand calcium-binding protein 3	'NECAB3	1.48	324.44	298.15	278.57	165.36	197.56	244.5	0.4
TC1700673	+	ENSG00000170921	chr17:58440675-58853443	Protein TANC2	'TANC2	1.48	347.57	337.63	300.65	208.92	214.8	241.71	0.46
TC1800395	-	ENSG00000170558	chr18:23784932-24011221	Cadherin-2 Precursor	'CDH2	1.48	340.58	364.81	326.71	218.8	229.47	248.98	0.49
TC0102845	-	ENSG00000160803	chr1:154271716-154290209	Ubiquilin-4	'UBQLN4	1.48	572.97	507.76	522.43	351.42	361.47	369.91	0.53
TC1400679	-	ENSG00000165795	chr14:20554763-20563847	Protein NDRG2	'NDRG2	1.48	820.31	811.68	791.6	579.29	529.59	531.23	0.57
TC0800121	+	ENSG00000147416	chr8:20098984-20123485	V-type proton ATPase subunit B, brain isoform	'ATP6V1B2	1.48	796.84	818.91	851.52	548.69	561.26	558.15	0.62
TC1200367	+	ENSG00000135476	chr12:51948384-51973697	Separin	'ESPL1	1.48	353.93	356.68	343.4	222.89	235.7	254.25	0.83
TC0100864	+	ENSG00000134200	chr1:115373938-115378464	Thyrotropin subunit beta Precursor	'TSHB	1.47	29.26	30.02	27.86	14.28	16.96	27.96	0.05
TC1600336	+	ENSG00000180035	chr16:30314263-30318928	Zinc finger protein 48	'ZNF48	1.47	58.16	91.84	59.58	46.23	46.94	49.12	0.07
TC0500282	+	ENSG00000181104	chr5:76047542-76067071	Proteinase-activated receptor 1 Precursor	'F2R	1.47	200.87	204.4	174.48	131.27	132.35	131.2	0.11
TC1101727	-	ENSG00000123892	chr11:87486079-87548283	Ras-related protein Rab-38	'RAB38	1.47	79.65	76.19	67.27	51.16	50.12	50.15	0.12
TC1200497	+	ENSG00000127334	chr12:66329021-66340410	Dual specificity tyrosine-phosphorylation-regulated kinase 2	'DYRK2	1.47	206.34	208.13	180.13	139.41	119.2	144.74	0.16
TC1101415	-	ENSG00000156587	chr11:57075705-57092379	Ubiquitin/ISG15-conjugating enzyme E2 L6	'UBE2L6	1.47	288.71	248.88	230.29	171.89	180.05	169.33	0.17
TC1600234	+	ENSG00000005187	chr16:20682813-20715980	Acyl-coenzyme A synthetase ACSM3, mitochondrial Precursor	'ACSM3	1.47	45.16	45.77	33.62	29.85	28.26	26.62	0.18
TC0301464	-	ENSG00000181722	chr3:115540215-116348817	Zinc finger and BTB domain-containing protein 20	'ZBTB20	1.47	181.84	210.96	176.15	134.65	130.76	120.82	0.18
TC0500951	-	GI:62530390	chr5:42835740-42861723	Selenoprotein P Precursor	'SEPP1	1.47	141.57	137.75	125.72	101.35	88.7	86.34	0.23
TC1601159	-	ENSG00000183723	chr16:65206155-65288111	CKLF-like MARVEL transmembrane domain-containing protein 4	'CMTM4	1.47	326.1	308.15	310.45	230.94	212.29	198.66	0.3
TC1800401	-	ENSG00000118276	chr18:27457131-27518684	Beta-1,4-galactosyltransferase 6	'B4GALT6	1.47	107.25	115.05	105.08	68.28	75.99	78.29	0.32
TC1200138	+	ENSG00000139083	chr12:11694055-11939590	Transcription factor ETV6	'ETV6	1.47	278.02	273.52	242.9	176.6	184.4	179.88	0.32
TC1800299	-	ENSG00000101574	chr18:2527530-2561489	Methyltransferase-like protein 4	'METTL4	1.47	251.43	276.27	249.43	175.04	169.84	183.21	0.35
TC0200199	+	ENSG00000162878	chr2:42129257-42139158	Protein kinase-like protein SgK493	'SGK493	1.47	356.52	311.11	332.83	211.94	215.68	253.56	0.36
TC0900085	+	ENSG00000177076	chr9:19398925-19442500	Alkaline ceramidase 2	'ACER2	1.47	253.55	230.9	222.92	150.02	162.68	169.04	0.37
TC0301047	-	ENSG00000131374	chr3:17174903-17759244	TBC1 domain family member 5	'TBC1D5	1.47	113.71	117.82	106.25	74.22	74.3	80.65	0.44
TC2000589	-	ENSG00000089050	chr20:18415184-18425887	Retinoblastoma-binding protein 9	'RBBP9	1.47	910.81	1019.93	916.78	659.8	638.29	640.67	0.58
TC2000147	+	ENSG00000101003	chr20:25336321-25377191	DNA replication complex GINS protein PSF1	'GINS1	1.47	648.53	652.01	592.73	421.46	424.98	443.13	0.64
TC0900041	+	ENSG00000107036	chr9:5619120-5766555	Protein RIC1 homolog	'KIAA1432	1.47	250.6	247.95	228.24	164.67	160.18	170.63	0.7
TC1401100	-	ENSG00000100697	chr14:94622319-94693512	Endoribonuclease Dicer	'DICER1	1.47	854.67	903.81	920.08	573.78	613.18	629.37	1.06
TC0201592	-	ENSG00000188971	chr2:69539918-69547168	Uncharacterized protein FLJ45252	'AC114772.1	1.46	156.92	161.41	137.48	112.08	97.23	102.92	0.08
TC0100923	+		chr1:143725076-143727999			1.46	56.46	48.86	54.81	31.52	38.78	39.5	0.13
TC0800112	+	ENSG00000171428	chr8:18111882-18273466	Arylamine N-acetyltransferase 1	'NAT1	1.46	76.16	76.64	71.45	48.38	47.85	57.17	0.15
TC1800318	-		chr18:6915264-6919868			1.46	174.79	167.38	153.77	115.82	117.27	105.54	0.16
TC1101810	-	ENSG00000110723	chr11:107884886-107969584	Slp homolog lacking C2 domains b	'EXPH5	1.46	72.45	78.49	72.54	49.15	48.85	54.62	0.24
TC1400900	-	ENSG00000100625	chr14:60246010-60260545	Homeobox protein SIX4	'SIX4	1.46	201.17	204.15	192.7	132.83	123.09	154.85	0.24
TC0300132	+	ENSG00000153551	chr3:32408167-32471340	CKLF-like MARVEL transmembrane domain-containing protein 7	'CMTM7	1.46	326.71	326.43	320.73	219.75	208.36	240.9	0.27
TC0800928	-	ENSG00000168300	chr8:52892696-52974299	Protein-L-isoaspartate O-methyltransferase domain-containing protein 1	'PCMTD1	1.46	393.52	422.5	360.25	281.64	250.71	271.39	0.28
TC0501001	-	ENSG00000145632	chr5:57785566-57791844	Serine/threonine-protein kinase PLK2	'PLK2	1.46	480.14	517.35	630.26	336.41	377.2	404.36	0.32
TC0301735	-	ENSG00000085276	chr3:170283999-170864194	Ecotropic virus integration site 1 protein homolog	'EVI1	1.46	327.67	333.53	325.66	225.8	217.35	232.93	0.33
TC0103215	-	ENSG00000065600	chr1:210603896-210654866	Transmembrane protein 206	'TMEM206	1.46	309.39	304.96	270.6	196.98	201.24	206.72	0.38
TC0103170	-	ENSG00000117280	chr1:204003737-204011239	Ras-related protein Rab-7L1	'RAB7L1	1.46	531.46	505.83	490.73	366.49	333.98	344.41	0.39
TC1901661	-	ENSG00000063180	chr19:53833084-53841263	Carbonic anhydrase-related protein 11 Precursor	'CA11	1.46	215.53	195.58	190.32	147.36	132.21	131.56	0.44
TC1701183	-	ENSG00000132589	chr17:24230484-24254215	Flotillin-2	'FLOT2	1.46	550.09	534.39	519.31	353.48	354.54	392.55	0.46
TC1501127	-	ENSG00000140391	chr15:75125387-75163381	Tetraspanin-3	'TSPAN3	1.46	791.51	790.09	778.73	535.12	537.86	547.62	0.46
TC0100352	+	ENSG00000025800	chr1:32346226-32414756	Importin subunit alpha-7	'KPNA6	1.46	751.24	752.15	718.56	492.42	507.24	524.82	0.6
TC0600100	+	ENSG00000112186	chr6:17501715-17666000	Adenylyl cyclase-associated protein 2	'CAP2	1.46	661.8	720.83	715.15	478.58	485.33	476.97	0.72
TC0103130	-	ENSG00000117139	chr1:200963149-201045221	Histone demethylase JARID1B	'KDM5B	1.46	401.94	399.15	369.99	272.05	257.78	274.38	0.8
TC1200164	+		chr12:14575243-14577449			1.45	36.26	23.4	40	32.86	18.22	17.74	0.03
TC0X00088	+	ENSG00000184735	chrX:22927999-22931627	Probable ATP-dependent RNA helicase DDX53	'DDX53	1.45	16.24	24.8	26.94	20.68	18.46	7.72	0.04
TC2200004	+		chr22:14732050-14733008		'LA16c-2F2.4	1.45	16.18	7.35	15.15	11.17	4.55	10.9	0.04
TC1000028	+	ENSG00000198610	chr10:5227426-5250912	Aldo-keto reductase family 1 member C4	'AKR1C4	1.45	87.78	79.84	93.72	60.41	58.05	62.39	0.05
TC17r00052	-	GI:4505650	chr17_random:2421679-2428957			1.45	26	30.2	31.4	27.5	15.9	17.2	0.05
TC1201441	-	ENSG00000139329	chr12:90021363-90029724	Lumican Precursor	'LUM	1.45	37.16	43.55	40.74	27.15	27.05	29.71	0.1
TC1501064	-	ENSG00000129007	chr15:66270480-66285502	Calmodulin-like protein 4	'CALML4	1.45	163.24	149.85	167.33	119.35	107.09	104.94	0.13
TC0400526	+		chr4:129568675-129611154			1.45	85.7	78.31	72.73	59.08	52.88	51.88	0.14
TC2000217	+	ENSG00000101000	chr20:33212131-33228826	Endothelial protein C receptor Precursor	'PROCR	1.45	316.14	254.89	254.05	207.63	180.66	180.5	0.22
TC1201431	-	ENSG00000049130	chr12:87410697-87498384	Kit ligand Precursor	'KITLG	1.45	63.22	65.8	59.15	41.46	43.1	45.31	0.23
TC0400520	+	ENSG00000164066	chr4:128763876-128857384	PDZ domain-containing protein 6	'INTU	1.45	68.79	68.04	66.69	47.57	48	45.26	0.26
TC1201552	-	ENSG00000204898	chr12:108656281-108695675			1.45	185.37	205.4	192.88	121.18	137.16	143.31	0.27
TC1500536	+	ENSG00000166557	chr15:77390504-77402243	Transmembrane emp24 domain-containing protein 3 Precursor	'TMED3	1.45	609.81	587.74	530.21	418.29	367.96	405.81	0.28
TC1701087	-	ENSG00000171953	chr17:17862059-17883223	ATP synthase mitochondrial F1 complex assembly factor 2 Precursor	'ATPAF2	1.45	319.8	323.29	331.41	224.36	217.21	231.84	0.32
TC2200493	-	ENSG00000185686	chr22:21220124-21231768	Melanoma antigen preferentially expressed in tumors	'PRAME	1.45	457.53	420.78	376.51	302.82	256.71	304.32	0.32
TC0401089	-	ENSG00000173085	chr4:84404002-84425091	Para-hydroxybenzoate--polyprenyltransferase, mitochondrial Precursor	'COQ2	1.45	440.46	451.73	437.77	288.44	309.86	319.1	0.35
TC1400777	-	ENSG00000129521	chr14:33463174-33490038	Egl nine homolog 3	'EGLN3	1.45	771.29	784.55	627.75	660.55	404.34	438.74	0.37
TC2000665	-	ENSG00000149600	chr20:30754166-30795475	COMM domain-containing protein 7	'COMMD7	1.45	329.73	322.62	337.52	219.92	225.34	239.03	0.43
TC1601133	-	ENSG00000070761	chr16:56704997-56720797	UPF0468 protein C16orf80	'C16orf80	1.45	502.17	511.32	498.33	340.05	333.84	368.44	0.46
TC0101034	+	ENSG00000159377	chr1:149610623-149641044	Proteasome subunit beta type-4 Precursor	'PSMB4	1.45	1782.71	1772.48	1737.42	1211	1208.63	1242.8	0.58
TC1601234	-	ENSG00000040199	chr16:70229240-70316105	PH domain leucine-rich repeat protein phosphatase-like	'PHLPP2	1.45	582.87	600.89	604.5	408.34	413.49	413.4	0.6
TC2000288	+	ENSG00000101057	chr20:41729123-41778550	Myb-related protein B	'MYBL2	1.45	1546.35	1537.68	1522.55	1058.8	1044.54	1074.53	0.81
TC1000370	+	ENSG00000108179	chr10:80777226-80785099	Peptidyl-prolyl cis-trans isomerase, mitochondrial Precursor	'PPIF	1.45	1885.5	1795.17	1909.5	1190.88	1309.2	1343.33	0.83
TC0102517	-	ENSG00000134243	chr1:109653715-109742096	Sortilin Precursor	'SORT1	1.45	895.35	881.86	853.43	623.35	580.48	605.87	1.01
TC1201277	-	ENSG00000179899	chr12:54091773-54094973	Putative uncharacterized protein DKFZp686A1782	'PHC1B	1.44	117.08	101.77	83.07	66.81	60.81	82.27	0.06
TC1000024	+	ENSG00000187134	chr10:4995445-5012159	Aldo-keto reductase family 1 member C1	'AKR1C1	1.44	188.22	159.5	177.88	129.81	110.42	124.76	0.07
TC0500179	+	ENSG00000178996	chr5:53849350-53875478	Sorting nexin-18	'SNX18	1.44	124.84	124.93	118.17	72.88	89.33	93.14	0.1
TC1100224	+	ENSG00000177054	chr11:19095268-19154542	Probable palmitoyltransferase ZDHHC13	'ZDHHC13	1.44	131.36	147.16	142.89	98.3	97.6	97.2	0.11
TC0901000	-		chr9:69007724-69011540		'RP11-460N11.3	1.44	1284.7	1230.55	1368.95	801.55	890.45	1009.55	0.14
TC0202177	-	ENSG00000198130	chr2:190777605-190893016	3-hydroxyisobutyryl-CoA hydrolase, mitochondrial Precursor	'HIBCH	1.44	121.82	149.57	114.28	81.78	94.61	91.05	0.21
TC1901211	-	ENSG00000123144	chr19:12702454-12706589	Uncharacterized protein C19orf43	'C19orf43	1.44	668.9	640.08	707.51	466.01	443.55	487.16	0.24
TC0400471	+	ENSG00000145362	chr4:113958688-114524334	Ankyrin-2	'ANK2	1.44	41.04	43.71	38.49	28.37	26.48	30.96	0.27
TC0100881	+	ENSG00000183508	chr1:117950079-117972517	Protein FAM46C	'FAM46C	1.44	708.88	651.92	672.71	466.62	457.82	487.95	0.27
TC0601506	-	ENSG00000081087	chr6:108469306-108502659	Osteopetrosis-associated transmembrane protein 1 Precursor	'OSTM1	1.44	213.95	234.49	225.97	149.01	157.69	161.8	0.28
TC0600716	+	ENSG00000198945	chr6:130381207-130504277	Lethal	'L3MBTL3	1.44	108.46	99.77	90.56	71.96	65.02	71.11	0.31
TC0102483	-	ENSG00000137992	chr1:100432324-100487997	Lipoamide acyltransferase component of branched-chain alpha-keto acid dehydrogenase complex, mitochondrial Precursor	'DBT	1.44	428.85	485.49	422.13	302.35	305.14	318.95	0.35
TC1600706	-	ENSG00000161980	chr16:36405-43625	DNA-directed RNA polymerase III subunit RPC10	'POLR3K	1.44	655.81	641.33	672.73	456.9	437.91	471.6	0.35
TC0901350	-	ENSG00000160408	chr9:129687421-129708680	Alpha-N-acetylgalactosaminide alpha-2,6-sialyltransferase 6	'ST6GALNAC6	1.44	392.83	342.11	347.09	263.45	239.66	250.37	0.36
TC0200701	+	ENSG00000115762	chr2:131578890-131827752	Pleckstrin homology domain-containing family B member 2	'PLEKHB2	1.44	600.27	635.71	625.31	414.4	432.36	445.21	0.38
TC0102850	-	ENSG00000198715	chr1:154526507-154532104	Uncharacterized protein C1orf85 Precursor	'C1orf85	1.44	1259.13	1263.12	1176.3	843.11	833.09	886.36	0.41
TC0900781	-	ENSG00000107186	chr9:13095703-13240371	Multiple PDZ domain protein	'MPDZ	1.44	158.3	157.29	141	101.14	102.44	112.5	0.42
TC0400818	-	ENSG00000071127	chr4:9685061-9727675	WD repeat-containing protein 1	'WDR1	1.44	1437.08	1399	1482.86	962.01	999.89	1042.62	0.56
TC0301429	-	ENSG00000163507	chr3:109752097-109791294	Protein CIP2A	'KIAA1524	1.44	431.76	437.47	461.91	292.11	315.28	314.74	0.57
TC2000054	+	ENSG00000101290	chr20:5055432-5120000	Phosphatidate cytidylyltransferase 2	'CDS2	1.44	942.01	904.66	894.78	638.36	631	639.55	0.63
TC2100424	-	ENSG00000160285	chr21:46432789-46473166	Lanosterol synthase	'LSS	1.44	809.15	766.95	757.45	548.06	519.52	551.97	0.9
TC0400910	-		chr4:44319111-44321556			1.43	34.72	25	35.75	18.95	35.52	12.23	0.04
TC1601035	-	ENSG00000052344	chr16:31050257-31054652	Prostasin Precursor	'PRSS8	1.43	238.21	220.34	146.36	206.86	120.51	96.13	0.1
TC0201611	-		chr2:71022476-71029249			1.43	49.2	52.91	49.27	36.7	36.63	32.41	0.11
TC1800191	+	ENSG00000166845	chr18:50139169-50162379	Uncharacterized protein C18orf54 Precursor	'C18orf54	1.43	47	59.61	44.06	31.25	33.52	40.58	0.13
TC1101286	-	ENSG00000148950	chr11:31410524-31487757	Mitochondrial inner membrane protease subunit 1	'IMMP1L	1.43	89.24	95.01	98.04	64.05	64.98	68.2	0.13
TC0600522	+	ENSG00000198478	chr6:80397719-80470091	SH3 domain-binding glutamic acid-rich-like protein 2	'SH3BGRL2	1.43	71.71	69.36	73.72	44.34	50.11	55.86	0.14
TC1600579	+		chr16:70437473-70474807			1.43	489.95	450.4	410.06	314.96	287.41	344.73	0.15
TC0800595	+	ENSG00000177335	chr8:144192054-144207095	Uncharacterized protein C8orf31	'C8orf31	1.43	94.9	83.74	82.3	57.46	54.86	69.77	0.16
TC1700611	+	ENSG00000141179	chr17:51183413-51255445	Phosphatidylcholine transfer protein	'PCTP	1.43	226.76	233.99	215.32	159.8	153.25	161.09	0.19
TC0601628	-	ENSG00000146410	chr6:136593861-136613166	Protein FAM54A	'FAM54A	1.43	188.99	195.25	180.55	123.62	135.04	136.29	0.27
TC0600698	+	ENSG00000146373	chr6:125325561-125446567	Probable E3 ubiquitin-protein ligase RNF217	'RNF217	1.43	356.19	351.03	316.3	239.39	229.93	248.57	0.27
TC0800335	+	ENSG00000185728	chr8:64243734-64287898	YTH domain family protein 3	'YTHDF3	1.43	857.5	880.46	873.72	592.5	637.02	598.46	0.28
TC1800544	-	ENSG00000166347	chr18:70071508-70110201	Cytochrome b5	'CYB5A	1.43	975.82	910.47	922.77	727.02	631.25	600.24	0.32
TC0101493	+	ENSG00000082512	chr1:209566580-209614911	TNF receptor-associated factor 5	'TRAF5	1.43	137.41	147.11	135.24	97.98	96.09	99.78	0.33
TC1200488	+	ENSG00000174099	chr12:63958755-64146947	Methionine-R-sulfoxide reductase B3, mitochondrial Precursor	'MSRB3	1.43	204.34	206.25	207.98	139.23	141.4	153.07	0.34
TC2000677	-	ENSG00000101444	chr20:32331735-32363249	Adenosylhomocysteinase	'AHCY	1.43	351.49	344.44	346.17	230.45	228.47	271.75	0.45
TC1101606	-	ENSG00000110721	chr11:67576904-67645434	Choline kinase alpha	'CHKA	1.43	420.9	424.19	378.2	262.94	285.14	305.01	0.46
TC1500890	-	ENSG00000067369	chr15:41486699-41590218	Tumor suppressor p53-binding protein 1	'TP53BP1	1.43	263.51	253.96	247.01	173.48	171.71	190.81	0.51
TC0100146	+	ENSG00000204502	chr1:13232406-13241644	PRAME family member 5	'PRAMEF5	1.42	113.83	106.65	129.19	85.5	77.83	82.51	0.03
TC0301764	-		chr3:176279796-176281686			1.42	28.12	35.8	22.4	14.75	25.33	20.82	0.03
TC2200280	+	ENSG00000128383	chr22:37683539-37689134	Probable DNA dC->dU-editing enzyme APOBEC-3A	'APOBEC3A	1.42	326.71	319.38	292.27	226	221.04	212.31	0.06
TC0801078	-		chr8:86541287-86562282			1.42	22.25	23.17	33.88	22.08	18.5	15.14	0.06
TC1200514	+	ENSG00000135643	chr12:69046323-69111245	Calcium-activated potassium channel subunit beta-4	'KCNMB4	1.42	40.79	41.39	38.23	27.14	27.72	29.65	0.12
TC0601469	-	ENSG00000112218	chr6:97352645-97392224	Probable G-protein coupled receptor 63	'GPR63	1.42	197.16	159.13	198.71	135.83	122.96	131.67	0.15
TC2200183	+	ENSG00000184076	chr22:28493358-28496402	Cytochrome b-c1 complex subunit 9	'UCRC	1.42	1173.45	1112.47	1117.93	837.55	792.93	760.52	0.15
TC1200449	+	ENSG00000139269	chr12:56135357-56138056	Inhibin beta E chain Precursor	'INHBE	1.42	89.2	87.47	77.2	64.42	54.96	59.7	0.16
TC0801155	-	ENSG00000186106	chr8:101591163-101641190	Ankyrin repeat domain-containing protein 46	'ANKRD46	1.42	123.37	116.93	120.11	77.62	92.01	83.33	0.17
TC0601487	-	ENSG00000112276	chr6:105651394-105691742	Blood vessel epicardial substance	'BVES	1.42	60.78	67.91	55.75	41.98	42.92	44.6	0.17
TC0500661	+	ENSG00000170231	chr5:159573319-159598307	Gastrotropin	'FABP6	1.42	57.84	54.55	48.93	37.56	42.19	33.74	0.17
TC1300661	-	ENSG00000139835	chr13:113026513-113066445	Growth hormone-regulated TBC protein 1	'GRTP1	1.42	241.85	229.28	180.41	158.8	146.67	154.7	0.21
TC0500335	+	ENSG00000113356	chr5:89806462-89844105	DNA-directed RNA polymerase III subunit RPC7	'POLR3G	1.42	329.29	351.37	363.76	238.04	245.61	252.54	0.25
TC1900618	+	ENSG00000130202	chr19:50041390-50083641	Poliovirus receptor-related protein 2 Precursor	'PVRL2	1.42	1032.45	942.04	957.74	721.17	639.2	697.93	0.31
TC0700432	+	ENSG00000006576	chr7:77266066-77424477	Putative homeodomain transcription factor 2	'PHTF2	1.42	321.52	337.22	306.12	215.6	225.57	239.78	0.37
TC0200807	+	ENSG00000144283	chr2:159021722-159246185	Plakophilin-4	'PK4P	1.42	308.55	291.65	307.34	204.16	205.99	227.37	0.53
TC0300224	+	ENSG00000011376	chr3:45405072-45565332	Probable leucyl-tRNA synthetase, mitochondrial Precursor	'LARS2	1.42	250.99	253.25	252	167.1	183.96	181.41	0.54
TC0501530	-	ENSG00000113758	chr5:176816220-176833300	Drebrin	'DBN1	1.42	592.07	504.98	560.24	389.44	382.31	397.47	0.64
TC0101914	-	ENSG00000194205	chr1:16732937-16736070			1.41	38.51	46.56	61.66	32.17	34.81	37.27	0.03
TC1101712	-		chr11:84987349-85015445	Disks large homolog 2	'DLG2	1.41	29.97	35.21	23.66	25.82	17.22	20.08	0.05
TC0400132	+		chr4:22337143-22337804	Cytosolic beta-glucosidase	'GBA3	1.41	51.24	51.49	62.33	34.4	39.89	42.39	0.06
TC0202018	-		chr2:156586502-156819689			1.41	44.25	49.94	41.16	33.29	29.67	32.74	0.09
TC0301013	-		chr3:11210384-11242623			1.41	130.36	162.5	125.6	93.75	92.51	111.14	0.1
TC1000510	+		chr10:102123337-102138104			1.41	496.22	470.35	325.75	356.65	283.91	276.47	0.11
TC1200658	+	ENSG00000173046	chr12:104248544-104289425			1.41	320.45	304.08	321.99	227.73	224.85	219.33	0.11
TC0201831	-	ENSG00000115008	chr2:113247964-113259442	Interleukin-1 alpha Precursor	'IL1A	1.41	62.65	61.06	52.99	46.52	42.46	36.68	0.12
TC1500830	-	ENSG00000166073	chr15:37880223-38000385	Probable G-protein coupled receptor 176	'GPR176	1.41	101.19	93.33	90.55	66.35	66.71	69.7	0.14
TC0600152	+	ENSG00000198518	chr6:26312817-26314243	Histone H4	'HIST1H4E	1.41	755.95	854.6	645.51	538.66	543.1	523.1	0.16
TC0300779	+	ENSG00000173890	chr3:171238432-171285875	Probable G-protein coupled receptor 160	'GPR160	1.41	308.07	353.01	307.76	261.4	202.91	224.42	0.18
TC0601168	-	ENSG00000204257	chr6:33024367-33028877	HLA class II histocompatibility antigen, DM alpha chain Precursor	'HLA-DMA	1.41	97.07	105.22	87.74	73.4	61.91	69.69	0.18
TC0600915	-	ENSG00000137266	chr6:3214691-3401734	Solute carrier family 22 member 23	'SLC22A23	1.41	138.14	143.4	134.01	103.7	105.72	85.55	0.18
TC0500618	+	ENSG00000196743	chr5:150572513-150629001	Ganglioside GM2 activator Precursor	'GM2A	1.41	312.65	307.7	263.14	248.49	182.06	195.31	0.23
TC0202113	-	ENSG00000115935	chr2:175132549-175255890	WAS/WASL-interacting protein family member 1	'WIPF1	1.41	145.47	147.39	135.83	101.43	97.73	103.94	0.26
TC1000846	-	ENSG00000169126	chr10:28141103-28327987	Armadillo repeat-containing protein 4	'ARMC4	1.41	111.29	133.65	107.52	76.81	83.2	90.34	0.27
TC1500903	-	ENSG00000171877	chr15:41950254-42274761	FERM domain-containing protein 5	'FRMD5	1.41	55.25	53.57	52.41	39.61	38	37.02	0.27
TC1500434	+	ENSG00000138604	chr15:67240027-67351598	D-glucuronyl C5-epimerase	'GLCE	1.41	218.73	215.56	216.61	145.42	152.79	161.81	0.27
TC0801125	-	ENSG00000197065	chr8:95453365-95556498	DNA repair and recombination protein RAD54B	'AC023632.1	1.41	230.72	258.07	229.19	154.12	172.33	181.71	0.29
TC0900645	+	ENSG00000126878	chr9:132961733-132988360	Ionized calcium-binding adapter molecule 2	'AIF1L	1.41	659.94	583.73	578.44	444.22	401.18	450.82	0.33
TC1100187	+	ENSG00000133794	chr11:13255901-13365389	Aryl hydrocarbon receptor nuclear translocator-like protein 1	'ARNTL	1.41	179.97	186.4	166.09	120.81	121.4	134.37	0.34
TC1401062	-	ENSG00000100784	chr14:90406925-90596746	Ribosomal protein S6 kinase alpha-5	'RPS6KA5	1.41	225.76	238.74	203.68	164.68	152.19	156.69	0.34
TC0701671	-	ENSG00000105929	chr7:138041580-138133582	V-type proton ATPase 116 kDa subunit a isoform 4	'ATP6V0A4	1.41	70.32	73.39	66.5	45.36	49.51	54.02	0.35
TC1201332	-	ENSG00000175215	chr12:56499978-56526939	Carboxy-terminal domain RNA polymerase II polypeptide A small phosphatase 2	'CTDSP2	1.41	458.48	404.04	377.07	296.25	283.73	301.05	0.38
TC2000540	-	ENSG00000089195	chr20:5866479-5879190	tRNA	'TRMT6	1.41	581.75	634.15	638.2	411.18	439.34	461.16	0.41
TC1700584	+	ENSG00000005882	chr17:45527100-45543421		'PDK2	1.41	783.71	738.65	703.96	560.34	500.25	516.27	0.42
TC0101270	+	ENSG00000117475	chr1:167603818-167632402	Golgin-45	'BLZF1	1.41	918	1081.49	966.06	688.6	704.17	717.32	0.44
TC1700863	+	ENSG00000141562	chr17:78009359-78039430	Nuclear prelamin A recognition factor	'NARF	1.41	812.37	755.36	727.28	571.32	526.32	534.88	0.49
TC1200317	+	ENSG00000110881	chr12:48737754-48763660	amiloride-sensitive cation channel 2, neuronal isoform a	'ACCN2	1.41	574.08	556.03	515.73	374.73	377.14	411.97	0.5
TC0801069	-	ENSG00000173078	chr8:82700852-82701742		'AC090255.4	1.4	62.24	65.8	74.05	38.27	50.99	55.22	0.04
TC0201365	-	ENSG00000179061	chr2:25446322-25446689		'AC012074.3	1.4	31.96	35.34	42.72	25.72	23.49	29.63	0.07
TC1500012	+		chr15:19624899-19634389	Putative BMS1-like protein ENSP00000383048	'AC126335.16-203	1.4	111.76	124	109.7	81.95	73.61	91.47	0.11
TC0601548	-	ENSG00000111816	chr6:116369386-116488614	Tyrosine-protein kinase FRK	'FRK	1.4	36.5	37.97	30.65	25.18	23.94	25.78	0.12
TC0900145	+	ENSG00000164978	chr9:34319504-34333709	Bis	'NUDT2	1.4	102.5	98.21	98.37	63.6	69.38	81.38	0.12
TC0X00137	+	ENSG00000130962	chrX:37093467-37201469	Transmembrane gamma-carboxyglutamic acid protein 1 Precursor	'PRRG1	1.4	334.47	344.9	299.5	221.33	231.95	243.55	0.14
TC1800045	+	ENSG00000128791	chr18:9324838-9392417	Twisted gastrulation protein homolog 1 Precursor	'TWSG1	1.4	336.08	338.89	286.52	223.53	220.49	242.83	0.18
TC1600367	+	ENSG00000197302	chr16:31632056-31713691	Putative protein ZNF720	'ZNF720	1.4	95.92	101.64	94.67	70.19	67.97	70.9	0.18
TC0200858	+	ENSG00000071967	chr2:172087229-172122883	Cytochrome b reductase 1	'CYBRD1	1.4	272.59	265.06	240.32	195.87	171.61	186.38	0.19
TC0501337	-	ENSG00000170464	chr5:138775280-138808067	DnaJ homolog subfamily C member 18	'DNAJC18	1.4	168.97	167.67	155.42	119.93	111.77	119.95	0.19
TC0701418	-	ENSG00000177409	chr7:92597304-92615634	Sterile alpha motif domain-containing protein 9-like	'SAMD9L	1.4	268.97	279.33	268.43	189.93	189.52	204.44	0.19
TC0401449	-	ENSG00000164305	chr4:185785845-185807657	Caspase-3 Precursor	'CASP3	1.4	138.81	151.59	131.63	95.86	95.88	110.04	0.2
TC0101313	+	ENSG00000116191	chr1:176960923-177155861	Ras-specific guanine nucleotide-releasing factor RalGPS2	'RALGPS2	1.4	135.33	161.51	125.92	100.3	95.68	105.45	0.24
TC2200172	+	ENSG00000183762	chr22:27799106-27894321	Kremen protein 1 Precursor	'KREMEN1	1.4	107.17	102.98	86.54	71.38	70.43	70.77	0.25
TC0501142	-	ENSG00000113369	chr5:90700298-90714905	Arrestin domain-containing protein 3	'ARRDC3	1.4	743.86	795.74	722.16	608.67	501.31	502.15	0.29
TC1900321	+	ENSG00000130511	chr19:18391136-18406459	Pyroglutamyl-peptidase 1	'SSBP4	1.4	182.18	170.68	170.72	128.68	122.14	123.28	0.31
TC0501213	-	ENSG00000129595	chr5:111507433-111782909	Band 4.1-like protein 4A	'EPB41L4A	1.4	102.47	103.3	91.51	70.64	66.77	74.69	0.33
TC1701410	-	ENSG00000108852	chr17:39308253-39340643	MAGUK p55 subfamily member 2	'MPP2	1.4	118.23	108.3	116.49	87.36	86.42	71.13	0.37
TC1101279	-	ENSG00000121621	chr11:27998742-28086306	Kinesin-like protein KIF18A	'KIF18A	1.4	245.79	268.13	267.16	172.89	190.3	196.1	0.38
TC0102349	-	ENSG00000024526	chr1:68712423-68735386	DEP domain-containing protein 1A	'DEPDC1	1.4	575.31	602.29	604.34	415.32	431.56	429.61	0.4
TC1001310	-	ENSG00000183605	chr10:120890269-120915202	Sideroflexin-4	'SFXN4	1.4	298.82	300.24	276.55	199.64	205.2	220.72	0.4
TC2100417	-	ENSG00000173638	chr21:45737914-45788744	Folate transporter 1	'SLC19A1	1.4	978.82	942.49	967.15	692.24	671.81	695.3	0.4
TC0601593	-	ENSG00000146376	chr6:129938970-130073063	Rho GTPase-activating protein 18	'ARHGAP18	1.4	433.03	417.85	426.15	293.77	298.72	321.11	0.41
TC0300672	+	ENSG00000155903	chr3:142688579-142814329	Ras GTPase-activating protein 2	'RASA2	1.4	167.66	187.64	180.88	118.62	131.15	133.63	0.42
TC1501235	-	ENSG00000157823	chr15:88177793-88257188	AP-3 complex subunit sigma-2	'AP3S2	1.4	2204.72	2239.24	2177.35	1505.68	1613.72	1605.96	0.47
TC0X00676	+	ENSG00000147383	chrX:151750167-151788929	Sterol-4-alpha-carboxylate 3-dehydrogenase, decarboxylating	'NSDHL	1.4	1055.67	1019.95	995.5	754.39	705.57	741.45	0.51
TC0600771	+	ENSG00000009844	chr6:142510060-142583778	Vacuolar protein sorting-associated protein VTA1 homolog	'VTA1	1.4	1328.66	1415.96	1421.66	1006.33	1018	951.86	0.52
TC0400995	-	ENSG00000033178	chr4:68165123-68249453	Ubiquitin-like modifier-activating enzyme 6	'UBA6	1.4	522.57	604.79	516	380.31	396.42	395.45	0.63
TC2100210	-	ENSG00000168122	chr21:13390521-13407341	Zinc finger protein 834	'ZNF355P	1.39	31.09	51.41	46.79	23.28	32.75	36.69	0
TC1900003	+	ENSG00000176705	chr19:55601-56256		'AC008977.1	1.39	95.23	99.35	136.87	78.17	82.03	78	0.01
TC1100938	+	ENSG00000154127	chr11:122031640-122190390	Ubiquitin associated and SH3 domain-containing protein B	'UBASH3B	1.39	119.91	98.17	102.9	80.96	72.82	76.78	0.08
TC0900097	+		chr9:22103665-22111091			1.39	30.32	34.91	32.75	19.84	26.66	23.85	0.08
TC0300371	+	ENSG00000172986	chr3:73019914-73107188	Glycosyltransferase 8 domain-containing protein 4	'GLT8D4	1.39	51.86	49.25	45.74	33.38	33.71	38.81	0.1
TC1300490	-		chr13:49465930-49469587			1.39	91.99	89.43	81.35	46.59	65.05	77.04	0.1
TC1400899	-	ENSG00000126778	chr14:60182506-60185933	Homeobox protein SIX1	'SIX1	1.39	149.3	132.09	150.65	117.45	92.04	100.49	0.12
TC0401415	-	ENSG00000164120	chr4:175647956-175680524	15-hydroxyprostaglandin dehydrogenase	'HPGD	1.39	106.71	109.41	102.2	72.85	74.05	81.86	0.13
TC1700138	+	ENSG00000065559	chr17:11864860-11987872	Dual specificity mitogen-activated protein kinase kinase 4	'MAP2K4	1.39	304.39	302.82	290.67	197.61	208.7	241.86	0.13
TC0202329	-	ENSG00000187736	chr2:219648292-219743793	Non-homologous end-joining factor 1	'NHEJ1	1.39	162.97	157.52	162.18	104.87	116.28	125.44	0.13
TC0801054	-	ENSG00000147586	chr8:80993645-81105072	28S ribosomal protein S28, mitochondrial	'MRPS28	1.39	237.55	246.79	241.02	172.35	170.03	178.13	0.14
TC0501376	-	ENSG00000186314	chr5:145118775-145195125	PRELI domain-containing protein 2	'PRELID2	1.39	86.06	93.97	79.62	68.78	56.7	61.93	0.17
TC0701413	-	GI:912064537980	chr7:92028010-92057642			1.39	158.53	163.96	174.94	103.02	120.11	135.62	0.17
TC1700626	+	ENSG00000121083	chr17:53515798-53522032	Dynein light chain 2, cytoplasmic	'DYNLL2	1.39	473.63	521.59	540.52	372.83	404.34	330.65	0.21
TC0701356	-	ENSG00000127952	chr7:75463592-75515257	Serine/threonine/tyrosine-interacting-like protein 1	'STYXL1	1.39	155.88	138.3	146	108.4	100.81	106.92	0.21
TC1101898	-	ENSG00000036672	chr11:118732163-118757637	Ubiquitin carboxyl-terminal hydrolase 2	'USP2	1.39	215.09	197.65	164.26	139.76	133.28	143.21	0.22
TC0300889	+	ENSG00000145012	chr3:189413123-190080135	Lipoma-preferred partner	'LPP	1.39	473.02	552.7	516.1	353.95	379.9	372.36	0.26
TC1500541	+	ENSG00000103876	chr15:78232191-78265979	Fumarylacetoacetase	'FAH	1.39	407.89	378.44	356.81	258.32	251.86	315.19	0.27
TC0100813	+	ENSG00000184371	chr1:110254756-110275144	Macrophage colony-stimulating factor 1 Precursor	'CSF1	1.39	362.84	352.35	385.12	267.37	256.7	267.59	0.28
TC0301282	-	ENSG00000144730	chr3:57103318-57179374	Interleukin-17 receptor D Precursor	'IL17RD	1.39	89.04	82.82	86.85	66.78	64.24	54.74	0.3
TC1700106	+	ENSG00000141499	chr17:7530723-7547545	WD repeat-containing protein 79	'WRAP53	1.39	545.66	483.83	508.11	361.19	351.51	391.04	0.3
TC0601488	-	ENSG00000132429	chr6:105712470-105734575	Popeye domain-containing protein 3	'POPDC3	1.39	738.01	772.73	709.11	510.79	524.78	556.15	0.32
TC0501006	-	ENSG00000035499	chr5:59928496-60031750	DEP domain-containing protein 1B	'DEPDC1B	1.39	266.23	282.41	272.21	182.63	198.83	208.81	0.35
TC1300351	-	ENSG00000139505	chr13:24700307-24760147	Myotubularin-related protein 6	'MTMR6	1.39	176.58	184.61	174.99	125.89	123.16	135.78	0.35
TC1200946	-	ENSG00000003056	chr12:8984228-8993624	Cation-dependent mannose-6-phosphate receptor Precursor	'M6PR	1.39	1360.66	1439.09	1396.8	953.34	1026.84	1030.93	0.39
TC1800009	+	ENSG00000080986	chr18:2561556-2606634	Kinetochore protein NDC80 homolog	'NDC80	1.39	317.99	345.93	325.64	220.74	240.06	251.55	0.4
TC1700569	+	ENSG00000159202	chr17:44340829-44361421	Ubiquitin-conjugating enzyme E2 Z	'UBE2Z	1.39	1506.45	1515.68	1522.83	1070.06	1066.58	1132.26	0.44
TC1500975	-	ENSG00000166450	chr15:53698895-53822609	Protogenin Precursor	'PRTG	1.39	249.94	253.33	248.44	179.51	176.29	184.09	0.49
TC1100163	+	ENSG00000166483	chr11:9550916-9567874	Wee1-like protein kinase	'WEE1	1.39	847.96	915.93	866.09	626.14	624.45	641.36	0.53
TC1200652	+	ENSG00000198431	chr12:103130618-103268191	Thioredoxin reductase 1, cytoplasmic	'TXNRD1	1.39	1508.85	1570.5	1632.93	1056.96	1152.58	1170.89	0.63
TC1101322	-		chr11:43807835-43812068			1.38	38.34	43.69	54.9	22.98	38.54	37.39	0
TC0600197	+		chr6:28166908-28171471		'RP1-313I6.7	1.38	110.58	123.24	104.56	69.33	90.42	86.22	0.07
TC0700839	+		chr7:143622506-143628765			1.38	85.91	95.62	81.04	64.76	54.49	70.99	0.07
TC0101528	+	ENSG00000162817	chr1:218929810-218939120	Uncharacterized protein C1orf115	'C1orf115	1.38	175.51	152.96	140.83	110.36	100.28	130.04	0.08
TC0700875	+	ENSG00000127399	chr7:149637563-149666171	Leucine-rich repeat-containing protein 61	'LRRC61	1.38	455.59	440.38	422.58	344.34	294.99	317.71	0.08
TC0600688	+	ENSG00000152661	chr6:121798487-121812572	Gap junction alpha-1 protein	'GJA1	1.38	92.66	92.73	93.87	61.68	71.86	68.28	0.09
TC0600819	+	ENSG00000131016	chr6:151603202-151719601	A-kinase anchor protein 12	'AKAP12	1.38	141.33	150.57	119.06	90.8	104.83	102.24	0.11
TC1300070	+	ENSG00000187676	chr13:30672112-30804409	Beta-1,3-glucosyltransferase	'B3GALTL	1.38	47.72	65.39	48.91	36.74	38.06	42.35	0.11
TC1200654	+	ENSG00000171310	chr12:103374879-103676013	Carbohydrate sulfotransferase 11	'CHST11	1.38	589.65	556.73	556.03	410.59	400.73	421.44	0.13
TC0500120	+	ENSG00000168685	chr5:35892748-35915462	Interleukin-7 receptor subunit alpha Precursor	'IL7R	1.38	34.3	34.26	37.81	25.34	24.66	27.17	0.13
TC0101621	+	ENSG00000183780	chr1:232107302-232526885	Solute carrier family 35 member F3	'SLC35F3	1.38	39.79	40.42	45.26	32.96	33.35	24.37	0.13
TC0101993	-	ENSG00000001460	chr1:24556076-24614175	UPF0490 protein C1orf201	'C1orf201	1.38	101.08	110.22	91.69	71.96	67.47	80.15	0.14
TC0300131	+	ENSG00000170293	chr3:32255175-32386821	CKLF-like MARVEL transmembrane domain-containing protein 8	'CMTM8	1.38	122.31	104.08	107.56	82.29	86.57	73.02	0.14
TC0801103	-		chr8:90802254-90839074			1.38	77.44	84.48	76.47	53.44	54.93	64.29	0.14
TC1101794	-	ENSG00000137752	chr11:104401452-104477368	Caspase-1 Precursor	'CASP1	1.38	59.55	62.36	56.28	42.59	44.2	42.09	0.15
TC0801197	-	ENSG00000147642	chr8:110655592-110773196	Syntabulin	'AC079061.1	1.38	118.22	112.34	110.3	81.47	81.51	84.58	0.16
TC0500977	-	ENSG00000185305	chr5:53216371-53642163	Putative uncharacterized protein ARL15	'ARL15	1.38	142.96	151.66	124.12	102.81	96.47	103.2	0.16
TC0500630	+	ENSG00000164576	chr5:153805766-153816064	Histone deacetylase complex subunit SAP30L	'SAP30L	1.38	158.68	158.3	146.92	114.23	106.24	114.6	0.16
TC1400335	+	ENSG00000133985	chr14:70178257-70211830	Tetratricopeptide repeat protein 9A	'TTC9	1.38	122.65	133.32	118.68	88.16	85.98	97.67	0.16
TC0400555	+	ENSG00000085871	chr4:140806372-140844857	Microsomal glutathione S-transferase 2	'MGST2	1.38	240.61	237.05	241.91	162.33	173.52	185.94	0.17
TC2000562	-	ENSG00000089048	chr20:13641863-13713579	ESF1 homolog	'ESF1	1.38	103.29	109.3	115.1	77.3	80.61	80.22	0.2
TC0201370	-	ENSG00000084731	chr2:26002972-26058907	Kinesin-like protein KIF3C	'KIF3C	1.38	78.57	70.92	67.92	54.15	49.76	53.52	0.2
TC0301015	-	ENSG00000144559	chr3:11806920-11863369	MMP37-like protein, mitochondrial Precursor	'C3orf31	1.38	350.92	400.67	343.76	260.18	264.54	271.89	0.22
TC1800502	-	ENSG00000081923	chr18:53466586-53550059	Probable phospholipid-transporting ATPase IC	'ATP8B1	1.38	75.85	78.42	72.51	51.85	53.63	58.34	0.26
TC1101534	-	ENSG00000146670	chr11:64601502-64608191	Sororin	'CDCA5	1.38	418.85	384.89	390.52	268.67	266.83	329.84	0.27
TC0301797	-	ENSG00000043093	chr3:184143254-184186414	DCN1-like protein 1	'DCUN1D1	1.38	390.68	410.38	411.37	279.82	298.44	298.48	0.29
TC1900655	+	ENSG00000011485	chr19:51542134-51588075	Serine/threonine-protein phosphatase 5	'PPP5C	1.38	716.69	626.08	691	491.32	472.14	508.52	0.29
TC0301602	-	ENSG00000114107	chr3:139695879-139795898	Centrosomal protein of 70 kDa	'CEP70	1.38	282.38	304.48	262.53	209.07	191.97	215.68	0.3
TC1600442	+	ENSG00000087253	chr16:54100455-54174998	Lysophosphatidylcholine acyltransferase 2	'LPCAT2	1.38	390.49	430.38	388.15	286.86	289.97	296.18	0.31
TC0101112	+	ENSG00000143590	chr1:153317972-153326638	Ephrin-A3 Precursor	'EFNA3	1.38	461.86	414.25	402.26	345.13	288.53	294.86	0.34
TC0301580	-	ENSG00000154917	chr3:135025774-135097381	Ras-related protein Rab-6B	'RAB6B	1.38	246.66	271.6	216.11	174.27	174.86	182.32	0.35
TC0601631	-	ENSG00000197442	chr6:136919878-137155349	Mitogen-activated protein kinase kinase kinase 5	'MAP3K5	1.38	156.46	160.35	155.38	107.45	110.34	123.43	0.44
TC0102800	-	ENSG00000198837	chr1:152168601-152185796		'DENND4B	1.38	272.65	261.95	240.3	190.99	184.62	186.57	0.45
TC0600438	+	ENSG00000198087	chr6:47553899-47702620	CD2-associated protein	'CD2AP	1.38	616.83	657.77	635.36	465.42	460.13	455.67	0.54
TC0900578	+	ENSG00000136854	chr9:129414365-129494816	Syntaxin-binding protein 1	'STXBP1	1.38	1740.58	1718.97	1572.25	1310.33	1164.58	1174.41	0.89
TC0300663	+	ENSG00000178631	chr3:140695599-140695911		'AC097103.1	1.37	244.35	243.24	227.47	178.25	177.54	166.15	0.02
TC1300566	-	ENSG00000136158	chr13:79808112-79813918	Protein sprouty homolog 2	'SPRY2	1.37	85.44	80.16	89.13	57.69	64.84	63.98	0.07
TC0701650	-		chr7:133753919-133767745			1.37	61.66	74.25	57.05	43.99	47.95	49.39	0.08
TC1901579	-	ENSG00000062370	chr19:49522546-49552696	Zinc finger protein 112 homolog	'ZFP112	1.37	66.21	67.26	62.47	45.35	49.11	49.07	0.1
TC1700694	+		chr17:60527392-60537669			1.37	90.97	84.13	75.63	65.61	60.49	57.26	0.11
TC1500397	+	ENSG00000138613	chr15:61356844-61385166	Gamma-secretase subunit APH-1B	'APH1B	1.37	87.5	78.69	75.52	56.28	56.8	63.59	0.12
TC2000075	+	ENSG00000132639	chr20:10147477-10236066	Synaptosomal-associated protein 25	'SNAP25	1.37	112.2	114.09	101.86	73.63	75.28	89.92	0.17
TC1100878	+	ENSG00000149591	chr11:116575250-116580733	Transgelin	'TAGLN	1.37	64.01	62.38	64.07	48.32	46.91	44.08	0.19
TC0600735	+	ENSG00000028839	chr6:134315064-134350330	TATA box-binding protein-like protein 1	'TBPL1	1.37	346.61	359.58	334.45	248.56	254.29	256.37	0.19
TC0601351	-	ENSG00000112210	chr6:57161550-57195039	Ras-related protein Rab-23	'RAB23	1.37	187.56	193.25	186.03	127.67	137.19	147.79	0.21
TC1700939	-	ENSG00000161921	chr17:4583577-4589972	C-X-C motif chemokine 16 Precursor	'CXCL16	1.37	241.44	248.89	222.23	162.72	171.9	183.94	0.22
TC1400182	+	ENSG00000151338	chr14:36736907-37090214	Mirror-image polydactyly gene 1 protein	'MIPOL1	1.37	99	103.06	102.41	67.22	73.8	81.4	0.22
TC0901447	-		chr9:138738170-138742457		'SNORA43	1.37	862.13	823.6	767.08	565.97	587.26	633.82	0.22
TC0202313	-	ENSG00000127837	chr2:218837096-218843224	Angio-associated migratory cell protein	'AAMP	1.37	452.47	674.98	573.47	237.42	426.48	581.76	0.23
TC1401101	-	ENSG00000165959	chr14:94727618-94855998	Calmin	'CLMN	1.37	137.78	134.26	113.3	94.92	86.94	100.2	0.24
TC0501382	-	ENSG00000156475	chr5:145949261-146441276	Serine/threonine-protein phosphatase 2A 55 kDa regulatory subunit B beta isoform	'PPP2R2B	1.37	259.42	263.75	256.28	180.45	187.75	201.25	0.25
TC0601714	-	ENSG00000122335	chr6:158450535-158509290	Protein SERAC1	'SERAC1	1.37	75.32	75.39	71.95	54.8	54.1	53.82	0.25
TC1501065	-	ENSG00000128973	chr15:66286386-66309134	Ceroid-lipofuscinosis neuronal protein 6	'CLN6	1.37	741.47	738.03	725.45	520.06	550.4	541.85	0.27
TC1101238	-	ENSG00000166788	chr11:18058466-18084210	Protein SAAL1	'SAAL1	1.37	413.12	425.57	425.23	283.02	305.17	331.91	0.27
TC0100724	+	ENSG00000122484	chr1:92537110-92626318	RNA polymerase II-associated protein 2	'RPAP2	1.37	407.03	463.91	455.84	296.11	339.01	332.02	0.3
TC2200329	+	ENSG00000100167	chr22:40702222-40724169	Neuronal-specific septin-3	'SEPT3	1.37	204.26	196.87	168.39	144.72	124.57	146.07	0.3
TC1200738	+	ENSG00000111707	chr12:117298718-117340223	Sin3 histone deacetylase corepressor complex component SDS3	'SUDS3	1.37	235.43	240.26	213.76	161.15	163.11	178.08	0.31
TC0601525	-	ENSG00000155111	chr6:111037874-111243533	Cell division cycle 2-like protein kinase 6	'CDC2L6	1.37	148.51	141.57	140.6	105.42	107.27	101.67	0.33
TC0700521	+	ENSG00000160917	chr7:98874536-98892930	Cleavage and polyadenylation specificity factor subunit 4	'CPSF4	1.37	869.35	826.62	855.19	613.2	612.28	639.38	0.36
TC1600255	+	ENSG00000103319	chr16:22125093-22207566	Elongation factor 2 kinase	'EEF2K	1.37	371.02	342.5	321.36	266.56	237.17	252.62	0.38
TC0901090	-	ENSG00000135052	chr9:87830876-87904936	Golgi membrane protein 1	'GOLM1	1.37	566.81	547.67	569.8	384.65	403.06	439.76	0.38
TC0300219	+	ENSG00000163808	chr3:44778289-44869752	Kinesin-like protein KIF15	'KIF15	1.37	211.97	226.54	222.1	147.17	162.39	174.19	0.39
TC1201404	-	ENSG00000187109	chr12:74726225-74765080	Nucleosome assembly protein 1-like 1	'NAP1L1	1.37	1217.71	1267.63	1256.36	888.89	924.75	907.66	0.47
TC0101039	+	ENSG00000143376	chr1:149851182-149938191	Sorting nexin-27	'SNX27	1.37	710.87	770.85	683.61	498.62	528.21	552.86	0.48
TC1700060	+	ENSG00000129250	chr17:4841967-4872420	Kinesin-like protein KIF1C	'KIF1C	1.37	478.82	426	448.84	307.69	331.07	352.45	0.51
TC1400938	-	ENSG00000072121	chr14:67282991-67353060	Zinc finger FYVE domain-containing protein 26	'ZFYVE26	1.37	234.57	228.6	228.78	164.52	166.63	172.42	0.64
TC1000598	+	ENSG00000043591	chr10:115793796-115796657	Beta-1 adrenergic receptor	'ADRB1	1.36	50.05	39.27	35.77	34.77	25.02	31.9	0.01
TC0701052	+	ENSG00000179460	chr7:22516756-22518143		'AC007095.1	1.36	21.2	21.02	43.53	25.35	10.65	26.93	0.02
TC0X00554	+	ENSG00000183631	chrX:125781428-125783450	Uncharacterized protein CXorf64	'CXorf64	1.36	15.11	17.1	21.29	11.38	12.49	15.54	0.02
TC0301362	-		chr3:78126964-78154740			1.36	50.14	47.8	57.54	30.52	56.31	27.63	0.02
TC1400400	+	ENSG00000021645	chr14:77706469-79400511	neurexin 3 isoform 1 precursor	'NRXN3	1.36	136.18	132.29	135.33	97.42	102.15	96.95	0.04
TC0600706	+		chr6:126561638-126562739			1.36	66.46	76.79	73.96	51.85	43.41	64.68	0.04
TC0100878	+		chr1:117472989-117484427		'RP11-229A19.3	1.36	24.14	18.16	24.17	22.1	17.7	9.2	0.05
TC1201395	-		chr12:72831049-72972669			1.36	84.56	80.36	107.94	60.21	74.8	66.23	0.05
TC1000929	-		chr10:45533480-45535409		'RP11-358L16.4	1.36	91.6	115.43	100.64	72.71	70.33	82.62	0.06
TC1701439	-		chr17:40601955-40604635			1.36	51.55	44.52	52.95	41.51	28.66	39.76	0.07
TC1901577	-		chr19:49301457-49309241			1.36	33.86	36.06	31.11	31.23	24.88	18.11	0.07
TC0601358	-	ENSG00000146166	chr6:64047247-64087841	Glutamate--ammonia ligase domain-containing protein 1	'LGSN	1.36	38.87	39.86	30.07	26	26.95	27.34	0.1
TC0300839	+	ENSG00000190796	chr3:184648133-184656407		'SNORA63	1.36	104.21	121.39	102.39	75.52	77.54	87.67	0.11
TC0901304	-	ENSG00000175764	chr9:123624071-123895706	Tubulin polyglutamylase TTLL11	'TTLL11	1.36	107.7	109.06	115.04	82.04	79.4	82.21	0.14
TC0500586	+		chr5:147628475-147646010	Serine protease inhibitor Kazal-type 5-like 3 Precursor	'AC011346.5	1.36	102.15	110.96	93.46	69.76	76.08	80.03	0.15
TC0901079	-	ENSG00000165113	chr9:85544156-85622573	G kinase-anchoring protein 1	'GKAP1	1.36	50.93	55.65	49.06	42.49	37.43	34.7	0.15
TC2000371	+	ENSG00000124171	chr20:48781488-48803685	Partitioning defective 6 homolog beta	'PARD6B	1.36	270.88	272.95	278.36	190.98	198.3	214.07	0.16
TC1800423	-		chr18:32013965-32021399			1.36	691.54	571.56	535.43	520.54	384.06	420.67	0.16
TC0201985	-	ENSG00000121964	chr2:144419791-144806605	Glycosyltransferase-like domain-containing protein 1	'GTDC1	1.36	146.26	155.09	142.44	107.19	109.84	108.63	0.19
TC1300080	+	ENSG00000172915	chr13:34414456-35144873	Neurobeachin	'NBEA	1.36	47.93	48.48	41.97	41.23	29.69	31.02	0.19
TC1901058	-	ENSG00000167680	chr19:4493600-4509507	Semaphorin-6B Precursor	'SEMA6B	1.36	161.15	131.94	148.98	118.17	108.43	99.18	0.2
TC0X01179	-	ENSG00000003096	chrX:116915804-117134813	Kelch-like protein 13	'KLHL13	1.36	160.7	159.93	158.49	117.59	114.23	121.01	0.21
TC1901059	-	ENSG00000074842	chr19:4608557-4621415	UPF0556 protein C19orf10 Precursor	'C19orf10	1.36	548.54	514.23	503.59	414.19	367.93	368.85	0.23
TC0101987	-	ENSG00000179163	chr1:24044154-24067433	Tissue alpha-L-fucosidase Precursor	'FUCA1	1.36	107.01	107.95	98.61	72.93	77.38	80.84	0.24
TC1600912	-	ENSG00000006007	chr16:19420518-19440951	Glycerophosphodiester phosphodiesterase 1	'GDE1	1.36	506.99	473.75	506.2	367.95	365.55	360.66	0.24
TC0300243	+	ENSG00000114648	chr3:47299440-47363309	Kelch-like protein 18	'KLHL18	1.36	162.39	161.1	162.47	114.65	105.57	135.86	0.24
TC0202116	-	ENSG00000128656	chr2:175372338-175578361	N-chimaerin	'CHN1	1.36	165.15	158.64	152.4	130.9	106.31	113.83	0.25
TC1101938	-	ENSG00000110013	chr11:124010904-124050508	Sialate O-acetylesterase Precursor	'SIAE	1.36	243.96	242.09	226.4	177.13	169.45	175.63	0.25
TC0801218	-	ENSG00000172164	chr8:121619227-121893910	Beta-1-syntrophin	'SNTB1	1.36	320.01	332.56	290.83	238.94	214.92	240.24	0.26
TC0600386	+	ENSG00000137413	chr6:42126238-42163177	Transcription initiation factor TFIID subunit 8	'TAF8	1.36	335.07	325.14	297.56	230.03	228.28	243.38	0.27
TC0701692	-	ENSG00000127359	chr7:140998650-141048412	Protein LCHN	'KIAA1147	1.36	367.05	348.07	333.14	251.96	259.65	259.08	0.31
TC2200281	+	ENSG00000179750	chr22:37708351-37718729	Probable DNA dC->dU-editing enzyme APOBEC-3B	'APOBEC3B	1.36	910.97	894.11	843.25	682.63	652.59	615.14	0.32
TC1201254	-	ENSG00000170653	chr12:52196028-52306458	Cyclic AMP-dependent transcription factor ATF-7	'ATF7	1.36	258.88	281.02	250.1	185.96	193.85	201.63	0.33
TC2000228	+	ENSG00000025293	chr20:33823353-34001717	PHD finger protein 20	'PHF20	1.36	184.36	187.51	177.61	133.13	129.91	141.25	0.33
TC0900013	+	ENSG00000147852	chr9:2525657-2644485	Very low-density lipoprotein receptor Precursor	'VLDLR	1.36	144.29	139.19	118.8	111.65	90.28	94.87	0.34
TC1101728	-	ENSG00000109861	chr11:87666409-87710588	Dipeptidyl-peptidase 1 Precursor	'CTSC	1.36	4627.64	4723.26	4679.26	3411.34	3457.65	3440.42	0.38
TC1401032	-	ENSG00000100629	chr14:80032577-80495614	Uncharacterized protein C14orf145	'C14orf145	1.36	155.83	170.02	160.64	115.19	121.52	120.31	0.39
TC0X00956	-	ENSG00000102302	chrX:54488612-54539324	FYVE, RhoGEF and PH domain-containing protein 1	'FGD1	1.36	296.05	287.87	296.19	217.9	214.14	216.85	0.39
TC0200925	+	ENSG00000065548	chr2:187059130-187082330	Zinc finger CCCH domain-containing protein 15	'ZC3H15	1.36	1332.13	1439.77	1400.98	974.13	1029.58	1053.54	0.4
TC0X00423	+	ENSG00000102384	chrX:100239847-100305326	Centromere protein I	'CENPI	1.36	281.65	303.27	298.57	195.49	221.64	231.82	0.43
TC0600515	+	ENSG00000196586	chr6:76515646-76683049	Myosin-VI	'MYO6	1.36	104.85	108.33	101.32	78.32	75.15	78.01	0.43
TC0100620	+	ENSG00000158966	chr1:64709063-64931329	VWFA and cache domain-containing protein 1 Precursor	'CACHD1	1.36	230.65	238.09	243.32	160.76	175.45	186.94	0.47
TC1700640	+	ENSG00000068489	chr17:54587875-54635977	Proline-rich protein 11	'PRR11	1.36	967.03	1036.02	1038.41	696.27	771.8	774.96	0.49
TC1600534	+	ENSG00000167264	chr16:66614688-66670727	tRNA-dihydrouridine synthase 2-like	'DUS2L	1.36	549.45	557.82	546.63	395.98	398.01	424.47	0.51
TC1700475	+	ENSG00000131467	chr17:38238942-38249301	Proteasome activator complex subunit 3	'PSME3	1.36	2361.84	2510.18	2482.54	1661.93	1824.57	1930.87	0.55
TC0801253	-	ENSG00000153317	chr8:131133535-131525088	130 kDa phosphatidylinositol 4,5-biphosphate-dependent ARF1 GTPase-activating protein	'ASAP1	1.36	518.02	556.82	540.12	371.72	406.88	412.83	0.58
TC0200398	+	ENSG00000115423	chr2:84787531-84900224	Dynein heavy chain 6, axonemal	'DNAH6	1.35	73.17	61.24	72.28	56.56	51.13	45.62	0
TC0800507	+		chr8:112547583-112594540			1.35	30.37	31.41	43.51	30.1	21.56	26.14	0
TC0700301	+	ENSG00000197990	chr7:62541947-62554725		'ZNF734	1.35	97.99	106.66	93.21	63.3	75.35	81.92	0.04
TC0800411	+		chr8:86320097-86329681			1.35	39.99	39.95	37.8	30.05	27.6	29.72	0.04
TC1001361	-	ENSG00000180030	chr10:134184678-134185853			1.35	87.11	88.31	105.85	75.39	68.91	63.6	0.05
TC0100034	+	ENSG00000187488	chr1:1250006-1254140	Glycolipid transfer protein domain-containing protein 1	'GLTPD1	1.35	125.72	112.61	121.83	85.88	86.17	95.08	0.06
TC1200184	+	ENSG00000111700	chr12:20854905-21134443	Solute carrier organic anion transporter family member 1B3	'SLCO1B3	1.35	40.36	46.16	28.86	27.9	24.87	32.76	0.06
TC0900986	-		chr9:67020646-67029935		'RP11-236F9.4	1.35	235.53	275.63	273.93	185.5	193.51	200.58	0.07
TC1501129	-		chr15:75261144-75331923	Tyrosine-protein kinase SgK269	'AC107883.6	1.35	178.84	203.59	178.98	116.31	129.86	170.31	0.08
TC0301093	-		chr3:36906291-36912253			1.35	83.87	84.6	75.89	60.96	58.2	62.09	0.1
TC1400872	-	ENSG00000131979	chr14:54378476-54439292	GTP cyclohydrolase 1	'GCH1	1.35	110.26	119.27	119.68	86.32	80.42	91.97	0.11
TC1101890	-	ENSG00000188486	chr11:118469794-118471387	Histone H2A.x	'H2AFX	1.35	692.82	687.28	700.43	492.1	514.52	535.36	0.11
TC0301439	-	ENSG00000206532	chr3:112093677-112171369	Putative uncharacterized protein LOC151760	'RP11-553A10.1	1.35	46.43	51.99	61.06	44.02	43.42	30.45	0.12
TC1800407	-	ENSG00000141441	chr18:28101477-28304445	Protein FAM59A	'FAM59A	1.35	145.19	144.48	134.43	107.06	103.63	103.43	0.15
TC0301017	-	ENSG00000157150	chr3:12169573-12175851	Metalloproteinase inhibitor 4 Precursor	'TIMP4	1.35	360.55	337.92	352.59	265.98	257.5	252.29	0.21
TC1101313	-	ENSG00000110442	chr11:36251627-36267560	COMM domain-containing protein 9	'COMMD9	1.35	463.49	427.87	438.85	333.44	326.25	324.92	0.22
TC0900251	+		chr9:66700460-66704257		'RP11-381O7.1	1.35	1299.03	1364.34	1219.37	939.48	935.59	990.8	0.23
TC1400665	-	ENSG00000136319	chr14:19827141-19843976	Tetratricopeptide repeat protein 5	'TTC5	1.35	128.81	129.74	134.3	92.27	94.01	104.79	0.23
TC0600675	+	ENSG00000164465	chr6:117910460-117997714	Discoidin, CUB and LCCL domain-containing protein 1 Precursor	'DCBLD1	1.35	241.76	254.73	226.18	179.02	173.79	184.31	0.29
TC1000698	+	ENSG00000068383	chr10:134201298-134446969	Type I inositol-1,4,5-trisphosphate 5-phosphatase	'INPP5A	1.35	258.27	252.63	230.45	178.65	173.39	198.02	0.3
TC2200277	+	ENSG00000100216	chr22:37407900-37410709	Mitochondrial import receptor subunit TOM22 homolog	'TOMM22	1.35	1214.57	1275.93	1252.51	897.02	939.83	934.36	0.3
TC0301750	-	ENSG00000154310	chr3:172262986-172660812	TRAF2 and NCK-interacting protein kinase	'TNIK	1.35	80.88	77.67	77.42	59.98	57.93	56.8	0.33
TC1100145	+	ENSG00000166387	chr11:7491627-7633305	Liprin-beta-2	'PPFIBP2	1.35	133	139.5	122.25	96.29	93.53	103.68	0.34
TC1900248	+	ENSG00000123143	chr19:14404710-14443684	Serine/threonine-protein kinase N1	'PKN1	1.35	220.01	195.92	204.22	155.23	147.64	157.64	0.38
TC1201154	-	ENSG00000174243	chr12:47509807-47532236	Probable ATP-dependent RNA helicase DDX23	'DDX23	1.35	1666.22	1558.75	1615.75	1131.58	1150.74	1309.79	0.44
TC1100259	+	ENSG00000060749	chr11:32871300-32971438	Glutamine and serine-rich protein 1	'QSER1	1.35	907.79	943.83	938.5	663.89	705.34	704.56	0.45
TC0700380	+	ENSG00000071462	chr7:72735834-72757427	Uncharacterized methyltransferase WBSCR22	'WBSCR22	1.35	1806.59	1880.71	1890.25	1191.7	1404.62	1537.95	0.45
TC0701631	-	ENSG00000146842	chr7:129591790-129632574	Transmembrane protein 209	'TMEM209	1.35	1013.51	1147.9	1056.11	808.75	812.32	766.44	0.51
TC0600144	+	ENSG00000196532	chr6:26153591-26155001	Histone H4	'HIST1H3C	1.34	49.6	48.3	61.8	46.53	29.1	43.27	0.01
TC0700229	-	ENSG00000203463	chr7:45729479-45729654		'CR933877.1	1.34	26.78	45.65	22.02	22.15	29.98	18.6	0.02
TC0102521	-	ENSG00000181754	chr1:109848320-109853883	Amphoterin-induced protein 1 Precursor	'AMIGO1	1.34	154.61	124.88	113.45	108.59	96.12	89.02	0.07
TC0801152	-	ENSG00000156509	chr8:101214764-101227204	F-box only protein 43	'FBXO43	1.34	31.93	33.33	38.91	26.94	24.59	26.37	0.07
TC0700477	+		chr7:92322159-92384437			1.34	61.97	65.88	66.34	46.64	46.51	51.61	0.07
TC1600368	+	ENSG00000185947	chr16:31792602-31836127	Zinc finger protein 267	'ZNF267	1.34	138.24	133.58	126.54	99.26	89.93	107.98	0.09
TC0202004	-		chr2:152353744-152356793			1.34	42.45	54.44	49.09	31.97	36.46	40.67	0.09
TC1300619	-	ENSG00000139800	chr13:99415452-99422179	Zinc finger protein ZIC 5	'ZIC5	1.34	294.82	336.06	308.87	206.59	234.69	262.6	0.11
TC0501345	-	ENSG00000113070	chr5:139692613-139706400	Proheparin-binding EGF-like growth factor Precursor	'HBEGF	1.34	105.18	102.85	96.69	71.34	75.84	79.97	0.12
TC0700143	+	ENSG00000106069	chr7:29200646-29520468	Beta-chimaerin	'CHN2	1.34	51.79	52.05	49.74	38.42	37.47	38.71	0.13
TC0X01096	-	ENSG00000198960	chrX:100756766-100759647	Protein ARMCX6	'ARMCX6	1.34	300.36	285.2	280.16	204.01	202.46	237.91	0.14
TC1500672	+	ENSG00000183475	chr15:98960337-99007174	Ankyrin repeat and SOCS box protein 7	'ASB7	1.34	169.34	173.78	142.02	117.39	115.79	128.09	0.14
TC0700319	+	ENSG00000197008	chr7:63892241-63931485	Zinc finger protein 138	'ZNF138	1.34	173.91	191.99	174.83	134.98	133.31	135.05	0.14
TC1901358	-		chr19:23233340-23248889	cDNA FLJ32177 fis, clone PLACE6001294	'AC092329.3	1.34	180.93	179.85	180.86	142.45	121.35	141.53	0.15
TC0601420	-	ENSG00000112773	chr6:82512166-82519326	Protein FAM46A	'FAM46A	1.34	452.23	442.88	419.58	341.68	303.23	334.63	0.15
TC0400245	+	ENSG00000109265	chr4:56740207-56891531	Uncharacterized protein KIAA1211	'KIAA1211	1.34	116.82	122.58	109.87	87.49	81.75	90.69	0.15
TC0202054	-	ENSG00000182263	chr2:164172364-164300768	Fidgetin	'FIGN	1.34	172.69	183.57	160.65	121.96	118.48	144.41	0.16
TC0700465	+	ENSG00000157224	chr7:89870698-89980652	Claudin-12	'CLDN12	1.34	396.4	425.56	362.18	291.62	267.8	322.41	0.17
TC1501224	-	ENSG00000140545	chr15:87242920-87257662	Lactadherin Precursor	'MFGE8	1.34	184.52	162.24	153.85	128.11	117.25	128.41	0.17
TC2100412	-	ENSG00000186866	chr21:45508272-45532238	GDP-fucose protein O-fucosyltransferase 2 Precursor	'POFUT2	1.34	101.55	99.3	101.06	73.48	72.67	78.33	0.17
TC0900459	+	ENSG00000106701	chr9:107250146-107354535	FSD1-like protein	'FSD1L	1.34	155.74	192.82	191.5	121.01	143.87	136.9	0.18
TC0400417	+	ENSG00000164024	chr4:100135895-100202982	Methionine aminopeptidase 1	'METAP1	1.34	816.18	911.64	868.74	607.04	624.71	699.52	0.18
TC0600363	+	ENSG00000156639	chr6:37895285-38230375	AN1-type zinc finger protein 3	'ZFAND3	1.34	795.88	724.18	667.42	547.08	528.7	558.54	0.18
TC0700128	+	ENSG00000086300	chr7:26298040-26380462	Sorting nexin-10	'SNX10	1.34	260.84	284.62	251.74	191.06	198.55	205.29	0.19
TC1600923	-	ENSG00000066654	chr16:20652490-20660907	THUMP domain-containing protein 1	'THUMPD1	1.34	241.15	264.05	253.53	172.76	180.36	214.69	0.19
TC1701007	-	ENSG00000178999	chr17:8048775-8054669	Serine/threonine-protein kinase 12	'AURKB	1.34	604.93	573.42	596.75	437.25	434.97	453.38	0.23
TC1200106	+	ENSG00000111752	chr12:8958583-8985325	Polyhomeotic-like protein 1	'PHC1	1.34	144.05	131.39	133.18	98.7	102.77	104.49	0.24
TC1800313	-	ENSG00000082397	chr18:5382388-5620699	Band 4.1-like protein 3	'EPB41L3	1.34	80.97	83.63	71.99	58.95	56.16	61.68	0.25
TC1000315	+	ENSG00000148730	chr10:71833928-71858380	Eukaryotic translation initiation factor 4E-binding protein 2	'EIF4EBP2	1.34	1388.3	1319.19	1379.96	977.4	1028.04	1055.25	0.27
TC0201026	+	ENSG00000138443	chr2:203901401-204000888	Abl interactor 2	'ABI2	1.34	487.69	482.54	460.9	363.25	348.77	357.31	0.28
TC1000867	-	ENSG00000165322	chr10:32134371-32257776	Rho GTPase-activating protein 12	'ARHGAP12	1.34	254.16	257.3	250.43	178.59	183.23	206.23	0.29
TC0102916	-	ENSG00000132716	chr1:158452129-158499018	WD repeat-containing protein 42A	'WDR42A	1.34	231.31	247.08	241.04	173.68	174.54	187.22	0.29
TC0900607	+	ENSG00000107021	chr9:130589304-130612532	TBC1 domain family member 13	'TBC1D13	1.34	468.37	451.32	434.37	332.62	325.24	355.63	0.3
TC1300183	+	ENSG00000083544	chr13:59868592-60046012	Tudor domain-containing protein 3	'TDRD3	1.34	452.65	468.49	450.27	346.66	346	333.57	0.31
TC1800490	-	ENSG00000196628	chr18:51045967-51454186	Transcription factor 4	'TCF4	1.34	287.39	302.52	288.93	217.73	213.45	227.03	0.33
TC1000064	+	ENSG00000065328	chr10:13243585-13293110	Protein MCM10 homolog	'MCM10	1.34	465.4	469.94	506.62	333.87	359.03	387.14	0.42
TC1000794	-	ENSG00000148484	chr10:16672616-16899542	Ras suppressor protein 1	'RSU1	1.34	2169.85	2275.22	2211.33	1633.08	1628.21	1695.19	0.59
TC1101627	-	ENSG00000172893	chr11:70823111-70837129	7-dehydrocholesterol reductase	'DHCR7	1.34	2879.59	2792.78	2719.28	2173.45	2039.17	2030.2	0.65
TC0102303	-		chr1:59533369-59534875			1.33	31.69	36.72	25.65	20.02	19.75	30.97	0.01
TC0900246	+	ENSG00000203438	chr9:66213195-66213493		'AL512625.8	1.33	26.49	38.17	38.6	21.79	26.1	30	0.03
TC0101069	+	ENSG00000163206	chr1:151117417-151124147	Sperm mitochondrial-associated cysteine-rich protein	'SMCP	1.33	21.36	21.17	29.07	15.4	19.83	18.46	0.04
TC1800249	+		chr18:64533426-64573216			1.33	35.08	43.11	31.55	26.47	24.28	32.04	0.07
TC1401054	-	ENSG00000140025	chr14:89331094-89490847	EF-hand domain-containing protein C14orf143	'C14orf143	1.33	164.54	213.97	163.11	133.37	133.96	141.42	0.09
TC0202172	-	ENSG00000138449	chr2:190133563-190156391	Solute carrier family 40 member 1	'SLC40A1	1.33	86.09	76.58	88.62	65.6	65.23	57.58	0.09
TC1000928	-	ENSG00000172671	chr10:45431047-45488416	AN1-type zinc finger and ubiquitin domain-containing protein 1	'ANUBL1	1.33	111.48	127.94	101.43	85.49	83.06	88.39	0.1
TC0200955	+		chr2:197242802-197249700	Coiled-coil domain-containing protein 150	'CCDC150	1.33	48.31	59.11	49.5	35.66	39.09	43.2	0.1
TC0801163	-	ENSG00000120963	chr8:102278460-102287083	Zinc finger protein 706	'ZNF706	1.33	213.68	247.82	224.23	174.62	173.55	168.35	0.1
TC1701389	-	ENSG00000183978	chr17:38203178-38204269	Coiled-coil domain-containing protein 56	'CCDC56	1.33	226.31	232.03	231.17	170.78	164.06	183.38	0.11
TC1600925	-	ENSG00000188215	chr16:20776900-20819181	Exonuclease domain-containing protein 1	'DCUN1D3	1.33	180.39	186.68	161.23	128.28	127.09	141.06	0.11
TC0500243	+	ENSG00000205572	chr5:69356830-69374696	Small EDRK-rich factor 1	'SERF1B	1.33	253.69	245.71	255.69	173.53	200.68	191.67	0.12
TC2000180	+	ENSG00000101350	chr20:30329115-30386475	Kinesin-like protein KIF3B	'KIF3B	1.33	130.47	123.43	134.66	93.23	94.3	104.82	0.13
TC1201389	-	ENSG00000153233	chr12:69318129-69600890	Receptor-type tyrosine-protein phosphatase R Precursor	'PTPRR	1.33	41.44	40.2	39.43	32.04	31.3	27.87	0.13
TC0601424	-	ENSG00000118420	chr6:83658837-83832277	Ubiquitin-conjugating enzyme E2C-binding protein	'UBE2CBP	1.33	126.34	144.13	130.59	92.41	100.47	108.47	0.15
TC0500867	-	ENSG00000154153	chr5:16526148-16670118	Protein FAM134B	'FAM134B	1.33	121.17	124.63	123.46	94.6	93.39	90.45	0.16
TC0700103	+	ENSG00000105866	chr7:21434214-21520674	Transcription factor Sp4	'SP4	1.33	129.81	109.73	127.89	98.22	93.39	84.67	0.16
TC0101233	+	ENSG00000132196	chr1:161027116-161049232	3-keto-steroid reductase	'HSD17B7	1.33	385.02	358.16	337.21	295.95	252.98	264.68	0.17
TC0501210	-	ENSG00000164211	chr5:110859630-110876175	StAR-related lipid transfer protein 4	'STARD4	1.33	415.03	437.89	405.89	331.66	305.44	310.58	0.17
TC1500506	+	ENSG00000140367	chr15:73922855-73980435	Ubiquitin-conjugating enzyme E2 Q2	'UBE2Q2	1.33	123.68	139.82	123.41	97.94	99.11	94.01	0.17
TC0201186	+	ENSG00000115468	chr2:233206182-233255729	EF-hand domain-containing protein D1	'EFHD1	1.33	125.43	114.07	105.67	86	92.89	80.99	0.18
TC1600754	-	ENSG00000198736	chr16:1928235-1933328	Methionine-R-sulfoxide reductase B1	'SEPX1	1.33	682.73	684.46	652.29	495.19	474.01	545.37	0.18
TC2200352	+	ENSG00000100376	chr22:44083527-44116498	Protein FAM118A	'FAM118A	1.33	134.67	132.49	120.06	92.56	95.28	103.03	0.19
TC0400815	-	ENSG00000087008	chr4:8419265-8493352	Peroxisomal acyl-coenzyme A oxidase 3	'ACOX3	1.33	102.16	99.86	92.8	76.69	69.91	74.8	0.21
TC0201171	+	ENSG00000135931	chr2:231771589-231946850	LisH domain-containing protein ARMC9	'ARMC9	1.33	126.78	128.94	116.48	93.37	89.62	96.71	0.21
TC0301452	-	ENSG00000163608	chr3:114203981-114221245	Uncharacterized protein C3orf17	'C3orf17	1.33	523.65	554.78	554.44	397.79	405.72	420.17	0.21
TC1500208	+	ENSG00000186073	chr15:34659127-34889740	Uncharacterized protein C15orf41	'C15orf41	1.33	130.87	143.11	127.74	97.88	98.7	104.84	0.22
TC1100427	+	ENSG00000166900	chr11:59279108-59326752	Syntaxin-3	'STX3	1.33	234.34	223.84	213.64	155.57	163.14	186.54	0.22
TC1101211	-	ENSG00000050165	chr11:11941121-11987493	Dickkopf-related protein 3 Precursor	'DKK3	1.33	260.87	223.63	258.58	200.06	196.63	161.22	0.24
TC1400277	+	ENSG00000020426	chr14:60271223-60505151	CDK-activating kinase assembly factor MAT1	'MNAT1	1.33	346.17	375.58	336.45	255.81	268.37	271.59	0.24
TC2200180	+	ENSG00000186575	chr22:28329563-28424583	Merlin	'NF2	1.33	304.53	286.17	288.77	205.26	220.58	234.67	0.24
TC0202078	-	ENSG00000152253	chr2:169435648-169455190	Kinetochore protein Spc25	'SPC25	1.33	249.25	304.32	285.63	208.04	221.08	203.65	0.24
TC2200530	-	ENSG00000138867	chr22:23266410-23281901	Uncharacterized protein C22orf13	'C22orf13	1.33	820.25	800.56	696.71	587.28	538.77	616.74	0.25
TC0200207	+	ENSG00000152527	chr2:43717916-43848630	Pleckstrin homology domain-containing family H member 2	'PLEKHH2	1.33	52.5	51.78	50.03	41.17	39.79	34.91	0.25
TC0201772	-	ENSG00000071073	chr2:98582298-98714021	Alpha-1,3-mannosyl-glycoprotein 4-beta-N-acetylglucosaminyltransferase A	'MGAT4A	1.33	81.69	83.04	74.37	60.87	57.72	60.75	0.26
TC0300073	+	ENSG00000170860	chr3:14195337-14214858	U6 snRNA-associated Sm-like protein LSm3	'LSM3	1.33	1611.74	1580.43	1686.86	1236.81	1262.44	1181.67	0.28
TC0300061	+	ENSG00000132170	chr3:12304359-12450855	Peroxisome proliferator-activated receptor gamma	'PPARG	1.33	617.42	624.48	623.3	441.95	461.01	500.77	0.28
TC0500244	+	ENSG00000205571	chr5:69381106-69410105	Survival motor neuron protein	'SMN2	1.33	1130.68	1143.28	1139.69	848.74	883.36	825.21	0.28
TC0600743	+	ENSG00000171408	chr6:136214527-136558405	cAMP-specific 3',5'-cyclic phosphodiesterase 7B	'PDE7B	1.33	403.3	389.58	370.61	275.98	286.93	314.48	0.29
TC0900573	+	ENSG00000136895	chr9:129026571-129195649	GTPase-activating Rap/Ran-GAP domain-like protein 3	'GARNL3	1.33	134.19	144.46	127.36	99.31	101.12	105.37	0.3
TC0301244	-	ENSG00000114767	chr3:51942486-51950997	U3 small nucleolar RNA-interacting protein 2	'RRP9	1.33	219.34	204.86	224.58	166.96	175.34	145.45	0.3
TC0400907	-	ENSG00000124406	chr4:42105147-42353868	Probable phospholipid-transporting ATPase IA	'ATP8A1	1.33	99.71	99.37	87.57	72.76	69.83	72.72	0.31
TC0900797	-	ENSG00000147874	chr9:19043141-19093117	Protein FAM29A	'HAUS6	1.33	330.89	347.86	336.3	246.37	257.22	259.78	0.34
TC1100225	+	ENSG00000166833	chr11:19328847-20099722	Neuron navigator 2	'NAV2	1.33	228.05	216.46	194.64	159.23	153.05	168.05	0.4
TC1700066	+	ENSG00000029725	chr17:5126293-5229855	Rab GTPase-binding effector protein 1	'RABEP1	1.33	554.46	539.83	539.45	389.53	405.79	435.25	0.41
TC1800289	-	ENSG00000079134	chr18:204522-258059	THO complex subunit 1	'THOC1	1.33	334.41	363.33	361.07	257.45	269.58	269.09	0.41
TC0201903	-	ENSG00000152086	chr2:130665790-130672510	Tubulin alpha-3E chain	'TUBA3E	1.32	59.51	137.13	35.5	89.17	60.36	26.18	0
TC0500098	+		chr5:31697241-31700931			1.32	24.84	24.38	30.62	20.01	18.18	22.5	0.02
TC1701480	-	ENSG00000182742	chr17:44007869-44010742	Homeobox protein Hox-B4	'HOXB4	1.32	57.83	60.33	50.34	43.59	39.22	44.94	0.04
TC0401194	-	ENSG00000145365	chr4:113416232-113426520	TRAF-interacting protein with FHA domain-containing protein A	'TIFA	1.32	145.72	140.49	138.55	114.22	96.81	111.64	0.05
TC0300964	-		chr3:3799187-3805758			1.32	21.34	32.1	30.22	19.24	20.52	23.79	0.05
TC0301688	-	ENSG00000174928	chr3:156963095-157006811	Uncharacterized protein C3orf33	'C3orf33	1.32	76.14	84.32	73.26	56.73	54.76	66.02	0.06
TC0700723	+	ENSG00000146856	chr7:134321802-134451161	Cytosolic carboxypeptidase 3	'AGBL3	1.32	41.38	43.55	32.95	26.61	32.2	30.72	0.07
TC0401216	-	ENSG00000164096	chr4:120438241-120445048	Hepatitis C virus F protein-transactivated protein 1	'C4orf3	1.32	723.47	731.37	654.64	614.48	479.3	508.74	0.08
TC0701343	-	ENSG00000198750	chr7:74644946-74705229	GATS-like protein 2	'GATSL1	1.32	169.59	168.01	157.47	135.18	114.62	125.36	0.08
TC1901851	-	ENSG00000178201	chr19:62658354-62659666	Vomeronasal type-1 receptor 1	'VN1R1	1.32	137.5	105.9	100.12	92.13	81.01	87.08	0.08
TC0900518	+	ENSG00000136869	chr9:119506405-119519585	Toll-like receptor 4 Precursor	'TLR4	1.32	196.97	181.52	164.79	119.77	138.12	152.16	0.09
TC1701167	-	ENSG00000109103	chr17:23897852-23903773	Protein unc-119 homolog A	'UNC119	1.32	209.93	180.59	179.56	143.03	135.98	154.48	0.1
TC1200757	+	ENSG00000175970	chr12:119632644-119645825	Protein unc-119 homolog B	'UNC119B	1.32	124.42	112.88	127.63	86	98.86	92.2	0.1
TC1700489	+	ENSG00000175906	chr17:38831879-38834029	ADP-ribosylation factor-like protein 4D	'ARL4D	1.32	281.97	255.06	228.42	215.81	181.89	181.76	0.11
TC0101517	+	ENSG00000162814	chr1:215871289-216111661	Spermatogenesis-associated protein 17	'SPATA17	1.32	82.64	83.6	69.61	54.25	55.11	69.36	0.11
TC0901258	-	ENSG00000136866	chr9:114840481-114858884	Zinc finger protein 37 homolog	'ZFP37	1.32	61.14	62.99	51.51	35.27	45.55	51.94	0.11
TC0901138	-	ENSG00000127081	chr9:94648172-94680140	Zinc finger protein 484	'ZNF484	1.32	156.48	145.67	135.37	97.11	104.4	128.92	0.11
TC0900075	+	ENSG00000044459	chr9:17124980-17493921	Centlein	'CNTLN	1.32	48.15	49.87	51.33	34.14	36.46	42.24	0.12
TC2000226	+	ENSG00000125995	chr20:33750608-33752320	Protein MGR2 homolog	'ROMO1	1.32	1669.23	1734.54	1649.88	782.66	1461.4	1594.84	0.12
TC1000654	+	ENSG00000203796	chr10:124630177-124638116		'RP11-564D11.1	1.32	195.45	203.8	192.44	144.8	143.34	159.05	0.12
TC1901534	-	ENSG00000105341	chr19:46629064-46637714	ATP synthase subunit s-like protein	'ATP5SL	1.32	628.88	602.18	589.41	447.66	487.46	449.25	0.13
TC0700627	+	ENSG00000105971	chr7:115926680-115935830	Caveolin-2	'CAV2	1.32	504.31	553.86	466.08	401.93	362.68	388.14	0.13
TC0X00333	+	ENSG00000184481	chrX:70232772-70240110	Forkhead box protein O4	'FOXO4	1.32	105.99	101.12	97.63	81.6	77.16	71.74	0.13
TC0300652	+	ENSG00000158186	chr3:139549229-139607065	Ras-related protein M-Ras Precursor	'MRAS	1.32	150.21	153.53	128.56	104.63	106	115.96	0.13
TC1900476	+	ENSG00000189042	chr19:41872139-41906089	Zinc finger protein 567	'ZNF567	1.32	155.62	171.13	159.2	119.11	119.85	129.7	0.13
TC1200641	+	ENSG00000185480	chr12:101038086-101115427	UPF0419 protein C12orf48	'C12orf48	1.32	491.91	521.23	542.15	382.23	410.57	383.86	0.14
TC1400384	+	ENSG00000119650	chr14:75521878-75619845	Uncharacterized protein C14orf179	'C14orf179	1.32	106.76	100.05	104.51	80.98	72.47	82.2	0.14
TC0102566	-	ENSG00000175984	chr1:114926992-115014255	DENN domain-containing protein 2C	'DENND2C	1.32	49.49	50.43	44.27	35.25	34.81	39.29	0.14
TC0601655	-	ENSG00000010818	chr6:143114297-143309188	Transcription factor HIVEP2	'HIVEP2	1.32	184.88	189.59	176.46	147.87	127.21	141.51	0.16
TC0202395	-	ENSG00000156973	chr2:232305380-232354255	Retinal rod rhodopsin-sensitive cGMP 3',5'-cyclic phosphodiesterase subunit delta	'PDE6D	1.32	741.25	679.69	691.09	569.21	515.5	519.82	0.16
TC0701563	-		chr7:112544347-112545904	Putative transmembrane protein LOC401397	'AC073346.12	1.32	397.02	403.39	395.64	313.08	289.3	306.42	0.17
TC0300462	+	ENSG00000144815	chr3:102980764-103025141	Protein FAM55C Precursor	'FAM55C	1.32	115.65	114.11	113.51	83.09	81.37	95.19	0.17
TC1600877	-	ENSG00000140694	chr16:14437060-14631634	Poly	'PARN	1.32	598.66	639.56	596.79	411.93	451.02	524.69	0.17
TC0700486	+	ENSG00000198872	chr7:94123618-94136940	Retrotransposon-derived protein PEG10	'PEG10	1.32	786.33	828.47	665.6	556.61	549.82	621.96	0.17
TC0901358	-	ENSG00000148334	chr9:129922793-129930562	Prostaglandin E synthase 2	'PTGES2	1.32	375.53	329.64	360.62	270.59	261.43	277.63	0.18
TC0103342	-	ENSG00000119280	chr1:229039488-229071939	Uncharacterized protein C1orf198	'C1orf198	1.32	441.03	445.71	396.36	333.35	309.53	326.1	0.19
TC0X00783	-	ENSG00000165195	chrX:15247499-15263581	Phosphatidylinositol N-acetylglucosaminyltransferase subunit A	'PIGA	1.32	276	296.37	246.71	203.1	196.32	219.08	0.19
TC0600855	+	ENSG00000120437	chr6:160101350-160120077	Acetyl-CoA acetyltransferase, cytosolic	'ACAT2	1.32	580.78	557.57	533.58	441.57	403.01	425.6	0.2
TC1101880	-	ENSG00000118096	chr11:117920468-117942001	UPF0360 protein C11orf60	'C11orf60	1.32	227.1	242.41	234.73	166.87	180.24	186.53	0.2
TC0100287	+	ENSG00000130695	chr1:26433278-26477886	Coiled-coil domain-containing protein 21	'CCDC21	1.32	176.86	161.45	175.66	123.44	130.15	135.11	0.2
TC1601265	-	ENSG00000166822	chr16:74034645-74056098	Transmembrane protein 170A	'TMEM170A	1.32	1100.82	1130.59	986.51	800.12	803.2	834.13	0.2
TC1101345	-	ENSG00000134575	chr11:47217429-47226973	Lysosomal acid phosphatase Precursor	'ACP2	1.32	659.56	647.45	624.61	498.67	452.37	517.14	0.21
TC1000058	+	ENSG00000065665	chr10:12211642-12251966	Protein transport protein Sec61 subunit alpha isoform 2	'SEC61A2	1.32	223.43	233.37	202.53	169.68	159.49	169.9	0.22
TC1700880	-	ENSG00000167693	chr17:649331-829760	Nucleoredoxin	'NXN	1.32	593.36	540.03	516.83	426.24	392.79	434.97	0.23
TC0500268	+	ENSG00000038102	chr5:72957739-73273573	Rho-guanine nucleotide exchange factor	'AC093283.3-202	1.32	103.35	98.82	101.54	72.27	77.28	79.99	0.24
TC0601188	-	ENSG00000137288	chr6:33773323-33787482	Uncharacterized protein C6orf125	'C6orf125	1.32	2042.01	1917.85	2012.65	1516.98	1471.24	1538.34	0.24
TC0103356	-	ENSG00000135749	chr1:231186505-231465532	Pecanex-like protein 2	'PCNXL2	1.32	170.41	169.71	172.21	124.95	128.76	135.16	0.24
TC0600403	+	ENSG00000112658	chr6:43246898-43257221	Serum response factor	'SRF	1.32	512	461.44	478.92	374.33	354.1	372.85	0.24
TC1501137	-	ENSG00000167202	chr15:76074383-76156986	TBC1 domain family member 2B	'TBC1D2B	1.32	124.64	125.29	117.28	91.8	93.93	91.84	0.24
TC0501157	-	ENSG00000118985	chr5:95246558-95323531	RNA polymerase II elongation factor ELL2	'ELL2	1.32	929.66	949.52	929.52	766.8	686.99	678.4	0.25
TC0101189	+	ENSG00000162734	chr1:158441749-158451790	Astrocytic phosphoprotein PEA-15	'PEA15	1.32	1124.26	1140.93	1131.78	824.51	852.47	901.45	0.25
TC1900165	+	ENSG00000127445	chr19:9806999-9821366	Peptidyl-prolyl cis-trans isomerase NIMA-interacting 1	'PIN1	1.32	687.11	685.92	638.84	468.69	479.25	575.66	0.26
TC2200418	-	ENSG00000015475	chr22:16596906-16637431	BH3-interacting domain death agonist	'BID	1.32	789.14	719.99	706.73	567.1	521.4	585.42	0.27
TC0600722	+	ENSG00000197594	chr6:132170849-132257988	Ectonucleotide pyrophosphatase/phosphodiesterase family member 1	'ENPP1	1.32	120.94	131.88	114.59	88.75	90	98.75	0.29
TC0300138	+	ENSG00000153558	chr3:33293938-33403121	F-box/LRR-repeat protein 2	'FBXL2	1.32	195.47	189.38	184.46	143.67	139.77	148.39	0.29
TC1800137	+	ENSG00000134769	chr18:30327279-30725363	Dystrobrevin alpha	'DTNA	1.32	403.36	405.93	372.34	305.72	288.61	303.35	0.3
TC0201565	-	ENSG00000143952	chr2:63973171-64099998	Vacuolar protein sorting-associated protein 54	'VPS54	1.32	157.34	177.88	156.14	119.35	119.76	133.63	0.3
TC0500166	+	ENSG00000151883	chr5:49997490-50178113	Poly	'PARP8	1.32	174.98	176.64	168.85	134.62	125.59	134.86	0.31
TC2100363	-	ENSG00000157617	chr21:42178290-42247074	C2 domain-containing protein 2 Precursor	'C2CD2	1.32	355.1	342.67	339.65	250.46	261.35	274.76	0.32
TC0202407	-	ENSG00000123485	chr2:234410225-234427951	Holliday junction recognition protein	'HJURP	1.32	672.86	716.05	702.25	508.29	514.53	561.61	0.32
TC0201757	-	ENSG00000114988	chr2:96735396-96769532	VIP36-like protein Precursor	'LMAN2L	1.32	284.45	279.31	271.99	215.16	209.76	210.59	0.33
TC1900732	+	ENSG00000104960	chr19:55045804-55055813	Prostate tumor overexpressed gene 1 protein	'PTOV1	1.32	476.53	413.8	435.88	351.59	324.7	325.13	0.33
TC1000318	+	ENSG00000166224	chr10:72245711-72310936	Sphingosine-1-phosphate lyase 1	'SGPL1	1.32	370.95	361.29	370.22	271.16	279.65	281.91	0.33
TC0301072	-	ENSG00000033867	chr3:27389218-27500915	Sodium bicarbonate cotransporter 3	'SLC4A7	1.32	238.52	261.77	233.97	177.96	186.13	193.68	0.33
TC0601645	-	ENSG00000135597	chr6:139267314-139351096	RalBP1-associated Eps domain-containing protein 1	'REPS1	1.32	465.31	479.72	493.43	357.48	351.18	380.11	0.36
TC0900528	+	ENSG00000148187	chr9:124066756-124125564	Ribosome-recycling factor, mitochondrial Precursor	'MRRF	1.32	1110.7	1204.38	1102.91	822.74	869.14	897.67	0.37
TC1200092	+	ENSG00000089818	chr12:8126105-8141634	Adaptin ear-binding coat-associated protein 1	'NECAP1	1.32	773.17	785.99	730.94	557.83	555.49	615.18	0.37
TC0700709	+	ENSG00000106484	chr7:129913282-129933577	Mesoderm-specific transcript homolog protein	'MEST	1.32	2401.89	2640.04	2428.82	1811.28	1876.59	1975.98	0.42
TC0201359	-	ENSG00000138031	chr2:24895542-24996212	Adenylate cyclase type 3	'ADCY3	1.32	548.22	499.32	501.9	379.13	376.81	415.07	0.45
TC2000257	+	ENSG00000170471	chr20:36534900-36640918	K1219_HUMAN Isoform 2 of Q86X10 - Homo sapiens	'KIAA1219	1.32	426.34	419.94	417.88	310.79	315.98	327.97	0.45
TC0700076	+	ENSG00000203524	chr7:12246164-12246555		'AC007321.2	1.31	16.41	31.94	21.24	12.67	22.04	18.59	0.01
TC0101059	+	ENSG00000159455	chr1:150925223-150926501	Late cornified envelope protein 2B	'LCE2B	1.31	25.27	15.23	19.66	12.43	14.46	18.9	0.02
TC1400106	-	ENSG00000203601	chr14:23079612-23083332		'AL135926.1	1.31	44.91	39.71	47.83	34.21	41.59	25.31	0.04
TC0101962	-	ENSG00000204265	chr1:21622188-21626951		'RP11-293F5.2	1.31	35.21	43.31	37.64	24.51	28.1	36.11	0.05
TC1701490	-	ENSG00000159184	chr17:44157125-44161119	Homeobox protein Hox-B13	'HOXB13	1.31	71.72	69.94	75.12	56.77	56.67	52.07	0.06
TC1600884	-	ENSG00000157045	chr16:15039211-15057380	Protein N-terminal asparagine amidohydrolase	'NTAN1	1.31	265.06	237.07	233.46	174.93	191.32	196.01	0.06
TC0700117	+	ENSG00000169193	chr7:23603556-23650851	Coiled-coil domain-containing protein 126 Precursor	'CCDC126	1.31	56.3	61.29	55.21	39.59	42.48	49.45	0.07
TC0200351	+	ENSG00000187605	chr2:74127795-74183203	Protein TET3	'TET3	1.31	67.52	82.11	88.46	59.57	67.29	54.38	0.07
TC1000896	-	ENSG00000175395	chr10:38278506-38305590	Zinc finger protein 25	'ZNF25	1.31	43.88	53.67	41.58	36.04	35.56	34.57	0.07
TC1800431	-		chr18:37314234-37354558			1.31	33.14	33.59	35.39	27.32	25.83	24.59	0.07
TC0900729	+	ENSG00000182154	chr9:139565472-139566828	39S ribosomal protein L41, mitochondrial Precursor	'MRPL41	1.31	503.13	501.96	478.33	373.85	358.25	403.49	0.08
TC0800653	-		chr8:1698211-1698901			1.31	128.13	121.26	111.91	98.58	74.94	101.66	0.08
TC0100626	+	ENSG00000116678	chr1:65658858-65879830	Leptin receptor Precursor	'LEPR	1.31	28.37	30.59	27.8	23.08	20.48	22.89	0.1
TC0100064	+	ENSG00000169598	chr1:3763705-3791853	DNA fragmentation factor subunit beta	'DFFB	1.31	138.92	142.49	123.03	97.76	100.57	110.68	0.11
TC0500506	+	ENSG00000120709	chr5:137701183-137713315	Protein FAM53C	'FAM53C	1.31	451.57	412.86	392.77	307.05	306.92	348.87	0.11
TC1300118	+	ENSG00000133114	chr13:44461687-44505743	Uncharacterized protein KIAA1704	'KIAA1704	1.31	79.24	85.1	73.76	56.21	55.19	69.79	0.11
TC0600196	+	ENSG00000197279	chr6:28154551-28165320	Zinc finger protein 165	'ZNF165	1.31	105.74	128.1	98.79	83.26	79.9	91.11	0.11
TC1900354	+	ENSG00000160352	chr19:21056846-21099906	Zinc finger protein 714	'ZNF714	1.31	130.14	146.32	133.3	102.22	107.89	103.8	0.11
TC0200200	+	ENSG00000143924	chr2:42249997-42413192	Echinoderm microtubule-associated protein-like 4	'EML4	1.31	646.81	692.46	640.16	499.62	535.34	472.1	0.12
TC0600072	+		chr6:11202252-11243206			1.31	1112.92	1092.75	1024.28	803.32	811.11	856.52	0.12
TC1200459	+		chr12:56406321-56408405			1.31	280.71	272.58	248.62	200.56	183.37	226.75	0.12
TC0301448	-	ENSG00000091986	chr3:113806101-113844994	Coiled-coil domain-containing protein 80 Precursor	'CCDC80	1.31	58.52	59.04	53.04	45.46	38.89	45.46	0.13
TC1400237	+	ENSG00000100532	chr14:54046337-54075084	Cell growth regulator with RING finger domain protein 1	'CGRRF1	1.31	127.66	130.28	113.54	91.79	93.19	98.13	0.13
TC0300865	+	ENSG00000073803	chr3:186483469-186683318	Mitogen-activated protein kinase kinase kinase 13	'MAP3K13	1.31	100.56	105.69	101.84	85.03	78.02	71.45	0.13
TC1600827	-	ENSG00000103174	chr16:5014846-5023943	N-acetylglucosamine-1-phosphodiester alpha-N-acetylglucosaminidase Precursor	'NAGPA	1.31	127.01	118.06	130.19	92.58	97.05	96.82	0.14
TC1200374	+	ENSG00000139546	chr12:52180972-52186482	TAR RNA-binding protein 2	'TARBP2	1.31	211.9	202.14	217.41	151.25	159.25	171.53	0.14
TC1700806	+	ENSG00000108639	chr17:73676266-73680604	Synaptogyrin-2	'SYNGR2	1.31	1452.59	1369.48	1402.67	1110.9	1078.1	1033.69	0.15
TC2100220	-	ENSG00000155304	chr21:14665310-14677519	Heat shock 70 kDa protein 13 Precursor	'HSPA13	1.31	312.34	341.58	289.46	242.81	237.96	238.84	0.16
TC1100793	+	ENSG00000023445	chr11:101693404-101713674	Baculoviral IAP repeat-containing protein 3	'BIRC3	1.31	180.95	182.42	201.3	138.93	150.48	141.57	0.17
TC1600940	-	ENSG00000103365	chr16:23383145-23429309	ADP-ribosylation factor-binding protein GGA2	'GGA2	1.31	677.71	667.55	670.12	516.56	497.68	524.52	0.17
TC1500511	+	ENSG00000117906	chr15:75011151-75029349	Reticulocalbin-2 Precursor	'RCN2	1.31	627.53	693.95	609.78	459.92	474.93	541.62	0.17
TC0300194	+	ENSG00000008324	chr3:42607296-42611491	SS18-like protein 2	'SS18L2	1.31	406.62	377.84	353.4	271.52	281.95	315.75	0.17
TC0200189	+	ENSG00000188010	chr2:38956607-38963354	MORN repeat-containing protein 2	'MORN2	1.31	392.43	410.42	384.18	301.04	305.09	303.16	0.18
TC1200032	+	ENSG00000111247	chr12:4518317-4539475	RAD51-associated protein 1	'RAD51AP1	1.31	257.68	268.75	254.71	192.18	198.26	204.34	0.18
TC0901162	-	ENSG00000081377	chr9:98292344-98421933	Dual specificity protein phosphatase CDC14B	'CDC14B	1.31	127.64	122.44	113.43	87.74	96.06	93.56	0.19
TC0401123	-	ENSG00000145335	chr4:90865728-90978486	Alpha-synuclein	'SNCA	1.31	502.05	469	411.21	363.41	324.34	363.85	0.19
TC0701550	-	ENSG00000091129	chr7:107575318-107884077	Neuronal cell adhesion molecule Precursor	'NRCAM	1.31	62.56	63.35	58.31	46.64	44.16	50.02	0.21
TC0100621	+	ENSG00000162437	chr1:64983366-65071500	Ribonucleoprotein PTB-binding 2	'RAVER2	1.31	362.18	355.69	355.17	256.08	270.22	290.33	0.21
TC0701636	-	ENSG00000158623	chr7:129933318-130022808		'COPG2	1.31	240.2	241.6	226.5	184.47	177.63	177.43	0.23
TC0103098	-	ENSG00000162701	chr1:195745397-196011225		'AL139136.17	1.31	196.81	206.66	194.15	152.16	145.85	158.43	0.24
TC0901329	-	ENSG00000173611	chr9:126754201-126945606	Uncharacterized protein C9orf126	'C9orf126	1.31	131.89	132.95	126.84	97.66	94.21	108.21	0.24
TC1400993	-	ENSG00000119655	chr14:74016396-74029968	Epididymal secretory protein E1 Precursor	'NPC2	1.31	1131.9	1063.94	1041.2	862.25	801.82	806.98	0.24
TC1701367	-	ENSG00000141698	chr17:37234959-37246050	Cytosolic 5'-nucleotidase III-like protein	'NT5C3L	1.31	1111.59	1040.22	1156.09	857.03	825.41	835.92	0.26
TC0102028	-	ENSG00000090020	chr1:27297893-27366059	Sodium/hydrogen exchanger 1	'SLC9A1	1.31	530.33	472.04	475.36	369	381.78	373.62	0.27
TC0900783	-	ENSG00000147862	chr9:14071847-14304581	Nuclear factor 1 B-type	'NFIB	1.31	1258.96	1253.47	1242.98	957.78	972.32	945.17	0.29
TC0300294	+	ENSG00000164080	chr3:51599423-51672650	Helicase ARIP4	'RAD54L2	1.31	299.91	289.4	288.41	211.89	217.88	241.42	0.29
TC0101509	+	ENSG00000136643	chr1:211291211-211514739	Ribosomal protein S6 kinase delta-1	'RPS6KC1	1.31	363.92	362.1	355.08	272.63	271.91	280.49	0.31
TC0100245	+	ENSG00000004487	chr1:23218533-23282771	Lysine-specific histone demethylase 1	'KDM1	1.31	782.75	740.83	746.96	581.85	560.08	590.3	0.35
TC0700927	+	ENSG00000105993	chr7:156822468-156902893	DnaJ homolog subfamily B member 6	'DNAJB6	1.31	2061.53	2277.93	2061.23	1568.56	1636.34	1676.28	0.36
TC1201557	-	ENSG00000139436	chr12:108851992-108918577	ARF GTPase-activating protein GIT2	'GIT2	1.31	524.17	541.94	523.3	392.31	397.9	426.84	0.41
TC1100131	+	ENSG00000132249	chr11:6475107-6526841	Uncharacterized protein C11orf47	'C11orf47	1.31	127.57	119.64	129.15	102.48	103.46	82.22	0.44
TC0401149	-	ENSG00000164032	chr4:101088265-101090561	Histone H2A.Z	'H2AFZ	1.31	2724.8	2792.67	2812.17	2109.88	2124.72	2136.77	0.47
TC1701374	-	ENSG00000108773	chr17:37518655-37526901	General control of amino acid synthesis protein 5-like 2	'KAT2A	1.31	667.87	659.43	664.99	476.41	486.24	562.35	0.47
TC0101512	+	ENSG00000117724	chr1:212843155-212904554	centromere protein F	'CENPF	1.31	781.42	840.7	840.28	590.4	630.85	663.03	0.48
TC0202279	-	ENSG00000115365	chr2:211004221-211050621	LanC-like protein 1	'LANCL1	1.31	2287.68	2213.47	2181.78	1763.13	1659.76	1666.81	0.54
TC0101558	+		chr1:223954929-223992522			1.3	42.69	45.33	40.42	31.75	35.21	32.13	-0.02
TC0900014	+	ENSG00000168263	chr9:2707502-2720037	Potassium voltage-gated channel subfamily V member 2	'KCNV2	1.3	82.91	48.8	76.71	66.27	48.03	46.32	0.02
TC1701100	-		chr17:18524779-18526279		'AC026271.6	1.3	33	49.96	33.89	17.79	42.85	29.51	0.03
TC0700313	+	ENSG00000197123	chr7:63326287-63364735	Zinc finger protein 679	'ZNF679	1.3	58.25	64.22	55.3	44.18	46.03	47.02	0.03
TC0301835	-		chr3:188024028-188025195			1.3	48.51	48.07	46.83	38.53	36.5	35.45	0.03
TC1200303	+	ENSG00000135451	chr12:48003186-48011781	Trophinin-associated protein	'TROAP	1.3	603.85	580.94	614.62	414.29	433.12	541.16	0.04
TC1201064	-	ENSG00000205693	chr12:27806944-27815458	MANSC domain-containing protein ENSP00000370673 Precursor	'AC009509.1	1.3	34.71	24.6	32.01	22.54	25.21	22.25	0.05
TC0700717	+	ENSG00000131558	chr7:132588363-133401052	Exocyst complex component 4	'EXOC4	1.3	693.59	590.86	661.62	495.94	488.61	516.2	0.06
TC1900352	+	ENSG00000105750	chr19:20897922-20925341	Zinc finger protein 85	'ZNF85	1.3	135.12	155.58	112.51	87.05	119.55	103.26	0.06
TC0701406	-	ENSG00000127989	chr7:91294665-91347970	Transcription termination factor, mitochondrial Precursor	'MTERF	1.3	84.86	98.86	101.35	71.35	71.72	75.88	0.07
TC0102630	-		chr1:144087515-144093754			1.3	63.24	70.66	55.54	52.95	47.06	45.3	0.07
TC0500967	-		chr5:44812615-44813851			1.3	114.39	132.16	93.5	93.71	81.01	86.14	0.07
TC1300423	-	ENSG00000150907	chr13:40027801-40138734	Forkhead box protein O1	'FOXO1	1.3	172.41	169.2	170.05	127.87	137.32	128.23	0.11
TC0103421	-	ENSG00000185420	chr1:243979267-244737235	SET and MYND domain-containing protein 3	'SMYD3	1.3	122.51	123.9	110.29	94.15	83.82	96.66	0.11
TC0300562	+		chr3:124787093-124832358			1.3	80.39	90.94	76.37	58	72.61	60.6	0.11
TC0601097	-		chr6:30368077-30402906			1.3	374.07	367.96	394.93	304.31	285.16	286.72	0.11
TC1100456	+	ENSG00000187049	chr11:60916470-60922891	Transmembrane protein 216	'TMEM216	1.3	188.65	200.26	209.41	142.1	149.08	167.55	0.12
TC1600628	-	ENSG00000166530	chr16:82399094-82404095	Heat shock factor-binding protein 1	'AC108145.1	1.3	173.19	178.09	172.1	131.33	140.51	131.32	0.13
TC1601312	-	ENSG00000131148	chr16:84369737-84390682	Neighbor of COX4	'COX4NB	1.3	280.63	252.83	292.83	204.48	203.35	226.71	0.13
TC0501068	-	ENSG00000198780	chr5:74109157-74198419	UPF0611 protein FAM169A	'FAM169A	1.3	85.81	87.94	86.31	62.76	65.22	71.67	0.13
TC0201360	-	ENSG00000115137	chr2:25020009-25048467	Rab and DnaJ domain-containing protein	'DNAJC27	1.3	97.06	107.1	94.69	78.22	72.95	79.6	0.14
TC0201784	-	ENSG00000115526	chr2:100374754-100400562	Carbohydrate sulfotransferase 10	'CHST10	1.3	361.98	370.11	350.16	268.17	264.22	301.5	0.15
TC1500666	+	ENSG00000168904	chr15:97609175-97744803	Leucine-rich repeat-containing protein 28	'LRRC28	1.3	199.31	203.46	175.74	147.98	150.58	146.52	0.15
TC0100711	+	ENSG00000197147	chr1:89763041-89836011	Leucine-rich repeat-containing protein 8B	'LRRC8B	1.3	291.82	331.79	316.89	228.73	241.98	252.51	0.15
TC2100046	+	ENSG00000154727	chr21:26028752-26066641	GA-binding protein alpha chain	'GABPA	1.3	130.21	140.53	138.12	95.68	105.82	113.51	0.16
TC0X01023	-	ENSG00000147099	chrX:71466091-71709654	Histone deacetylase 8	'HDAC8	1.3	578.17	606.41	533.05	423.02	438.15	461.86	0.16
TC0800278	+	ENSG00000164808	chr8:48336095-48841205	Uncharacterized protein KIAA0146	'KIAA0146	1.3	143.73	152.9	141.48	103.48	110.4	123.82	0.16
TC0X01153	-	ENSG00000101935	chrX:109324070-109570117	AMME syndrome candidate gene 1 protein	'AMMECR1	1.3	257.75	251.15	250.24	192.67	188.54	203.7	0.17
TC0400823	-	ENSG00000157869	chr4:12978446-13095087	Ras-related protein Rab-28	'RAB28	1.3	220.46	246.72	220.61	169.53	172.63	188.68	0.17
TC1800046	+	ENSG00000017797	chr18:9465007-9528105	RalA-binding protein 1	'RALBP1	1.3	215.37	210.17	212.09	160.98	158.18	169.99	0.17
TC0X01009	-	ENSG00000147130	chrX:70376199-70391721	Zinc finger MYM-type protein 3	'ZMYM3	1.3	277.36	260.29	246.77	190.6	193.11	220.81	0.17
TC0X01270	-	ENSG00000156504	chrX:133731262-133758920	Protein FAM122B	'FAM122B	1.3	157.93	159.99	159.37	115.32	121.23	130.38	0.18
TC2200671	-	ENSG00000100242	chr22:37460681-37492284	Protein unc-84 homolog B	'UNC84B	1.3	174.12	167.69	162.23	124.45	127.79	134.3	0.18
TC0102413	-	ENSG00000117226	chr1:89244948-89261165	Guanylate-binding protein 3	'GBP3	1.3	210.43	217.2	200.26	157.3	158.45	166.37	0.2
TC1200267	+	ENSG00000139173	chr12:42516153-43069810	Transmembrane protein 117	'TMEM117	1.3	190.86	187.16	188.31	154	139.32	142.17	0.2
TC1500813	-	ENSG00000159251	chr15:32869718-32875259	Actin, alpha cardiac muscle 1	'ACTC1	1.3	184.02	173.22	175.25	151.58	133.17	125.68	0.21
TC0103115	-	ENSG00000116857	chr1:199370523-199407344	Transmembrane protein 9 Precursor	'TMEM9	1.3	597.63	534.98	563.18	455.56	432.75	414.51	0.21
TC1900172	+	ENSG00000090339	chr19:10242765-10258292	Intercellular adhesion molecule 1 Precursor	'ICAM1	1.3	395.06	437.7	422.06	317.53	303.9	342.95	0.22
TC1700429	+	ENSG00000108349	chr17:35550102-35581950	Protein CASC3	'CASC3	1.3	557.34	552.09	566.7	408.35	416.43	461.31	0.23
TC1800465	-	ENSG00000141627	chr18:44824172-45241078	Dymeclin	'DYM	1.3	698.84	723.43	697.42	554.79	545.48	532.45	0.23
TC0700823	+		chr7:143006124-143015945			1.3	563.87	566.99	500.15	427.86	394.45	430.07	0.25
TC2200772	-	ENSG00000182858	chr22:48682857-48698110	Dolichyl-P-Man:Man	'ALG12	1.3	286.9	279.96	276.15	212.1	213.28	221.47	0.26
TC2000242	+	ENSG00000101363	chr20:35351465-35379077	Protein MANBAL	'MANBAL	1.3	1263.51	1276.91	1227.3	931.95	942.59	1026.31	0.26
TC0201618	-	ENSG00000144036	chr2:72256622-72906675	Exocyst complex component 6B	'EXOC6B	1.3	211.58	210.4	220.41	165.51	167.47	162.06	0.27
TC1701691	-	ENSG00000125454	chr17:70780669-70797125	Mitochondrial deoxynucleotide carrier	'SLC25A19	1.3	593.38	570.06	573.76	448.1	434.48	452.05	0.27
TC0701649	-	ENSG00000205060	chr7:133624632-133652401	UDP-xylose and UDP-N-acetylglucosamine transporter	'SLC35B4	1.3	531.59	570.14	548.44	428.2	432.28	411.11	0.27
TC0202095	-	ENSG00000115840	chr2:172349127-172573012	Calcium-binding mitochondrial carrier protein Aralar1	'SLC25A12	1.3	426.4	413.1	392.19	309.88	306.39	329.65	0.28
TC1500353	+	ENSG00000069943	chr15:53398459-53435138	GPI mannosyltransferase 3	'PIGB	1.3	448.92	505.78	442.47	368.21	359.01	351.45	0.29
TC1701634	-	ENSG00000197170	chr17:62764495-62793183	26S proteasome non-ATPase regulatory subunit 12	'PSMD12	1.3	837.07	920.06	891.56	625.42	689.38	716.14	0.29
TC0200951	+	ENSG00000196950	chr2:196229716-196310666	Zinc transporter ZIP10 Precursor	'SLC39A10	1.3	908.1	892.77	903.35	698.85	698.47	683.06	0.33
TC0701689	-	ENSG00000157764	chr7:140072460-140271192	B-Raf proto-oncogene serine/threonine-protein kinase	'BRAF	1.3	633.43	645.77	606.09	472.3	478.95	502.74	0.35
TC0300075	+	ENSG00000131389	chr3:14419110-14505859	Sodium- and chloride-dependent taurine transporter	'SLC6A6	1.3	801.39	743.42	718.6	624.73	552.93	568.67	0.35
TC0800107	+	ENSG00000003989	chr8:17399028-17472296	Low affinity cationic amino acid transporter 2	'SLC7A2	1.3	600.58	572.88	583.16	444.04	452.6	455.73	0.35
TC1701302	-	ENSG00000008838	chr17:35428877-35464521	Mediator of RNA polymerase II transcription subunit 24	'MED24	1.3	395.12	391.28	380.28	287.71	291.67	318.44	0.37
TC1200035	+	ENSG00000139180	chr12:4628544-4666938	NADH dehydrogenase	'NDUFA9	1.3	1081.3	1121.64	985.26	807.6	802.61	843.73	0.4
TC0102604	-	ENSG00000134250	chr1:120255699-120413840	Neurogenic locus notch homolog protein 2 Precursor	'NOTCH2	1.3	990.85	962.43	965.67	719.99	740.53	792.59	0.64
TC0201586	-	ENSG00000163217	chr2:68946117-68952153	Bone morphogenetic protein 10 Precursor	'BMP10	1.29	36.06	9.82	28.84	19.78	21.26	17.04	0.01
TC0X00759	-	ENSG00000177504	chrX:8097985-8099308	Variable charge X-linked protein 2	'VCX2	1.29	65.88	41.42	56.12	41.77	53.38	31.38	0.01
TC0800753	-	ENSG00000205880	chr8:12045806-12052951			1.29	14.35	19.65	8.95	9.45	5.05	18.7	0.01
TC2200093	+	ENSG00000182843	chr22:20982494-21007320	Uncharacterized protein ENSP00000349734	'D87018.1	1.29	525.11	555.54	526.47	402.71	395.91	446.05	0.02
TC1300354	-	ENSG00000180730	chr13:25516735-25523198	Protein shisa-2 homolog Precursor	'TMEM46	1.29	48.81	43.28	60.05	45.13	37.65	34.9	0.02
TC1400656	-	ENSG00000206195	chr14:18926361-18995360	Full-length cDNA 5-PRIME end of clone CS0DK007YB08 of HeLa cells of Homo sapiens	'AP000525.2	1.29	34.52	24.32	33.33	22.62	21.9	27.1	0.03
TC0103352	-		chr1:229793672-229814459			1.29	42.83	34.36	41.32	26.47	43.21	22.04	0.03
TC0200852	+		chr2:171341903-171342958	Uncharacterized protein LOC285141	'AC007405.6-202	1.29	30.73	31.4	22.57	18.8	24.61	22.01	0.04
TC0300838	+		chr3:184488087-184498150			1.29	58.87	68.67	51	44.9	39.57	54.11	0.04
TC1100283	+	ENSG00000166352	chr11:36572642-36649527	Uncharacterized protein C11orf74	'C11orf74	1.29	183.47	193.67	182.47	137.43	143.77	152.28	0.05
TC1000221	+		chr10:47777036-47777909		'CTSLL2	1.29	35.4	33.33	32.76	22.03	20.33	36.11	0.05
TC0700193	+	ENSG00000086289	chr7:37926688-38108586	Mammalian ependymin-related protein 1 Precursor	'EPDR1	1.29	337.51	349.96	348.98	245.19	263.94	295.69	0.05
TC1000039	+		chr10:6662507-6666267			1.29	159.31	184.67	170.81	127.94	125.87	145.27	0.05
TC0201437	-	ENSG00000163171	chr2:37724247-37752830	Cdc42 effector protein 3	'CDC42EP3	1.29	219	282.25	242.59	223.55	200.34	152.36	0.06
TC1900485	+	ENSG00000181666	chr19:42500647-42547195	Krueppel-related zinc finger protein 1	'AC008806.1	1.29	95	102.72	88.91	67.93	79.11	76	0.07
TC1200530	+	ENSG00000139278	chr12:74160801-74179410	Glioma pathogenesis-related protein 1 Precursor	'GLIPR1	1.29	30.72	29.48	39.34	27.51	26.53	22.98	0.07
TC0800399	+	ENSG00000205189	chr8:81560409-81596562	Zinc finger and BTB domain-containing protein 10	'ZBTB10	1.29	74.28	66.46	70.77	54.75	50.02	59.19	0.07
TC0600478	+	ENSG00000151917	chr6:56928047-57000099	Coiled-coil domain-containing protein C6orf65	'BEND6	1.29	64.82	70.69	63.78	49.25	46.76	58.34	0.08
TC2000313	+	ENSG00000198641	chr20:43423991-43472664	Protein SYS1 homolog	'C20orf169	1.29	422.52	399.38	387.72	329.86	290.9	313.96	0.08
TC0301523	-	ENSG00000180697	chr3:127751210-127760448	Uncharacterized protein C3orf22	'C3orf22	1.29	83.86	75.88	69.44	57.49	63.2	57.5	0.08
TC0401462	-	ENSG00000154553	chr4:186659903-186693669	PDZ and LIM domain protein 3	'PDLIM3	1.29	207.82	204.19	195.29	153	153.31	164.79	0.08
TC1900726	+	ENSG00000126453	chr19:54860211-54868985	Bcl-2-related proline-rich protein	'BCL2L12	1.29	111.08	104.8	111.88	89.73	83.53	80.07	0.09
TC0900548	+	ENSG00000106689	chr9:125803770-125835263	LIM/homeobox protein Lhx2	'LHX2	1.29	127.8	127.83	106.75	91.02	91.43	98.77	0.1
TC2200724	-	ENSG00000182841	chr22:41227978-41307990	Putative ribosomal RNA-processing protein 7 homolog B	'RRP7B	1.29	377.36	406.5	402.4	242.68	298.67	380.85	0.11
TC0701630	-	ENSG00000091732	chr7:129445362-129478527	Nuclear-interacting partner of ALK	'ZC3HC1	1.29	153.64	148.24	151.54	125.44	110.55	114.88	0.11
TC1400844	-	ENSG00000100490	chr14:49866470-49952929	Cyclin-dependent kinase-like 1	'CDKL1	1.29	180.76	185.16	147.13	126.26	122.9	148.26	0.12
TC1200429	+	ENSG00000135469	chr12:54946916-54951015	Protein COQ10 A, mitochondrial Precursor	'COQ10A	1.29	309.34	298.31	266.47	222.23	228.81	225.77	0.12
TC1601193	-	ENSG00000103067	chr16:66819951-66827637	RNA-binding protein 35B	'ESRP2	1.29	283.71	273.96	266.4	212.31	201.78	226.84	0.13
TC0700113	+	ENSG00000136235	chr7:23252841-23281253	Transmembrane glycoprotein NMB Precursor	'GPNMB	1.29	74.07	76.13	72.74	60.24	58.37	54.34	0.13
TC0801039	-	ENSG00000104369	chr8:75309493-75396117	Junctophilin-1	'JPH1	1.29	308.44	316.07	301.43	241.06	236.55	237.73	0.13
TC0200363	+	ENSG00000135622	chr2:74734901-74762693	Semaphorin-4F Precursor	'SEMA4F	1.29	71.71	66.48	67.9	54.82	55.12	49.52	0.13
TC0700485	+	ENSG00000127995	chr7:93977120-94024215	CAS1 domain-containing protein 1 Precursor	'CASD1	1.29	74.42	88.86	82.02	61.44	58.36	70.12	0.14
TC1200915	-	ENSG00000111665	chr12:6824224-6830686	Cell division cycle-associated protein 3	'CDCA3	1.29	264.96	259.31	256.73	202.15	189.7	212.51	0.15
TC0201177	+	ENSG00000144524	chr2:232354685-232381679	COP9 signalosome complex subunit 7b	'COPS7B	1.29	483.17	460.29	475.22	363.44	356.23	382.24	0.15
TC0101288	+	ENSG00000197959	chr1:170077261-170654229	Dynamin-3	'DNM3	1.29	70.22	70.8	63.97	51.8	53.73	52.82	0.15
TC1501189	-	ENSG00000103942	chr15:81314792-81412480	Homer protein homolog 2	'HOMER2	1.29	276.2	262.83	256.35	210.12	201	206.63	0.15
TC0100298	+	ENSG00000204160	chr1:27025788-27055340	Palmitoyltransferase ZDHHC18	'ZDHHC18	1.29	246.17	235.78	227.88	176	179.87	194.86	0.15
TC1400443	+	ENSG00000133943	chr14:90596430-90761452	UPF0317 protein C14orf159, mitochondrial Precursor	'C14orf159	1.29	160.33	153.92	158.19	122.26	118.98	126.26	0.17
TC1300378	-	ENSG00000102781	chr13:29674767-29779621	Katanin p60 ATPase-containing subunit A-like 1	'KATNAL1	1.29	123.53	135.43	125.94	96.31	97.65	103.94	0.18
TC0701378	-	ENSG00000075223	chr7:80209791-80386603	Semaphorin-3C Precursor	'SEMA3C	1.29	89.06	90.65	79.4	62.69	63.3	74.24	0.18
TC1701643	-	ENSG00000070540	chr17:63929017-63965241	WD repeat domain phosphoinositide-interacting protein 1	'WIPI1	1.29	149.22	133.8	113.76	113.67	89.07	104.28	0.18
TC1200221	+	ENSG00000123106	chr12:28223477-28624462	Coiled-coil domain-containing protein 91	'CCDC91	1.29	221.05	223.04	206.21	169.65	165.71	169.43	0.19
TC0200945	+	ENSG00000173559	chr2:192251107-192260531	Oligonucleotide/oligosaccharide-binding fold-containing protein 2A	'OBFC2A	1.29	1311.16	1276.23	1423.99	998.21	1032.81	1066.59	0.19
TC1600403	+	ENSG00000166123	chr16:45475809-45522701	Alanine aminotransferase 2	'GPT2	1.29	154.41	151.84	149.13	121.47	111.16	119.67	0.2
TC0600668	+	ENSG00000196911	chr6:117109043-117169723	Importin subunit alpha-6	'KPNA5	1.29	190.88	203.84	196.65	151.48	152.54	155.18	0.2
TC0201159	+	ENSG00000185404	chr2:230900152-230976689	SP140 nuclear body protein-like	'SP140L	1.29	244.36	251.77	235.06	182.95	187.44	198.58	0.2
TC0800104	+	ENSG00000104219	chr8:17058402-17124612	Palmitoyltransferase ZDHHC2	'ZDHHC2	1.29	284.96	295.21	258.71	224.7	209.59	217.3	0.21
TC0600634	+	ENSG00000112367	chr6:110119161-110253327	SAC domain-containing protein 3	'FIG4	1.29	160.69	168.41	140.05	121.64	115.11	125.99	0.22
TC0300483	+	ENSG00000198919	chr3:109791259-109896382	E3 ubiquitin-protein ligase DZIP3	'DZIP3	1.29	102.41	114.63	101.75	79.84	80.56	87.34	0.23
TC0201105	+	ENSG00000135912	chr2:219283887-219328380	Tubulin polyglutamylase TTLL4	'TTLL4	1.29	340.36	319.65	353.48	254.28	264.88	268.73	0.23
TC1300457	-	ENSG00000123200	chr13:45426601-45524897	Zinc finger CCCH domain-containing protein 13	'ZC3H13	1.29	172.34	183.88	177.72	123.42	137.19	151.75	0.23
TC0100244	+	ENSG00000133216	chr1:22910009-23114405	Ephrin type-B receptor 2 Precursor	'EPHB2	1.29	124.83	114.38	121.01	94.68	95.09	90.21	0.25
TC0103209	-	ENSG00000123684	chr1:209983422-210070737	Acyl-CoA:lysophosphatidylglycerol acyltransferase 1	'LPGAT1	1.29	608.39	628.38	646.76	470.51	492.95	496.55	0.25
TC0800837	-	ENSG00000197892	chr8:28980715-29176560	Kinesin-like protein KIF13B	'KIF13B	1.29	117.21	112.45	110.13	85.36	87.81	90.98	0.26
TC0600523	+	ENSG00000112742	chr6:80771076-80808963	Dual specificity protein kinase TTK	'TTK	1.29	284.66	333.14	320.94	219.46	256.57	252.9	0.26
TC0900510	+	ENSG00000182752	chr9:117955892-118204422	Pappalysin-1 Precursor	'PAPPA	1.29	224.39	233.63	219.49	158.18	165.56	201.39	0.27
TC0200492	+	ENSG00000121152	chr2:96365211-96405001	Condensin complex subunit 2	'NCAPH	1.29	818.34	868.52	833.29	636.76	662.95	660.17	0.3
TC2000765	-	ENSG00000025772	chr20:43004185-43022575	Mitochondrial import receptor subunit TOM34	'TOMM34	1.29	1221.9	1218.49	1253.92	955.35	914.87	983.1	0.3
TC1300414	-	ENSG00000120685	chr13:38482002-38510213	Uncharacterized protein KIAA2032	'C13orf23	1.29	793.66	874.41	807.68	600.79	658.34	657.21	0.33
TC1900445	+	ENSG00000105677	chr19:40728376-40730268	Transmembrane protein 147	'TMEM147	1.29	1904.24	1783.6	1746.9	1416.3	1360.34	1445.74	0.34
TC1900727	+	ENSG00000126457	chr19:54871131-54883516	Protein arginine N-methyltransferase 1	'PRMT1	1.29	1438.33	1398.78	1479.36	1067.46	1073.03	1214.79	0.36
TC1800089	+	ENSG00000141449	chr18:17076201-17354782	GREB1-like protein	'KIAA1772	1.29	348.83	342.12	345.44	263.47	267.98	273.71	0.38
TC1401037	-	ENSG00000071537	chr14:81007646-81069958	Protein sel-1 homolog 1 Precursor	'SEL1L	1.29	532.82	536.55	522.04	425.83	404.85	402.36	0.43
TC0500724	+	ENSG00000164466	chr5:174838178-174888290	Sideroflexin-1	'SFXN1	1.29	1743.85	1683.1	1730.21	1349.8	1344.25	1306.48	0.46
TC0201131	+	ENSG00000163081	chr2:222871110-222878180	Coiled-coil domain-containing protein 140	'CCDC140	1.28	40.84	39.44	52.24	30.52	40.26	32.85	0
TC0X01339	-	ENSG00000171129	chrX:148481974-148663581	Heat shock transcription factor, X-linked	'AC233288.4	1.28	12.57	25.93	28.17	5.47	22.63	24	0.01
TC0Y00091	+	ENSG00000205916	chrY:25389368-25462575	Deleted in azoospermia protein 4	'DAZ4	1.28	18.49	16.03	11.87	15.53	9.66	11.07	0.01
TC0301667	-	ENSG00000174944	chr3:152412595-152478920	P2Y purinoceptor 14	'P2RY14	1.28	25.97	47.88	43.55	32.61	30.57	28.68	0.01
TC0202342	-	ENSG00000198069	chr2:220251057-220273952		'AC009502.1	1.28	68.07	115.8	89.3	84.7	65.6	63.83	0.02
TC1601292	-	ENSG00000135698	chr16:80739272-80761332	M-phase phosphoprotein 6	'MPHOSPH6	1.28	130.03	146.9	138	96.8	106.48	122.01	0.02
TC1800374	+	ENSG00000181358	chr18:18247562-18251876		'RP11-236M15.1	1.28	68.85	87.16	57.85	43.93	47.32	76.45	0.02
TC1200251	+		chr12:39120643-39120893			1.28	23.7	24.1	37.64	30.08	22.46	13.96	0.02
TC1100103	+	ENSG00000176239	chr11:5301537-5330231	Olfactory receptor 51B5	'OR51B6	1.28	21.1	24.74	33.02	20.2	19.69	21.86	0.03
TC0X01318	-	ENSG00000179542	chrX:142543610-142551600	SLIT and NTRK-like protein 4 Precursor	'SLITRK4	1.28	28.67	31.42	27.23	18.22	24.45	25.45	0.03
TC1601026	-	ENSG00000183355	chr16:30740193-30740859	Uncharacterized protein ENSP00000339052	'AC106886.1	1.28	294.92	305.02	295.87	174.56	257.24	267.73	0.04
TC1000081	+	ENSG00000148483	chr10:17834257-17882873	Protein FAM23B	'FAM23A	1.28	68.67	59.47	61.73	50.42	48.48	49.24	0.06
TC0400286	+	ENSG00000109205	chr4:71098421-71104874	Odontogenic ameloblast-associated protein Precursor	'ODAM	1.28	30.13	35.39	25.23	27.09	17.26	26.63	0.06
TC1500185	+	ENSG00000166922	chr15:30721203-30776591	Neuroendocrine protein 7B2 Precursor	'SCG5	1.28	46.87	45.11	47.67	36.18	34.96	38.38	0.06
TC2100403	-	ENSG00000184787	chr21:45013384-45046362	Ubiquitin-conjugating enzyme E2 G2	'UBE2G2	1.28	675.84	717.87	741.35	541.09	577.59	552.68	0.06
TC0800282	+	ENSG00000169139	chr8:49083544-49137005	Ubiquitin-conjugating enzyme E2 variant 2	'UBE2V2	1.28	385.52	380.77	367.77	293.6	274.6	318.58	0.07
TC0501220	-	ENSG00000164221	chr5:114631237-114660289	Coiled-coil domain-containing protein 112	'CCDC112	1.28	86.45	89.73	84.35	64.64	64.2	75.37	0.08
TC0500351	+	ENSG00000175449	chr5:95008237-95019542	Rieske domain-containing protein	'RFESD	1.28	105.07	127.88	99.1	82.44	78.92	97.95	0.08
TC0700342	+	ENSG00000169902	chr7:65307749-65462865	Protein-tyrosine sulfotransferase 1	'TPST1	1.28	326.56	325.06	302.79	259.02	241.07	244.67	0.08
TC0701260	-	ENSG00000173041	chr7:63617698-63660948	Zinc finger protein 680	'ZNF680	1.28	186.29	218.95	190.63	137.43	157.68	171.39	0.08
TC0501539	-	ENSG00000145912	chr5:177509070-177513567	H/ACA ribonucleoprotein complex subunit 2	'NHP2	1.28	804.38	765.54	845.64	628.55	616.52	639.96	0.09
TC0700330	+		chr7:64759284-64797573			1.28	500.58	519.92	484.83	362.89	396.53	417.62	0.1
TC1400354	+	ENSG00000119673	chr14:73104077-73112113	Acyl-coenzyme A thioesterase 2, mitochondrial Precursor	'ACOT2	1.28	317.32	292.23	292.4	244.43	212.42	250.01	0.11
TC1201056	-	ENSG00000123095	chr12:26164228-26169326	Class B basic helix-loop-helix protein 3	'BHLHE41	1.28	86.57	97.9	78.05	76.33	58.87	69.17	0.11
TC1901173	-	ENSG00000161888	chr19:11117170-11127458	Kinetochore protein Spc24	'SPC24	1.28	276.06	291.43	270.3	217.73	199.48	237.5	0.12
TC0600777	+	ENSG00000112419	chr6:143899992-144188885	Phosphatase and actin regulator 2	'PHACTR2	1.28	328	327.48	325.97	237.82	267.96	263.6	0.13
TC1001041	-	ENSG00000180817	chr10:71632592-71663196	Inorganic pyrophosphatase	'PPA1	1.28	2210.35	2518.79	2390.99	1777.66	1901.96	1875.33	0.13
TC1000555	+	ENSG00000148835	chr10:105117714-105138812	Transcription initiation factor TFIID subunit 5	'TAF5	1.28	136.63	139.1	136.58	97.88	101.51	123.27	0.13
TC1200009	+		chr12:1479952-1482638			1.28	975.23	915.83	970.53	733.33	715.29	791.33	0.13
TC0400432	+	ENSG00000145354	chr4:104009639-104029833	CDGSH iron sulfur domain-containing protein 2	'CISD2	1.28	799.8	807.36	786.69	621.5	612.37	639.28	0.14
TC1901308	-	ENSG00000130283	chr19:18840354-18867958	Embryonic growth/differentiation factor 1 Precursor	'GDF1	1.28	285.86	274.05	270.68	216.94	203.61	230.21	0.14
TC0800549	+	ENSG00000156831	chr8:126173277-126448544	E3 SUMO-protein ligase NSE2	'NSMCE2	1.28	246.58	252.21	257.47	187.8	195.69	209.1	0.14
TC2000179	+	ENSG00000101346	chr20:30259344-30290131	GDP-fucose protein O-fucosyltransferase 1 Precursor	'POFUT1	1.28	485.51	461.31	459.37	378.31	361.15	360.79	0.14
TC1901237	-	ENSG00000105011	chr19:14091322-14108780	Histone chaperone ASF1B	'ASF1B	1.28	1284.43	1257.28	1163.05	969.44	926.53	1003.93	0.15
TC0X00206	+	ENSG00000147155	chrX:48264490-48272050	3-beta-hydroxysteroid-Delta	'EBP	1.28	931.74	865.08	879.87	701.91	663.35	723.58	0.15
TC1901314	-	ENSG00000064545	chr19:19091430-19110305	Transmembrane protein 161A Precursor	'TMEM161A	1.28	301.71	280.33	264.11	220.96	210.55	231.07	0.15
TC0400845	-	ENSG00000178177	chr4:17453937-17632597	Ligand-dependent nuclear receptor corepressor-like protein	'LCORL	1.28	268.81	278.69	276.25	217.54	204.48	219.05	0.16
TC0801034	-	ENSG00000040341	chr8:74495160-74822411	Double-stranded RNA-binding protein Staufen homolog 2	'STAU2	1.28	665.96	714.01	655.9	538.81	524.93	521.57	0.16
TC0900566	+	ENSG00000167081	chr9:127548372-127769477	Pre-B-cell leukemia transcription factor 3	'PBX3	1.28	796.24	794.37	794.13	622.08	609.42	632.48	0.17
TC1201575	-	ENSG00000198270	chr12:110853486-110935335	Transmembrane protein 116	'TMEM116	1.28	434.6	435.84	387.47	329.86	315.83	338.42	0.17
TC0301780	-	ENSG00000172667	chr3:180224221-180272350	Zinc finger matrin-type protein 3	'ZMAT3	1.28	251.03	236.97	232.98	195.93	181.28	188.1	0.17
TC1000590	+	ENSG00000148737	chr10:114700201-114917427	Transcription factor 7-like 2	'TCF7L2	1.28	389.08	369.66	351.13	287.73	291.14	285.01	0.18
TC0601001	-	ENSG00000137261	chr6:24652311-24754362	Uncharacterized protein KIAA0319 Precursor	'KIAA0319	1.28	57.76	56.99	60.52	45.94	44.74	46.51	0.19
TC0102935	-	ENSG00000158850	chr1:159407724-159413938	Beta-1,4-galactosyltransferase 3	'B4GALT3	1.28	479	462.28	454.29	365.22	372.14	355.37	0.21
TC1500437	+	ENSG00000137807	chr15:67493697-67527818	Kinesin-like protein KIF23	'KIF23	1.28	484.37	501.38	516.01	356.71	394.85	423.57	0.22
TC1400320	+	ENSG00000081177	chr14:68727968-68778825	Exonuclease 3'-5' domain-like-containing protein 2	'EXD2	1.28	357.82	346.77	350.54	276.84	268.59	279.32	0.23
TC1701528	-	ENSG00000011258	chr17:46612526-46692513	MBT domain-containing protein 1	'MBTD1	1.28	257.06	252.86	234.32	194.63	185.5	201.37	0.23
TC1500640	+	ENSG00000176463	chr15:90197950-90516669	Solute carrier organic anion transporter family member 3A1	'SLCO3A1	1.28	388.75	350.47	315.97	289.94	257.91	277.25	0.23
TC0101462	+	ENSG00000143466	chr1:204710414-204736846	Inhibitor of nuclear factor kappa-B kinase subunit epsilon	'IKBKE	1.28	204.32	186.81	214.56	169.38	154.88	150.57	0.24
TC0200341	+	ENSG00000135632	chr2:73294898-73307863	SET and MYND domain-containing protein 5	'SMYD5	1.28	251.11	246.53	247.39	188.31	183.22	211.07	0.24
TC1200416	+	ENSG00000123374	chr12:54646826-54652834	Cell division protein kinase 2	'CDK2	1.28	1401.44	1248.63	1278.44	1046.77	1024.03	1003.16	0.27
TC1001241	-	ENSG00000198728	chr10:103857307-103870075	LIM domain-binding protein 1	'LDB1	1.28	921.41	836.8	795.08	681.71	643.8	673.07	0.27
TC0102118	-	ENSG00000116898	chr1:36693906-36702625	28S ribosomal protein S15, mitochondrial Precursor	'MRPS15	1.28	1825.12	1767.82	1922.83	1401.51	1427.53	1478.11	0.29
TC1700035	+	ENSG00000040531	chr17:3486522-3511585	Cystinosin	'CTNS	1.28	455.91	465.23	466.14	333.22	360.17	392.31	0.3
TC0X00556	+	ENSG00000122126	chrX:128501929-128554219	Inositol polyphosphate 5-phosphatase OCRL-1	'OCRL	1.28	312.09	324.2	308.8	240.38	237.06	262.18	0.3
TC2200326	+	ENSG00000198911	chr22:40559052-40633254	Sterol regulatory element-binding protein 2	'SREBF2	1.28	778.66	690.68	699.95	595.74	539.94	560.66	0.35
TC1201601	-	ENSG00000123066	chr12:114880766-115199526	Mediator of RNA polymerase II transcription subunit 13-like	'MED13L	1.28	573.54	557.38	544.39	424.03	427.39	461.31	0.4
TC1000869	-	ENSG00000170759	chr10:32337944-32385365	Kinesin-1 heavy chain	'KIF5B	1.28	1685.44	1784.52	1838.41	1309.34	1410.23	1412.69	0.6
TC0401195	-	ENSG00000178403	chr4:113654123-113656777	Neurogenin-2	'NEUROG2	1.27	24.08	24.29	23.97	18.27	21.76	16.74	0.01
TC1700059	+	ENSG00000203562	chr17:4830721-4832594		'AC004771.1	1.27	47.25	47.65	44.39	34.12	40.33	35.52	0.02
TC01r00016	-		chr1_random:220511-223059			1.27	182.97	145.91	139.35	113.69	118.48	136.79	0.02
TC0701310	-	ENSG00000198305	chr7:72128377-72138249	Putative WBSCR19-like protein 4	'AC005488.3	1.27	118.14	138.03	114.87	80.91	110.91	101.41	0.03
TC0300502	+		chr3:114221073-114263547			1.27	32.45	40.61	39.93	26.26	31.81	30.75	0.03
TC1800491	-	ENSG00000206131	chr18:51594956-51599950			1.27	31.09	26.67	23.32	25.94	25.73	11.94	0.03
TC2000049	+	ENSG00000198448	chr20:4049626-4072833		'AL121675.36	1.27	27.65	26.44	33.01	23.85	24.39	20.18	0.04
TC1200366	+	ENSG00000182544	chr12:51931704-51934456	Major facilitator superfamily domain-containing protein 5	'MFSD5	1.27	319.38	304.09	320.54	258.72	232.77	254.39	0.04
TC0901357	-		chr9:129919810-129920793			1.27	74.67	68.38	61.65	50.77	46.06	64.64	0.04
TC0200954	+	ENSG00000144395	chr2:197212601-197240903	Coiled-coil domain-containing protein 150	'CCDC150	1.27	86.19	81.87	86.1	65.53	58.7	75.82	0.05
TC0900750	-	ENSG00000080298	chr9:3208297-3515992	Transcription factor RFX3	'RFX3	1.27	36.86	31.37	30.09	27.96	25.11	24.11	0.05
TC0301693	-		chr3:157947831-158017545		'AC106708.7	1.27	51.73	57.23	45.52	50.55	34.31	36.36	0.06
TC0501059	-	ENSG00000164331	chr5:72883916-72897267	Ankyrin repeat family A protein 2	'ANKRA2	1.27	101.28	118.49	86.98	78.66	77.1	85.07	0.06
TC1901670	-	ENSG00000087076	chr19:54008086-54031746	17-beta-hydroxysteroid dehydrogenase 14	'HSD17B14	1.27	42.13	39.61	39.5	40.85	31.56	22.8	0.06
TC0500715	+	ENSG00000113734	chr5:172504130-172523989	Vesicle transport protein SEC20	'BNIP1	1.27	88.94	91.12	97.19	68.19	71.68	78.07	0.07
TC0202298	-	ENSG00000118242	chr2:216515773-216586591	Melanoregulin	'MREG	1.27	100.09	94.4	103.63	77.29	82.19	76.04	0.07
TC0101553	+	ENSG00000173419	chr1:223184007-223297258	DYH14_HUMAN Isoform 2 of Q0VDD8 - Homo sapiens	'C1orf67	1.27	151.32	181.04	174.09	125.13	133.89	140.59	0.08
TC0200147	+	ENSG00000115295	chr2:29174075-29260178	CAP-Gly domain-containing linker protein 4	'CLIP4	1.27	46.87	46.59	50	32.87	41.24	38.98	0.08
TC0102730	-	ENSG00000163131	chr1:148969175-149005057	Cathepsin S Precursor	'CTSS	1.27	78.52	69.38	79.42	58.83	65.05	54.95	0.08
TC1101798	-	ENSG00000170903	chr11:105383840-105398340	Coiled-coil domain-containing protein KIAA1826	'KIAA1826	1.27	121.06	113.36	105.43	87.52	85.28	94.49	0.08
TC0701417	-	ENSG00000205413	chr7:92566768-92585272	Sterile alpha motif domain-containing protein 9	'SAMD9	1.27	112.56	129.28	112.52	80.62	92.04	106.78	0.08
TC1500423	+	ENSG00000137834	chr15:64781722-64861379	Mothers against decapentaplegic homolog 6	'SMAD6	1.27	223.25	220.56	210.57	160.89	153.38	201.41	0.08
TC0701215	-	ENSG00000154978	chr7:55505801-55607694		'VOPP1	1.27	248.31	219.71	247.93	188.26	197.97	175.94	0.08
TC0601026	-	ENSG00000187990	chr6:26324410-26324851	Histone H2B type 1-C/E/F/G/I	'HIST1H2BG	1.27	441.9	407.98	399.44	320.15	319.88	345.73	0.09
TC0301045	-	ENSG00000131378	chr3:16332357-16530226	Raftlin	'RFTN1	1.27	68.67	74.06	74.62	58.71	57.59	55.29	0.09
TC0200247	+		chr2:54975556-55009392		'AC013414.7-202	1.27	95.18	92.98	90.16	71.31	71.82	76.72	0.1
TC1201667	-	ENSG00000119242	chr12:122986908-123023331	Coiled-coil domain-containing protein 92	'CCDC92	1.27	329.63	338.27	299.18	249.12	249.03	261.7	0.1
TC0400462	+	ENSG00000138792	chr4:111551652-111702872	Glutamyl aminopeptidase	'ENPEP	1.27	40.63	41.27	39.03	31.8	29.73	33.64	0.1
TC0800394	+	ENSG00000104427	chr8:79740879-79792604	UPF0418 protein FAM164A	'FAM164A	1.27	146.06	133.83	134.34	108.37	113.66	104.25	0.1
TC0900838	-	ENSG00000120162	chr9:27315207-27519850	Mps one binder kinase activator-like 2B	'MOBKL2B	1.27	406.98	400.92	358.84	307.96	305.47	308.63	0.1
TC0600811	+	ENSG00000198729	chr6:150505905-150613186	Protein phosphatase 1 regulatory subunit 14C	'PPP1R14C	1.27	71.65	72.31	74.08	63.46	63.5	44.23	0.1
TC0301022	-	ENSG00000088726	chr3:12750061-12775808	Transmembrane protein 40	'TMEM40	1.27	54.61	46.1	47.54	39.09	37.27	40.07	0.1
TC1101138	-	ENSG00000132256	chr11:5641363-5915311	Tripartite motif-containing protein 5	'TRIM5	1.27	147.81	145.49	137.98	109.23	107.53	122.48	0.1
TC0400363	+	ENSG00000138678	chr4:84676285-84746049	1-acyl-sn-glycerol-3-phosphate acyltransferase theta	'AGPAT9	1.27	97.61	87.14	94.29	66	74.69	79.52	0.11
TC1800181	+	ENSG00000154839	chr18:46155390-46174532	Spindle and kinetochore-associated protein 1	'C18orf24	1.27	140.47	187.23	160.45	111.23	135	138.16	0.11
TC2200129	+	ENSG00000099984	chr22:22652324-22656106	Putative uncharacterized protein GSTT2	'GSTT2	1.27	182.8	165.6	177.64	136.95	134.76	143.74	0.11
TC0101005	+	ENSG00000023902	chr1:148387997-148398884	Pleckstrin homology domain-containing family O member 1	'PLEKHO1	1.27	71.78	68.86	88.77	61.8	63.08	55.04	0.11
TC0X01344	-	ENSG00000102181	chrX:149685468-149817841	CD99 antigen-like protein 2 Precursor	'CD99L2	1.27	159.86	132.19	139.54	116.21	110.69	112.76	0.12
TC0202299	-	ENSG00000115425	chr2:216611357-216654777	Peroxisomal trans-2-enoyl-CoA reductase	'PECR	1.27	137.16	141.59	124.48	107.88	99.25	110.71	0.12
TC0800736	-	ENSG00000104637	chr8:10659885-10734807	Pin2-interacting protein X1	'AC105001.3	1.27	297.73	320.83	338.33	230.35	260.87	260.7	0.13
TC1700525	+	ENSG00000167159	chr17:41053495-41079378	Putative uncharacterized protein C17orf69 Precursor	'C17orf69	1.27	225.63	236.81	227.65	184.14	186.56	172.17	0.13
TC0201352	-	ENSG00000163026	chr2:24105714-24125980	WD repeat-containing protein C2orf44	'C2orf44	1.27	345.77	388.45	362.18	278.02	268.88	316.61	0.13
TC1000262	+	ENSG00000122873	chr10:59698824-59719352	CDGSH iron sulfur domain-containing protein 1	'CISD1	1.27	1391.79	1331.76	1295.22	1043.27	1038.42	1081.54	0.13
TC1601073	-	ENSG00000140795	chr16:45298949-45339722	Putative myosin light chain kinase 3	'MYLK3	1.27	544.5	556.99	523.72	413.76	413.83	452.3	0.13
TC1100317	+	ENSG00000149179	chr11:46914827-47142509	Uncharacterized protein C11orf49	'C11orf49	1.27	529	528.27	487.55	462.04	379.4	377.75	0.14
TC2200325	+	ENSG00000100147	chr22:40526624-40552252	Coiled-coil domain-containing protein 134 Precursor	'CCDC134	1.27	211.24	188.27	189.07	152.56	150.85	158.38	0.14
TC0401090	-	ENSG00000173083	chr4:84432639-84475330	Heparanase Precursor	'HPSE	1.27	77.15	76.4	67.13	59.16	53.01	61.36	0.14
TC0301491	-	ENSG00000173226	chr3:122971300-123036616	IQ calmodulin-binding motif-containing protein 1	'IQCB1	1.27	386.52	388.06	397.75	295.92	305.75	321.25	0.14
TC0500331	+		chr5:87600490-87768244		'SNORA70	1.27	124.22	122.98	128.33	106.12	97.72	92.52	0.14
TC1200002	+	ENSG00000120647	chr12:381071-422065	Coiled-coil domain-containing protein 77	'CCDC77	1.27	212.62	234.08	214.85	157.61	171.6	191.29	0.15
TC0701767	-	ENSG00000082014	chr7:150566993-150605471	SWI/SNF-related matrix-associated actin-dependent regulator of chromatin subfamily D member 3	'SMARCD3	1.27	137.12	120.95	129.94	96.01	98.17	112.13	0.15
TC1900317	+	ENSG00000127226	chr19:18165050-18168758	Uncharacterized protein FKSG24	'MPV17L2	1.27	757.41	791.04	728.76	614.38	542.74	632.27	0.16
TC2200270	+	ENSG00000100151	chr22:36783208-36801653	PRKCA-binding protein	'PICK1	1.27	171.53	156.29	164.57	130.1	123.13	135.98	0.17
TC0301757	-	ENSG00000144959	chr3:173831130-173911702	Arylacetamide deacetylase-like 1	'AADACL1	1.27	1597.28	1682.46	1621.89	1258.67	1282.51	1308.57	0.18
TC0202198	-	ENSG00000065413	chr2:197539990-197883772	Ankyrin repeat domain-containing protein 44	'ANKRD44	1.27	56.33	54.84	51.52	41.35	41.55	45.58	0.18
TC0300651	+	ENSG00000114098	chr3:139388838-139499897	Armadillo repeat-containing protein 8	'ARMC8	1.27	497.13	548.21	497.63	387.61	408.5	422.93	0.18
TC0600160	+	ENSG00000026950	chr6:26510460-26523445	Butyrophilin subfamily 3 member A1 Precursor	'BTN3A1	1.27	273.24	264.82	241.3	219.03	194.38	201.74	0.18
TC0700739	+	ENSG00000105948	chr7:138469064-138525577	Tetratricopeptide repeat protein 26	'TTC26	1.27	143.39	161.62	141.13	105.78	117.56	126.99	0.19
TC0601214	-	ENSG00000112079	chr6:36569647-36623234	Serine/threonine-protein kinase 38	'STK38	1.27	491.56	501.19	478.21	366.35	384.34	408.09	0.2
TC0101667	+	ENSG00000174371	chr1:240078105-240119864	Exonuclease 1	'EXO1	1.27	253.24	259	251.83	181.12	204.68	213.91	0.21
TC0301150	-	ENSG00000163820	chr3:45934400-46012320	FYVE and coiled-coil domain-containing protein 1	'FYCO1	1.27	181.87	178.5	173.37	137.46	137.35	144.01	0.21
TC0400209	+	ENSG00000109171	chr4:48038345-48122825	SLAIN motif-containing protein 2	'SLAIN2	1.27	1250.21	1342.27	1268.74	1006.45	1012	1013.26	0.21
TC0700456	+	ENSG00000008277	chr7:87401638-87664383	ADAM 22 Precursor	'ADAM22	1.27	77.33	73.83	75.81	59.59	59.61	59.56	0.22
TC1101336	-	ENSG00000110497	chr11:46374540-46572251	activating molecule in beclin-1-regulated autophagy	'AMBRA1	1.27	401.67	373.69	362.01	296.06	290.42	309.91	0.22
TC0102515	-	ENSG00000134222	chr1:109623699-109627331	Proline/serine-rich coiled-coil protein 1	'PSRC1	1.27	402.47	386.6	409.95	307.79	320.49	317.38	0.22
TC1001340	-	ENSG00000188690	chr10:127467137-127501844	Uroporphyrinogen-III synthase	'UROS	1.27	692.29	695.81	721.79	510.63	568.21	581.16	0.22
TC1701589	-	ENSG00000136492	chr17:57114767-57295702	Fanconi anemia group J protein	'BRIP1	1.27	441.51	515.16	486.17	358.88	376.16	401.62	0.23
TC0400662	+	ENSG00000052802	chr4:166468268-166483674	C-4 methylsterol oxidase	'SC4MOL	1.27	2414.96	2600.34	2421.56	2098.32	1956.89	1807.56	0.23
TC0700693	+	ENSG00000158467	chr7:128652100-128857287	Putative adenosylhomocysteinase 3	'AHCYL2	1.27	356.3	348.52	332.33	273.62	261.24	279.79	0.24
TC0800548	+	ENSG00000104549	chr8:126079901-126103715	Squalene monooxygenase	'SQLE	1.27	815.13	870.14	822.98	665.11	637.38	671.96	0.25
TC1000433	+	ENSG00000138182	chr10:91451347-91524680	M-phase phosphoprotein 1	'KIF20B	1.27	257.56	259.57	259.09	186.73	204.14	221.76	0.26
TC0400122	+	ENSG00000109805	chr4:17421623-17455583	Condensin complex subunit 3	'NCAPG	1.27	483.41	560.49	546.48	390.13	432.73	434.06	0.26
TC1400849	-	ENSG00000100503	chr14:50256222-50367608	Ninein	'NIN	1.27	233.5	236.17	223.48	168.49	180.1	197.76	0.26
TC0301824	-	ENSG00000073792	chr3:186844222-187025521	Insulin-like growth factor 2 mRNA-binding protein 2	'IGF2BP2	1.27	423.9	400.71	386.11	303.6	313.96	333.62	0.3
TC0500352	+	ENSG00000164292	chr5:95074961-95157827	Rho-related BTB domain-containing protein 3	'RHOBTB3	1.27	837.14	940.67	837.49	692.97	672.82	691.87	0.3
TC0101348	+	ENSG00000135862	chr1:181259176-181381350	Laminin subunit gamma-1 Precursor	'LAMC1	1.27	729.77	724.42	709.47	553.42	553.83	600.53	0.44
TC1100890	+	ENSG00000110344	chr11:117735512-117775134	Ubiquitin conjugation factor E4 A	'UBE4A	1.27	1040.81	1050.75	1025.58	811.59	805.49	831.23	0.49
TC1701308	-	ENSG00000131747	chr17:35798321-35827710	TOP2A_HUMAN Isoform 2 of P11388 - Homo sapiens	'TOP2A	1.27	1358.22	1495.57	1505.76	1061.72	1173.96	1184.15	0.53
TC0101409	+	ENSG00000198700	chr1:200064892-200120045	Importin-9	'IPO9	1.27	1444.93	1413.28	1397.94	1118.32	1103.48	1126.02	0.56
TC0601024	-	ENSG00000197409	chr6:26304992-26307443	Histone H2A type 1-D	'HIST1H3D	1.26	1546.08	1429.31	1283.78	1070.36	1058.26	1241.93	0
TC0201712	-	ENSG00000204732	chr2:89209304-89210080		'IGKV2-18	1.26	15.24	10.06	17.34	7.36	8.38	18.14	0.01
TC0700156	+	ENSG00000011177	chr7:30758276-30763743	Indolethylamine N-methyltransferase	'INMT	1.26	33.84	30.46	35.12	22.07	27.73	28.88	0.01
TC0500452	+	ENSG00000186367	chr5:129124054-129128655	UPF0258 protein KIAA1024-like	'KIAA1024L	1.26	30.57	30.7	34.67	15.32	30.7	30.27	0.01
TC0X00379	+	ENSG00000147145	chrX:77893363-77899247	Lysophosphatidic acid receptor 4	'LPAR4	1.26	29.6	17.5	14.18	26	12.65	9.82	0.01
TC0100144	+	ENSG00000204508	chr1:12958130-12960968	PRAME family member 22	'PRAMEF22	1.26	118.63	109.94	106.87	92.59	82.55	90.51	0.01
TC2200052	+	ENSG00000188280	chr22:19019199-19046647	Uncharacterized protein ENSP00000341636	'AC007731.7	1.26	20.89	20.56	23.54	18.73	14.8	18.13	0.02
TC0201837	-		chr2:114056399-114057242	hsa-mir-1302-3	'hsa-mir-1302-3	1.26	28.88	27.95	39.02	14.68	27.07	34.52	0.02
TC0Y00009	+		chrY:2680337-2702780			1.26	37.9	32.09	32.86	23.81	26.56	31	0.02
TC1800539	-		chr18:67597784-67600491			1.26	16.6	17.3	25.15	12.7	16.4	17.6	0.02
TC0801351	-	ENSG00000170631	chr8:146126550-146147078	Zinc finger protein 16	'ZNF16	1.26	96.98	90.66	104.36	74.57	72.3	85.49	0.03
TC0100147	+	ENSG00000204501	chr1:13234566-13300778	PRAME family member 5	'PRAMEF9	1.26	300.06	278.92	234.46	213.16	194.56	235.62	0.04
TC0300700	+		chr3:150578437-150587060			1.26	48.76	44.26	43.32	32.68	32.01	43.77	0.04
TC0500485	+	ENSG00000164615	chr5:134102105-134115740	Calcium signal-modulating cyclophilin ligand	'CAMLG	1.26	197.78	196.94	152.36	148.44	137.63	147.24	0.05
TC1100914	+	ENSG00000172273	chr11:118497498-118510974	MBD2-interacting zinc finger protein	'HINFP	1.26	272.43	259.25	220.76	210.64	189.44	198.2	0.05
TC0800387	+		chr8:75674656-75827323			1.26	37.63	37.21	45.88	33.07	33.53	29.35	0.05
TC0101618	+	ENSG00000135778	chr1:231152993-231181171	Probable UPF0334 kinase-like protein C1orf57	'C1orf57	1.26	201.33	199.2	177.33	153.51	151.17	154.81	0.06
TC1101593	-	ENSG00000167797	chr11:67030545-67032717	Cyclin-dependent kinase 2-associated protein 2	'CDK2AP2	1.26	234.39	229.78	194.67	202.55	158.24	161.24	0.06
TC0201889	-	ENSG00000136720	chr2:128741502-128792722	Heparan-sulfate 6-O-sulfotransferase 1	'HS6ST1	1.26	119.75	94.8	105.77	83.27	73.85	96.87	0.06
TC0400890	-	ENSG00000163683	chr4:39228930-39317000	Uncharacterized protein C4orf34	'C4orf34	1.26	142.97	136.61	131.67	117.07	94.83	114.78	0.07
TC0201063	+		chr2:210604436-210605893			1.26	79.07	93.48	91.82	64.75	67.4	77.01	0.07
TC1201091	-		chr12:32769450-32770654			1.26	304.95	309.59	298.37	228.93	238.8	257.4	0.07
TC0600601	+	ENSG00000112297	chr6:107006262-107125022	Absent in melanoma 1 protein	'AIM1	1.26	34.35	37.22	41.05	32.63	28.22	28.58	0.08
TC0700021	+	ENSG00000136213	chr7:2409733-2440740	Carbohydrate sulfotransferase 12	'CHST12	1.26	333.12	275.58	292.67	291.73	220.14	206.07	0.08
TC1901183	-	ENSG00000130159	chr19:11477744-11500972	Evolutionarily conserved signaling intermediate in Toll pathway, mitochondrial Precursor	'ECSIT	1.26	217.46	191.31	199.12	161.56	156.15	163.52	0.08
TC0701721	-	ENSG00000198420	chr7:143180982-143230254	Protein FAM115A	'FAM115A	1.26	264.78	255.25	248.07	229.26	181.86	196.36	0.08
TC0X00536	+	ENSG00000177485	chrX:119268635-119276279	Transcriptional regulator Kaiso	'ZBTB33	1.26	1455.15	1459.5	1347.69	1167.06	1059.53	1152.11	0.08
TC1901390	-	ENSG00000121289	chr19:38061746-38154737	Coiled-coil domain-containing protein 123, mitochondrial Precursor	'CCDC123	1.26	82.08	90.79	82.82	67.26	66.24	69.23	0.09
TC1300430	-	ENSG00000120662	chr13:40688505-40735718	Peptide chain release factor 1, mitochondrial Precursor	'MTRF1	1.26	211.37	212.19	206.61	160.83	161.64	178.65	0.09
TC0800101	+	ENSG00000104723	chr8:15319087-15668529	Tumor suppressor candidate 3	'TUSC3	1.26	68.59	73.36	63.82	53.65	50.44	59.62	0.09
TC0101825	-	ENSG00000116285	chr1:7994366-8008956	ERBB receptor feedback inhibitor 1	'ERRFI1	1.26	512.77	573.18	407.28	464.77	349.73	373.75	0.1
TC1201058	-	ENSG00000123104	chr12:26381609-26877398	Inositol 1,4,5-trisphosphate receptor type 2	'ITPR2	1.26	209.05	226.35	198.24	151.38	159.12	191.01	0.1
TC2000519	-	ENSG00000101220	chr20:3682146-3697034	Uncharacterized protein C20orf27	'C20orf27	1.26	401.65	405.83	399.48	259.9	336.71	358.48	0.11
TC0800863	-	ENSG00000133874	chr8:33524815-33544188	RING finger protein 122	'RNF122	1.26	113.87	104.59	89.86	87.14	75.03	82.36	0.11
TC0500742	+	ENSG00000048140	chr5:176006994-176018664	Tetraspanin-17	'TSPAN17	1.26	389.75	385.05	376.17	305.02	294.41	314.29	0.11
TC0300669	+	ENSG00000155893	chr3:142433372-142496435	Acid phosphatase-like protein 2 Precursor	'ACPL2	1.26	91.93	88.99	88.51	72.58	75.09	66.98	0.12
TC0300463	+	ENSG00000144802	chr3:103029527-103062555	NF-kappa-B inhibitor zeta	'NFKBIZ	1.26	104.37	112.42	107.86	87.9	86.01	83.74	0.12
TC0101236	+	ENSG00000143228	chr1:161558349-161592178	Kinetochore protein Nuf2	'NUF2	1.26	200.05	228.65	216.25	158.97	171.75	182.24	0.12
TC0101801	-	ENSG00000116213	chr1:3537191-3556520	WD repeat-containing protein 8	'WDR8	1.26	110.92	103.51	110.59	86.87	84.62	86.51	0.12
TC2200169	+	ENSG00000159873	chr22:27498702-27515282	Coiled-coil domain-containing protein 117	'CCDC117	1.26	396.54	431.07	380.44	298.97	310.91	349.07	0.13
TC0601428	-	ENSG00000135315	chr6:84890679-84994072	Protein QN1 homolog	'KIAA1009	1.26	54.8	61.11	50.86	41.09	42.48	49.13	0.13
TC1200452	+	ENSG00000166987	chr12:56202892-56210200	Methyl-CpG-binding domain protein 6	'MBD6	1.26	164.74	158.29	151.43	127	126.44	124.04	0.13
TC0200547	+	ENSG00000135972	chr2:105020938-105082849	28S ribosomal protein S9, mitochondrial Precursor	'MRPS9	1.26	102.27	109.97	108.02	79.09	81.69	93.62	0.13
TC0601605	-	ENSG00000079950	chr6:132820747-132876030	Syntaxin-7	'STX7	1.26	180.78	177.03	168.14	134.99	132.79	149.67	0.13
TC0900597	+	ENSG00000167118	chr9:130173419-130192834	Ubiquitin-related modifier 1 homolog	'URM1	1.26	624.85	556.99	563.37	420.36	448.76	514.4	0.13
TC0400336	+	ENSG00000138764	chr4:78297402-78319319	Cyclin-G2	'CCNG2	1.26	404.32	452.08	329.97	374.5	273.44	290.82	0.14
TC1300439	-	ENSG00000120658	chr13:42685680-43259306	Ecto-NOX disulfide-thiol exchanger 1	'ENOX1	1.26	59.09	67.99	58.42	48.17	50.24	48.28	0.14
TC0400414	+	ENSG00000138698	chr4:99401643-99582840	Rap1 GTPase-GDP dissociation stimulator 1	'RAP1GDS1	1.26	230.37	235.69	231.48	175.26	181.29	198.69	0.14
TC1800231	+	ENSG00000141664	chr18:58342474-58404942	Zinc finger CCHC domain-containing protein 2	'ZCCHC2	1.26	250.05	236.82	233.23	179.69	184.96	208.79	0.14
TC1701290	-	ENSG00000067191	chr17:34583232-34607427	Voltage-dependent L-type calcium channel subunit beta-1	'CACNB1	1.26	188.11	182.77	166.05	153.67	134.35	137.24	0.15
TC1601128	-	ENSG00000140859	chr16:56349632-56454458	Kinesin-like protein KIFC3	'KIFC3	1.26	255.24	222.63	233.88	187.34	185.89	192.79	0.15
TC1500404	+	ENSG00000180357	chr15:62578672-62765320	Zinc finger protein 609	'ZNF609	1.26	277.83	277.8	267.65	207.35	213.65	231.91	0.15
TC0600249	+	ENSG00000137343	chr6:30702600-30722582	UPF0635 protein C6orf134	'C6orf134	1.26	130.99	135.06	125.84	109.25	100.26	100.33	0.16
TC0202217	-	ENSG00000155744	chr2:201551461-201644639	Protein FAM126B	'FAM126B	1.26	225.96	248.29	217.51	177.51	182.1	190.87	0.16
TC1600276	+	ENSG00000205629	chr16:25030548-25097053	Leucine carboxyl methyltransferase 1	'LCMT1	1.26	370	349.98	361.22	296.62	278.76	283.82	0.16
TC0800350	+	ENSG00000104205	chr8:67742385-67936809	Putative uncharacterized protein C8orf44	'SGK3	1.26	155.16	167.81	151.56	124.41	124.08	128.41	0.16
TC0103044	-	ENSG00000135823	chr1:179208484-179258880	Syntaxin-6	'STX6	1.26	304.99	306.02	291.34	218.51	234.03	264.53	0.16
TC0800799	-	ENSG00000120889	chr8:22933593-22982706	Tumor necrosis factor receptor superfamily member 10B Precursor	'TNFRSF10B	1.26	393.64	357.77	353.35	295.89	283.9	294.77	0.16
TC0501322	-	ENSG00000158402	chr5:137648858-137701943	M-phase inducer phosphatase 3	'CDC25C	1.26	153.93	153.01	151.27	114.37	120.1	128.09	0.17
TC1000478	+	ENSG00000196233	chr10:98582029-98714188	Ligand-dependent corepressor	'LCOR	1.26	431.61	463.62	450.15	357.61	357.32	356.07	0.17
TC1200610	+	ENSG00000139350	chr12:95825147-95871259	Protein NEDD1	'NEDD1	1.26	186.37	198.9	177.47	135.33	151.06	159.94	0.17
TC0100301	+	ENSG00000090273	chr1:27120804-27145940	Nuclear migration protein nudC	'NUDC	1.26	995.29	937.42	1006.28	730.81	775.81	834.17	0.17
TC0301382	-	ENSG00000184500	chr3:95074647-95175615	Vitamin K-dependent protein S Precursor	'PROS1	1.26	260.78	282.52	233.89	207.13	194.94	212.37	0.17
TC2200548	-	ENSG00000128294	chr22:25251712-25316090	Protein-tyrosine sulfotransferase 2	'TPST2	1.26	634.94	607.51	586.89	502.54	458.04	486.21	0.17
TC1500525	+	ENSG00000169684	chr15:76644961-76674665	Neuronal acetylcholine receptor subunit alpha-5 Precursor	'CHRNA5	1.26	1053.75	1103.75	1130.49	812.11	883.35	916.9	0.18
TC0102508	-	ENSG00000121940	chr1:109273653-109307644	Chloride channel CLIC-like protein 1 Precursor	'CLCC1	1.26	895.39	922.23	950.87	715.14	770.57	713.34	0.18
TC0201791	-	ENSG00000135953	chr2:102700098-102719769	Major facilitator superfamily domain-containing protein 9	'MFSD9	1.26	204.22	165.09	217.32	159.29	168.65	138.44	0.18
TC0701160	-	ENSG00000106603	chr7:43614580-43735664	Uncharacterized protein C7orf44	'C7orf44	1.26	995.11	1038.25	990.35	808.25	801.88	793.03	0.19
TC0400389	+	ENSG00000138642	chr4:89518915-89583272	Probable E3 ubiquitin-protein ligase HERC6	'HERC6	1.26	171.06	188.35	170.73	129.17	137.67	152.63	0.19
TC1000242	+		chr10:51293456-51377667		'RP11-481A12.5	1.26	443.49	475.16	460.67	351.02	367.09	372.81	0.19
TC0301138	-	ENSG00000160746	chr3:43382834-43638568	Anoctamin-10	'ANO10	1.26	391.66	403.33	357.51	306.77	303.24	307.14	0.2
TC0201366	-	ENSG00000138101	chr2:25453616-25750007	Dystrobrevin beta	'DTNB	1.26	287.45	278.78	263.23	218.1	216.78	222.53	0.2
TC0400021	+	ENSG00000013810	chr4:1693062-1716703	Transforming acidic coiled-coil-containing protein 3	'TACC3	1.26	486.37	452.21	480.12	372.14	370.21	386.91	0.24
TC0200165	+	ENSG00000018699	chr2:32706606-32899621	Tetratricopeptide repeat protein 27	'TTC27	1.26	533.09	583.59	563.51	413.77	447.85	473.99	0.24
TC2000849	-	ENSG00000087586	chr20:54377852-54400800	Serine/threonine-protein kinase 6	'AURKA	1.26	2195.78	2206.11	2151.57	1628.71	1794.37	1763.92	0.25
TC1000879	-	ENSG00000148498	chr10:34438495-35144255	Partitioning-defective 3 homolog	'PARD3	1.26	495.93	461.32	468.79	366	367.92	398.37	0.25
TC1200947	-	ENSG00000175899	chr12:9099453-9160020	Alpha-2-macroglobulin Precursor	'A2M	1.26	915.46	856.99	722	706.68	622.19	655.06	0.26
TC0701399	-	ENSG00000075142	chr7:87672368-87694246	Sorcin	'SRI	1.26	2929.02	2788.72	2848.75	2280.72	2264.88	2240.45	0.26
TC2100056	+	ENSG00000156256	chr21:29318809-29348680	Ubiquitin carboxyl-terminal hydrolase 16	'USP16	1.26	487.99	501.7	515.07	380.16	405.56	408.87	0.27
TC0501418	-	ENSG00000197043	chr5:150460461-150517636	Annexin A6	'ANXA6	1.26	1460.05	1823.34	1715.56	973.95	1285.67	1708.01	0.28
TC0200108	+	ENSG00000138029	chr2:26321267-26366840	Trifunctional enzyme subunit beta, mitochondrial Precursor	'HADHB	1.26	1132.86	1112.21	1090.21	858.55	874.6	907.04	0.28
TC0400370	+	ENSG00000163629	chr4:87734909-87955338	Tyrosine-protein phosphatase non-receptor type 13	'PTPN13	1.26	131.29	134.69	119.85	100.02	98.5	107.8	0.28
TC0300583	+	ENSG00000114554	chr3:128190192-128238918	Plexin-A1 Precursor	'PLXNA1	1.26	317.16	289.95	308.32	235.22	236.3	253.8	0.3
TC1200318	+	ENSG00000066117	chr12:48765279-48780690	SWI/SNF-related matrix-associated actin-dependent regulator of chromatin subfamily D member 1	'SMARCD1	1.26	967.55	970.55	974.43	727.63	771.83	816.48	0.31
TC1101307	-		chr11:35188466-35193144			1.25	42.21	43.46	56.97	41.84	33.51	39.11	0
TC0801349	-	ENSG00000170619	chr8:146034169-146049799	COMM domain-containing protein 5	'COMMD5	1.25	287.29	256.84	279.61	213.95	212.86	234.34	0.02
TC0101336	+	ENSG00000179452	chr1:179472147-179474363	Gm140 Fragment	'RP11-380B22.1	1.25	26.33	31.88	44.82	28.82	36.01	17.41	0.02
TC0600658	+		chr6:114516794-114544037			1.25	15.29	23.9	28.99	17.04	18.47	18.86	0.02
TC0300881	+	ENSG00000203632	chr3:188133031-188134876	Beta-galactoside alpha-2,6-sialyltransferase 1	'AC007690.2	1.25	31.76	42.79	36.35	30.74	37.11	21.16	0.03
TC1200116	+	ENSG00000069493	chr12:9713473-9740248	Putative uncharacterized protein	'CLEC2D	1.25	26.93	34.02	27.38	23.39	26.32	21.09	0.03
TC0301783	-	ENSG00000171121	chr3:180440305-180467532	Calcium-activated potassium channel subunit beta-3	'KCNMB3	1.25	44.72	51.18	50.53	39.2	41.84	36.55	0.03
TC0X00496	+	ENSG00000181110	chrX:109488732-109586218	Retrotransposon gag domain-containing protein 1	'RGAG1	1.25	59.56	64.92	69.67	54.57	53.62	46.62	0.03
TC1901348	-	ENSG00000160321	chr19:21907600-21985585	Zinc finger protein 208	'ZNF208	1.25	292.35	305.99	286.73	228.92	250.72	231.06	0.03
TC1101692	-	ENSG00000188997	chr11:77559949-77577318	BTB/POZ domain-containing protein KCTD21	'KCTD21	1.25	137.05	140.41	129.12	111.8	111.47	101.8	0.04
TC1800087	+	ENSG00000184624	chr18:15245059-15262177	Putative zinc finger protein ENSP00000328166	'LA16c-13E4.2	1.25	41.1	46.65	39.25	31.74	35.87	34.24	0.04
TC1900095	+	ENSG00000185361	chr19:4590530-4604952	Tumor necrosis factor, alpha-induced protein 8-like protein 1	'TNFAIP8L1	1.25	57.97	70.03	63.77	38.28	54.26	60.51	0.04
TC0501141	-		chr5:90642594-90645975			1.25	184.78	177.49	145.41	153.01	113.5	141.1	0.04
TC1300100	+		chr13:40605075-40708822			1.25	39.01	48.48	34.24	30.54	31.39	35.59	0.04
TC1101064	-	ENSG00000188082	chr11:1710216-1728400	CD225 family protein FLJ76511	'AC068580.3	1.25	139.2	110.23	114.68	99.19	90.81	101.84	0.05
TC0X01402	-	ENSG00000155962	chrX:154158694-154217318	Chloride intracellular channel protein 2	'CLIC2	1.25	29.6	30.71	33.85	23.8	25.3	26.13	0.05
TC1300088	+	ENSG00000133111	chr13:36291339-36301740	Regulatory factor X-associated protein	'RFXAP	1.25	105.92	105.94	92.57	77.73	80.5	85.13	0.05
TC1100474	+	ENSG00000162174	chr11:61861486-61917458	L-asparaginase	'ASRGL1	1.25	216.18	233.15	246.97	196.52	185.03	175.65	0.06
TC0X00222	+	ENSG00000049769	chrX:49013261-49044890	Protein phosphatase 1 regulatory subunit 3F	'PPP1R3F	1.25	51.88	44.98	45.93	35.45	38.64	39.9	0.06
TC0801047	-	ENSG00000164751	chr8:78057713-78075079	Peroxisome assembly factor 1	'PXMP3	1.25	263	272.2	224.16	220.27	191	198.55	0.06
TC1901684	-	ENSG00000063127	chr19:54484706-54520291	Orphan sodium- and chloride-dependent neurotransmitter transporter NTT5	'SLC6A16	1.25	52.01	51.73	46.47	41.18	39.42	40.05	0.06
TC1901357	-	ENSG00000196081	chr19:23197114-23206938	Zinc finger protein ENSP00000380285	'ZNF724P	1.25	185.6	220.68	220.22	171.9	162.74	168.1	0.06
TC1901878	-	ENSG00000083807	chr19:63701512-63715244	Bile acyl-CoA synthetase	'SLC27A5	1.25	701.54	394.81	607.31	641.25	423.11	294.37	0.07
TC0800054	+		chr8:9046662-9051282			1.25	81.3	78.06	75.28	64.37	61.09	62.62	0.07
TC0200276	+	ENSG00000173163	chr2:61986292-62216709	COMM domain-containing protein 1	'COMMD1	1.25	434.72	447.89	426.62	366.1	333.51	348.32	0.09
TC1900142	+	ENSG00000076984	chr19:7874728-7885362	Dual specificity mitogen-activated protein kinase kinase 7	'MAP2K7	1.25	274.87	203.83	206.28	218.45	170.1	161.16	0.09
TC1101974	-	ENSG00000196323	chr11:129601786-129689776	Zinc finger and BTB domain-containing protein 44	'ZBTB44	1.25	248.02	257.36	248.73	206.85	201.24	196.06	0.09
TC0700475	+	ENSG00000127993	chr7:91996045-92005254	Uncharacterized protein DKFZP564O0523	'C7orf64	1.25	297.26	290	298.24	213.11	243.34	254.37	0.1
TC0102393	-	ENSG00000153898	chr1:85163855-85235393	Mucolipin-2	'MCOLN2	1.25	121.25	135.53	117.26	91.61	97.61	110.56	0.1
TC1200494	+	ENSG00000127311	chr12:64982623-65018242	DNA helicase B	'HELB	1.25	83.26	92.06	85.13	65.99	69.23	73.54	0.11
TC1901828	-	ENSG00000063241	chr19:60656164-60664934	Isochorismatase domain-containing protein 2, mitochondrial Precursor	'ISOC2	1.25	362.88	345.4	333.47	276.78	266.03	293.64	0.11
TC2200361	+	ENSG00000186951	chr22:44925163-45018317	Peroxisome proliferator-activated receptor alpha	'PPARA	1.25	243.64	216.46	183.95	181.15	152.51	180.41	0.11
TC0600359	+	ENSG00000112130	chr6:37429769-37470491	E3 ubiquitin-protein ligase RNF8	'RNF8	1.25	148.59	142.25	139.24	104.85	116.62	121.38	0.11
TC1700999	-	ENSG00000170043	chr17:7774388-7776166	Trafficking protein particle complex subunit 1	'TRAPPC1	1.25	1291.25	1354.14	1192.89	1023.72	966.69	1075	0.11
TC1400713	-	ENSG00000139880	chr14:22586114-22596573	Cadherin-24 Precursor	'CDH24	1.25	158.52	146.88	139.62	113.46	115.65	127.5	0.12
TC1800524	-	ENSG00000119541	chr18:59207407-59240732	Vacuolar protein sorting-associating protein 4B	'VPS4B	1.25	122.15	122.6	109.65	90.86	96.52	96.79	0.12
TC0900366	+	ENSG00000123975	chr9:91115925-91121438	Cyclin-dependent kinases regulatory subunit 2	'CKS2	1.25	1878.32	1823.56	1953.29	1530.56	1547.78	1456.25	0.13
TC0901375	-	ENSG00000095321	chr9:130896894-130912904	Carnitine O-acetyltransferase	'CRAT	1.25	147.8	137.75	133.83	114.62	110.54	111.39	0.13
TC0400592	+	ENSG00000170390	chr4:151218876-151398033	Serine/threonine-protein kinase DCLK2	'DCLK2	1.25	68.68	72.22	62.72	49.77	53.92	58.91	0.13
TC1601298	-	ENSG00000103160	chr16:82713389-82736298	Hydroxysteroid dehydrogenase-like protein 1	'HSDL1	1.25	191.2	193.07	190.22	154.48	149.8	155.53	0.13
TC0103161	-	ENSG00000163545	chr1:203537810-203557506	NUAK family SNF1-like kinase 2	'NUAK2	1.25	108.3	102.15	111.38	83.34	93.2	80.2	0.13
TC0600481	+	ENSG00000146143	chr6:57287562-57621334	DNA primase large subunit	'PRIM2	1.25	442.76	459.16	465.53	344.24	369.41	383.13	0.13
TC0900286	+	ENSG00000165072	chr9:71848317-72031708	MAM domain-containing protein 2 Precursor	'MAMDC2	1.25	138.52	143.17	120.13	105.76	103.92	111.62	0.14
TC1200686	+	ENSG00000110921	chr12:108496000-108520305	Mevalonate kinase	'MVK	1.25	300.14	273.68	275.34	237.33	213.17	228.35	0.14
TC0101261	+	ENSG00000143190	chr1:165456744-165663206	POU domain, class 2, transcription factor 1	'POU2F1	1.25	494.37	519.24	484.81	410.5	384.52	407.54	0.14
TC0500582	+	ENSG00000133710	chr5:147423736-147497120	Serine protease inhibitor Kazal-type 5 Precursor	'SPINK5	1.25	60.76	63.74	63.32	48.23	46.65	55.39	0.14
TC0400636	+	ENSG00000164124	chr4:159342174-159395886	Transmembrane protein 144	'TMEM144	1.25	351.94	368.5	364.35	309.61	282.4	277.69	0.14
TC0601571	-	ENSG00000146350	chr6:121443082-121697579	Transmembrane protein C6orf170	'C6orf170	1.25	48.87	57.87	51.8	41.03	42.27	43.96	0.15
TC0102439	-	ENSG00000067208	chr1:92746841-93030549	Ecotropic viral integration site 5 protein homolog	'EVI5	1.25	219.03	231.73	219.18	161.5	179.94	196.59	0.15
TC0102987	-	ENSG00000075945	chr1:168157091-168310521	Kinesin-associated protein 3	'KIFAP3	1.25	118.36	127.24	110.23	89.93	92.4	102.32	0.15
TC1601178	-	ENSG00000159720	chr16:66029418-66072592	V-type proton ATPase subunit d 1	'ATP6V0D1	1.25	786.51	780.05	773.34	623.51	627.4	617.79	0.16
TC0300679	+	ENSG00000120756	chr3:143797946-143915191	Plastin-1	'PLS1	1.25	311.91	290.21	279.13	233.98	243.75	227.92	0.16
TC1900538	+	ENSG00000160410	chr19:45774598-45789145	SH3KBP1-binding protein 1	'SHKBP1	1.25	595.52	487.44	507.34	443.81	402.27	423.61	0.16
TC0600497	+	ENSG00000112305	chr6:71434200-71628439	Stromal membrane-associated protein 1	'SMAP1	1.25	453.42	450.26	444.7	357.19	345.39	375.94	0.16
TC1201256	-	ENSG00000012822	chr12:52391170-52407702	Calcium-binding and coiled-coil domain-containing protein 1	'CALCOCO1	1.25	202.91	182.75	173.23	153.06	143.17	151.47	0.17
TC1200091	+	ENSG00000065970	chr12:8076626-8099384	Forkhead box protein J2	'FOXJ2	1.25	191.43	185.23	172.78	145.65	140.15	153.81	0.17
TC0400685	+	ENSG00000164118	chr4:175441454-175491106	Uncharacterized protein KIAA1712	'KIAA1712	1.25	142.05	153.55	138.12	109.76	113.19	123.43	0.17
TC0400693	+	ENSG00000109674	chr4:178468022-178521060	Endonuclease VIII-like 3	'NEIL3	1.25	602.82	729.24	669.89	508.02	563.22	525.9	0.17
TC0400032	+	ENSG00000087274	chr4:2815382-2901587	Alpha-adducin	'ADD1	1.25	270.08	264.83	255.35	202.77	202.5	224.81	0.18
TC1201646	-	ENSG00000139719	chr12:121282047-121317021	Vacuolar protein sorting-associated protein 33A	'VPS33A	1.25	301.42	303.8	323.2	239.31	246.6	256.42	0.19
TC0100304	+	ENSG00000142784	chr1:27433746-27507640	WD and tetratricopeptide repeats protein 1	'WDTC1	1.25	197.85	176.56	174.54	156.42	137.09	146.16	0.19
TC1900311	+	ENSG00000007080	chr19:17904832-17915794	Coiled-coil domain-containing protein 124	'CCDC124	1.25	1110.2	1007.93	1083.53	840.03	799.56	927.74	0.2
TC0103072	-	ENSG00000116679	chr1:183532143-183553098	Influenza virus NS1A-binding protein	'IVNS1ABP	1.25	480.14	522.39	530.65	419.15	388.02	415.01	0.2
TC0500596	+	ENSG00000145882	chr5:148717802-148729408	Prenylcysteine oxidase-like Precursor	'PCYOX1L	1.25	255.41	259.2	276.43	228.09	211.46	193.89	0.2
TC0101366	+	ENSG00000116711	chr1:185064708-185224736	Cytosolic phospholipase A2	'PLA2G4A	1.25	370.64	377.68	335.02	282.54	280.94	303.47	0.21
TC1101299	-	ENSG00000110429	chr11:33719066-33752665	F-box only protein 3	'FBXO3	1.25	580.71	593.63	572.77	444.21	462.55	486.74	0.22
TC1100975	+	ENSG00000149547	chr11:124944508-124959784	Etoposide-induced protein 2.4 homolog	'EI24	1.25	2256.35	2352.02	2276.3	1780.05	1842.94	1871.61	0.24
TC1201566	-	ENSG00000186298	chr12:109642093-109665166	Serine/threonine-protein phosphatase PP1-gamma catalytic subunit	'PPP1CC	1.25	2942.21	3193.83	2959.71	2375.88	2442.89	2456.01	0.24
TC1200669	+	ENSG00000136045	chr12:106603720-106630387	Periodic tryptophan protein 1 homolog	'PWP1	1.25	761.61	779	813.09	620.66	637.9	629.28	0.24
TC0300836	+	ENSG00000058063	chr3:183993985-184122113	Probable phospholipid-transporting ATPase IF	'ATP11B	1.25	274.04	287.53	270.46	219.89	215.23	229.73	0.26
TC1600531	+	ENSG00000038358	chr16:66464456-66475907	Enhancer of mRNA-decapping protein 4	'EDC4	1.25	375.48	355.19	373.66	291.75	287.68	305.16	0.26
TC1900619	+	ENSG00000130204	chr19:50086328-50098786	Mitochondrial import receptor subunit TOM40 homolog	'TOMM40	1.25	899.74	934.58	903	656.53	722.51	805.84	0.27
TC1200458	+	ENSG00000135506	chr12:56374153-56401607	Protein OS-9 Precursor	'OS9	1.25	792.62	730.18	712.74	560.13	588.28	644.46	0.29
TC1200510	+	ENSG00000166226	chr12:68265475-68281628	T-complex protein 1 subunit beta	'CCT2	1.25	1349.53	1361.64	1394.19	1074.31	1090.87	1108.12	0.31
TC0100149	+	ENSG00000204488	chr1:13367841-13370847	PRAME family member 16	'PRAMEF16	1.24	136.84	132.64	111.69	107.52	102.63	97.05	-0.01
TC0103142	-		chr1:201476214-201476409			1.24	25.15	54.05	20.95	27.02	24.35	29.33	0
TC0200084	+	ENSG00000198639	chr2:21213845-21217264	Putative uncharacterized protein ENSP00000384376	'AC010872.2	1.24	25.14	28.09	25.62	19.33	29.3	14.79	0.01
TC1501074	-	ENSG00000166173	chr15:68910931-68933552	La-related protein 6	'LARP6	1.24	322.85	304.48	288.61	253.12	231.31	256.74	0.01
TC0900049	+		chr9:6635904-6660727		'RP11-106A1.3	1.24	103.72	108.65	108.79	81.72	89.72	88.47	0.02
TC0200781	+		chr2:150308478-150412993			1.24	26.95	34.4	44.58	37.38	20.47	27.68	0.02
TC0300354	+		chr3:64645820-64969701			1.24	77.76	101.25	91.43	60.75	77.4	79.87	0.02
TC0500093	+		chr5:30234050-30240884			1.24	42.47	37.83	48.61	40.45	41.6	21.87	0.02
TC0800693	-	ENSG00000203556	chr8:7345962-7348400			1.24	15.58	14.28	16.88	15.48	12.12	10.14	0.02
TC0800215	+	ENSG00000129699	chr8:36865155-36865986		'AC090453.4	1.24	65.96	70.7	72.73	70.9	56.23	41.32	0.03
TC0900039	+	ENSG00000120217	chr9:5440525-5460547	Programmed cell death 1 ligand 1 Precursor	'CD274	1.24	26.79	25.57	27.06	19.8	21.76	22.34	0.03
TC0201776	-	ENSG00000158411	chr2:99152158-99163963	MIT domain-containing protein 1	'MITD1	1.24	55.43	61.17	54.96	40.63	42.8	55.45	0.03
TC0102585	-		chr1:117369627-117394479			1.24	43.44	48.59	39.05	36.09	32.98	36.99	0.03
TC0201576	-		chr2:65128530-65136814			1.24	54.94	45.33	45.56	32.59	47.2	38.07	0.03
TC0600321	+		chr6:34772072-34773225			1.24	66.44	57.04	66.51	50.07	49.42	53.79	0.03
TC1901401	-		chr19:39974564-39999203			1.24	29.15	30.05	38.07	25.19	28.31	24.69	0.03
TC1100595	+	ENSG00000172613	chr11:66841886-66922458	Cell cycle checkpoint control protein RAD9A	'RAD9A	1.24	261.66	224.31	251.92	220.77	198.61	176.17	0.04
TC0301604	-		chr3:140136721-140145552			1.24	45.36	39.22	46.89	36.97	37.69	31.36	0.04
TC1101196	-		chr11:9732893-9735966			1.24	37.16	43.11	37.27	26.71	31.56	36.47	0.04
TC1500003	+		chr15:18613657-18623201			1.24	648.86	664.07	643.07	497.12	514.13	570.48	0.04
TC1500163	+		chr15:28795715-28848794		'AC004460.1-202	1.24	86.49	97.01	83.03	67.42	70.78	76.39	0.05
TC1901024	-	ENSG00000176533	chr19:2462218-2653725		'AC005512.1	1.24	74.8	65.03	64.3	61.29	54.84	48.06	0.05
TC1300496	-	ENSG00000123201	chr13:50466648-50538294	Guanylate cyclase soluble subunit beta-2	'GUCY1B2	1.24	26.5	24.12	30.46	23.72	21.61	19.86	0.05
TC0601673	-	ENSG00000131013	chr6:149867324-149908931	Peptidyl-prolyl cis-trans isomerase-like 4	'PPIL4	1.24	259.63	285.33	304.17	211.33	227.71	247.31	0.05
TC1700372	+		chr17:30919263-30925445		'snoZ30	1.24	156.24	162.97	148.4	128.71	120.4	127.58	0.05
TC0202379	-	ENSG00000135899	chr2:230741892-230793058	Sp110 nuclear body protein	'SP110	1.24	70.98	71.86	60.35	51.63	54.09	58.72	0.05
TC1101213	-		chr11:12957658-12967671			1.24	906.98	899.69	856.27	693.16	713.57	736.43	0.05
TC1800282	+		chr18:75828481-75831770			1.24	261.98	233.97	258.86	203.79	196.85	209.42	0.05
TC1000971	-	ENSG00000174194	chr10:50696333-51041379	Poly	'AGAP8	1.24	100.47	104.59	104.05	76.15	79.33	94.22	0.06
TC1500619	+	ENSG00000183208	chr15:88577745-88586319	UPF0580 protein C15orf58	'C15orf58	1.24	123.88	129.86	120.12	90.25	106.32	105.85	0.06
TC0101632	+	ENSG00000152904	chr1:233557288-233574470	Geranylgeranyl pyrophosphate synthetase	'GGPS1	1.24	258.63	275.79	251.14	212.66	210.06	212.92	0.06
TC0500191	+	ENSG00000095015	chr5:56147216-56227733	Mitogen-activated protein kinase kinase kinase 1	'MAP3K1	1.24	247.87	233.47	226.66	183.69	181.92	207.6	0.06
TC1600894	-	ENSG00000133393	chr16:15867077-15889987	LisH domain-containing protein C16orf63	'C16orf63	1.24	463.42	457.23	438.23	350.55	358.31	389.19	0.07
TC1900301	+	ENSG00000141971	chr19:17377531-17397148	Protein FAM125A	'FAM125A	1.24	194.03	203.11	193.02	154.87	138.7	182.86	0.07
TC0202255	-	ENSG00000118263	chr2:207653323-207739825	Krueppel-like factor 7	'KLF7	1.24	78.13	81.7	64.3	67.36	50.73	63.13	0.07
TC0301807	-	ENSG00000180834	chr3:185016364-185026059	MAP6 domain-containing protein 1	'MAP6D1	1.24	137.98	130.8	129.61	107.04	100.5	114.84	0.07
TC1901435	-	ENSG00000181007	chr19:41574701-41601416	Zinc finger protein 82 homolog	'ZFP82	1.24	75.53	80.83	74.53	57.19	64.24	64.44	0.07
TC0300015	+		chr3:6507166-6749182			1.24	52.56	50.66	56.08	49.16	42.85	36.73	0.07
TC1000471	+	ENSG00000107443	chr10:97793141-97810617	Cyclin-J	'CCNJ	1.24	197.56	207.57	191.04	157	155.51	167.33	0.08
TC1701801	-	ENSG00000141551	chr17:77790942-77824981	Casein kinase I isoform delta	'CSNK1D	1.24	506.06	500.72	510.6	397.7	396.78	427.78	0.08
TC0102472	-	ENSG00000188641	chr1:97315887-98159203	Dihydropyrimidine dehydrogenase	'DPYD	1.24	124.07	127.13	112.49	93.65	95.95	102.77	0.08
TC1701613	-	ENSG00000108622	chr17:59433687-59451726	Intercellular adhesion molecule 2 Precursor	'ICAM2	1.24	109.17	90.4	89.38	79.74	68.6	85.5	0.08
TC1000228	+	ENSG00000107643	chr10:49184729-49317409	Mitogen-activated protein kinase 8	'MAPK8	1.24	256.79	266.85	269.93	204.77	211.31	225.35	0.08
TC1401166	-	ENSG00000183828	chr14:104710322-104718694	Uridine diphosphate glucose pyrophosphatase	'NUDT14	1.24	122	117.22	113.87	90.94	98.83	95.97	0.08
TC1400754	-	ENSG00000168952	chr14:24348708-24589343	Syntaxin-binding protein 6	'STXBP6	1.24	258.48	254.51	232.13	183.48	195.48	223.33	0.08
TC0101822	-	ENSG00000049249	chr1:7902494-7923580	Tumor necrosis factor receptor superfamily member 9 Precursor	'TNFRSF9	1.24	57.53	59.3	53.2	56.69	39.86	40.43	0.08
TC1201161	-	ENSG00000169884	chr12:47645391-47651908	Protein Wnt-10b Precursor	'WNT10B	1.24	182.46	174.26	182.61	144.63	145.63	143.33	0.08
TC0300509	+	ENSG00000184307	chr3:115149438-115164901	Probable palmitoyltransferase ZDHHC23	'ZDHHC23	1.24	444.06	412.92	420.73	358.16	326.47	345.23	0.08
TC0700321	+	ENSG00000198039	chr7:63980306-64028767	Zinc finger protein 273	'ZNF273	1.24	212.04	237.62	206.54	181.01	175.14	172.98	0.08
TC1201636	-	ENSG00000157895	chr12:119925230-119938690	Uncharacterized protein C12orf43	'C12orf43	1.24	221.62	216.3	207.25	162.37	165.23	191.5	0.09
TC0700962	-	ENSG00000146535	chr7:2734269-2850485	Guanine nucleotide-binding protein alpha-12 subunit	'GNA12	1.24	297.55	279.95	252.82	218.19	215.37	237.48	0.09
TC1200210	+	ENSG00000152944	chr12:27066746-27074472	Mediator of RNA polymerase II transcription subunit 21	'MED21	1.24	733.17	726.23	700.5	590.58	570.18	587.33	0.09
TC1901629	-	ENSG00000105287	chr19:51869414-51912212	Serine/threonine-protein kinase D2	'PRKD2	1.24	142.22	135.27	130.32	99.76	105.58	124.25	0.09
TC0102827	-	ENSG00000160767	chr1:153483620-153491898	Protein COTE1	'C1orf2	1.24	305.09	273.68	271.62	239.2	223.45	224.02	0.1
TC1100325	+	ENSG00000149177	chr11:47958689-48146246	Receptor-type tyrosine-protein phosphatase eta Precursor	'PTPRJ	1.24	206.42	225.53	229.27	179.41	170.13	185.44	0.1
TC1200615	+	ENSG00000120802	chr12:97433527-97468250	Lamina-associated polypeptide 2, isoforms beta/gamma	'TMPO	1.24	1112.01	1076.77	1102.96	817.36	892.6	945.7	0.1
TC1000588	+	ENSG00000151532	chr10:114196963-114565354	Vesicle transport through interaction with t-SNAREs homolog 1A	'VTI1A	1.24	201.67	200.59	213.37	153.59	153.6	187.69	0.1
TC1900471	+	ENSG00000167635	chr19:41397848-41421506	Zinc finger protein OZF	'ZNF146	1.24	1533.89	1495.8	1522.45	1157.9	1206.08	1317.47	0.1
TC0900470	+	ENSG00000148143	chr9:108665199-108815736	Zinc finger protein 462	'ZNF462	1.24	60.35	64.66	58.55	49.31	45.89	52.75	0.1
TC1100684	+	ENSG00000078124	chr11:76249601-76411610	Alkaline phytoceramidase	'ACER3	1.24	298.68	326.46	282.72	239.12	242.73	248.13	0.11
TC0600969	-	ENSG00000124788	chr6:16407320-16869703	Ataxin-1	'ATXN1	1.24	165.66	164.76	141.39	125.04	125.83	131.01	0.11
TC0600158	+	ENSG00000186470	chr6:26473377-26486527	Butyrophilin subfamily 3 member A2 Precursor	'BTN3A2	1.24	281.85	273.63	245.22	227.45	198.02	221.32	0.11
TC0401269	-	ENSG00000109381	chr4:140181307-140317822	ETS-related transcription factor Elf-2	'ELF2	1.24	396.13	414.21	391.32	310.5	318.54	338.07	0.11
TC0400565	+	ENSG00000109458	chr4:144477500-144611579	GRB2-associated-binding protein 1	'GAB1	1.24	153.43	151.91	136.14	119.81	110.54	127.01	0.11
TC0101928	-	ENSG00000117122	chr1:17173584-17180668	Microfibrillar-associated protein 2 Precursor	'MFAP2	1.24	208.46	194.79	194.79	173.79	153.82	154.74	0.11
TC1701032	-	ENSG00000133028	chr17:10524380-10541609	SCO1 protein homolog, mitochondrial Precursor	'SCO1	1.24	469.07	477.68	472.8	354.77	402.87	384.11	0.11
TC1700313	+	ENSG00000132591	chr17:24206153-24212211	GTP-binding protein era homolog	'ERAL1	1.24	1861.32	1807.31	1875.54	1382.74	1483.06	1607.28	0.12
TC2200289	+	ENSG00000100335	chr22:38228230-38244082	Smith-Magenis syndrome chromosome region candidate gene 7 protein-like	'SMCR7L	1.24	483.06	457.25	452.26	354.07	351.45	420.27	0.12
TC0200566	+	ENSG00000163006	chr2:108769651-108859470	Coiled-coil domain-containing protein 138	'CCDC138	1.24	145.28	165.51	163.96	122.35	132.2	127.1	0.13
TC0200030	+	ENSG00000134317	chr2:10009273-10059854	Grainyhead-like protein 1 homolog	'GRHL1	1.24	76.66	79.86	73.74	58.31	58	69.34	0.13
TC2100084	+	ENSG00000159110	chr21:33524076-33559839	Interferon-alpha/beta receptor beta chain Precursor	'IFNAR2	1.24	498.02	527.61	476.85	396.49	392.17	420.18	0.13
TC2200259	+	ENSG00000100101	chr22:36407626-36419430	Nucleolar protein 12	'NOL12	1.24	434.95	393.49	435.54	324.53	338.46	354.76	0.13
TC1500944	-	ENSG00000104043	chr15:47937727-48198711	Probable phospholipid-transporting ATPase IM	'ATP8B4	1.24	45.92	51.28	44.23	35.07	36.1	42.84	0.14
TC0102738	-	ENSG00000197622	chr1:149290071-149298873	CDC42 small effector protein 1	'CDC42SE1	1.24	491.49	475.65	485.9	360.03	394.56	418.39	0.14
TC1500427	+	ENSG00000137764	chr15:65622075-65886505	Dual specificity mitogen-activated protein kinase kinase 5	'MAP2K5	1.24	190.03	193.95	203.62	138.29	167.86	169.39	0.14
TC1200483	+	ENSG00000111490	chr12:63461240-63558350	TBC1 domain family member 30	'TBC1D30	1.24	248.81	260.39	251.91	198.25	201.5	212.85	0.14
TC0700210	+	ENSG00000002746	chr7:43118723-43569463	E3 ubiquitin-protein ligase HECW1	'HECW1	1.24	89.47	90.2	91.59	70.45	72.52	76.18	0.15
TC0X00040	+	ENSG00000005302	chrX:11686199-11703791	Male-specific lethal-3 protein-like 1	'MSL3	1.24	358.89	374.84	354.99	282.3	294.54	304	0.15
TC1001322	-	ENSG00000107672	chr10:123706593-123724733	Non-SMC element 4 homolog A	'NSMCE4A	1.24	403.21	462.67	401.46	330.71	339.41	352.03	0.15
TC0102651	-	ENSG00000131791	chr1:145093309-145110792	5'-AMP-activated protein kinase subunit beta-2	'PRKAB2	1.24	431.25	471.82	390.38	344.13	338.1	358.72	0.15
TC2100164	+	ENSG00000160214	chr21:44033832-44049585	Ribosomal RNA processing protein 1 homolog A	'RRP1	1.24	602.7	591.65	616.45	479.85	474.4	506.43	0.16
TC0201593	-	ENSG00000115977	chr2:69556354-69724481	AP2-associated protein kinase 1	'AAK1	1.24	325.98	343.55	323.29	270.36	264.3	265.18	0.17
TC0301895	-	ENSG00000163960	chr3:197564768-197643689	UBX domain-containing protein 7	'UBXN7	1.24	839.72	850.69	837.53	700.3	668.07	664.91	0.17
TC0102801	-	ENSG00000160741	chr1:152186775-152197725	CREB-regulated transcription coactivator 2	'CRTC2	1.24	459.39	478.45	393.78	331.32	344.42	395.18	0.18
TC1101343	-	ENSG00000149182	chr11:47142430-47155252	ADP-ribosylation factor GTPase-activating protein 2	'ARFGAP2	1.24	327.57	310.99	333.44	272.41	253.11	257.1	0.2
TC1300138	+	ENSG00000102531	chr13:48448049-48681729	Fibronectin type-III domain-containing protein 3a	'FNDC3A	1.24	318.39	319.28	305.52	264.35	251.13	248.08	0.2
TC0200835	+	ENSG00000172292	chr2:169021081-169339398	LAG1 longevity assurance homolog 6	'LASS6	1.24	618.06	641.46	596.05	496.7	506.78	498.22	0.2
TC1100183	+	ENSG00000197702	chr11:12355679-12508914	Alpha-parvin	'PARVA	1.24	1552.47	1642.49	1618.76	1242.55	1279.07	1354.53	0.21
TC0100618	+	ENSG00000185483	chr1:64012281-64419769	Tyrosine-protein kinase transmembrane receptor ROR1 Precursor	'ROR1	1.24	258.94	239.53	266.45	215.16	208.26	192.27	0.21
TC1101302	-	ENSG00000166016	chr11:34129111-34335378	Ankyrin repeat and BTB/POZ domain-containing protein 2	'ABTB2	1.24	263.37	237.81	240.33	208.49	192.7	198.43	0.22
TC1300521	-	ENSG00000139734	chr13:59137727-59636120	Protein diaphanous homolog 3	'DIAPH3	1.24	186.72	197.07	183.66	138.62	149.85	168.06	0.23
TC1101824	-	ENSG00000137713	chr11:111102846-111142379	Serine/threonine-protein phosphatase 2A 65 kDa regulatory subunit A beta isoform	'PPP2R1B	1.24	834.05	879.54	825.16	657.46	689.22	693.59	0.23
TC1900695	+	ENSG00000183207	chr19:54007256-54211052	Nucleobindin-1 Precursor	'RUVBL2	1.24	859.82	789.6	776.93	673.73	624.96	659.25	0.23
TC1000183	+	ENSG00000165733	chr10:42598249-42646862	Ribosome biogenesis protein BMS1 homolog	'BMS1	1.24	674.09	714.23	705.96	541.8	570.29	575.33	0.24
TC0300479	+	ENSG00000114439	chr3:108724480-109007435	HMG box transcription factor BBX	'BBX	1.24	555.71	579.8	533.52	464.53	436.36	448.18	0.25
TC0201434	-	ENSG00000115825	chr2:37331149-37405433	Interferon-induced, double-stranded RNA-activated protein kinase	'PRKD3	1.24	317.56	325.44	319.5	250.67	261.23	264.75	0.25
TC0600938	-	ENSG00000188428	chr6:7826482-8009646	Protein Muted homolog	'MUTED	1.24	1924.74	1899.74	1984.6	1514.49	1541.15	1642.34	0.26
TC1201593	-	ENSG00000122965	chr12:112738930-112888524	Probable RNA-binding protein 19	'RBM19	1.24	465.26	476.82	474.91	351.34	380.86	411.45	0.26
TC0201821	-	ENSG00000169679	chr2:111111883-111152152	Mitotic checkpoint serine/threonine-protein kinase BUB1	'BUB1	1.24	794.02	815.49	800.78	617.28	659.93	665.03	0.27
TC0601227	-	ENSG00000124767	chr6:38751697-38778895	Lactoylglutathione lyase	'GLO1	1.24	3117.95	3282.63	3161.21	2569.68	2565.4	2563.11	0.27
TC0801282	-	ENSG00000123908	chr8:141610446-141714900	Eukaryotic translation initiation factor 2C 2	'EIF2C2	1.24	813.82	802.36	772.93	638.08	638.46	657.28	0.28
TC1900991	-	ENSG00000099817	chr19:1039163-1046374	DNA-directed RNA polymerases I, II, and III subunit RPABC1	'POLR2E	1.24	1405.97	1334.56	1375.72	1067.09	1068.05	1184.25	0.28
TC0901404	-	ENSG00000165699	chr9:134756556-134809915	Hamartin	'TSC1	1.24	945.2	919.63	845.71	731.96	705.09	743.51	0.28
TC1700460	+	ENSG00000033627	chr17:37864388-37928122	V-type proton ATPase 116 kDa subunit a isoform 1	'ATP6V0A1	1.24	542.23	542.13	536.91	422.35	439.11	449.8	0.29
TC0X01025	-	ENSG00000067177	chrX:71715389-71850892	Phosphorylase b kinase regulatory subunit alpha, skeletal muscle isoform	'PHKA1	1.24	374.72	370.19	360.36	295.08	288.03	305.33	0.29
TC0701643	-	ENSG00000128567	chr7:130835563-130891908	Podocalyxin-like protein 1 Precursor	'PODXL	1.24	1457.44	1431.69	1503.42	1167.39	1182.44	1186.98	0.3
TC1000556	+	ENSG00000148843	chr10:105146395-105196039	Protein RRP5 homolog	'PDCD11	1.24	549.28	541.36	548.11	392.79	447.37	480.05	0.31
TC1101691	-	ENSG00000159063	chr11:77489636-77528343	Probable dolichyl pyrophosphate Glc1Man9GlcNAc2 alpha-1,3-glucosyltransferase	'ALG8	1.24	4142.17	4469.08	4314.27	3450.88	3605.42	3370.28	0.4
TC0102524	-	ENSG00000134202	chr1:110078077-110085183	Glutathione S-transferase Mu 3	'GSTM3	1.24	2803.46	2780.95	2784.32	2303.37	2191.96	2242.76	0.41
TC0201074	+	ENSG00000174453	chr2:214987163-215009727	von Willebrand factor C domain-containing protein 2-like Precursor	'AC068051.1	1.23	17.39	18.77	21.47	12.81	19.89	14.14	0.01
TC0201918	-	ENSG00000136698	chr2:131066805-131073588	Cryptic protein Precursor	'CFC1	1.23	28.5	25	33.5	34.6	31.2	4.8	0.01
TC0601081	-	ENSG00000204692	chr6:29449179-29525854	Olfactory receptor 12D3	'OR12D3	1.23	19.37	22.64	22.81	23.24	12.92	16.57	0.01
TC0100595	+		chr1:59258736-59259837			1.23	20.9	20.14	21.5	11.98	24.28	14.66	0.01
TC0X00163	+		chrX:42921187-42940562			1.23	32.03	32.98	30.06	23.67	24.05	29.76	0.01
TC1501141	-		chr15:76357232-76357698			1.23	37.3	33.27	36.21	23.66	31.46	31.61	0.01
TC2200429	-	ENSG00000206219	chr22:17243264-17254837			1.23	37.23	41.47	39.33	27.85	37.87	30.62	0.01
TC0501510	-	ENSG00000051596	chr5:175277482-175327908	THO complex subunit 3	'THOC3	1.23	53.25	67.3	54.76	59.39	39.07	43.89	0.02
TC0500091	+		chr5:29200281-29200910			1.23	24.1	17.19	15.81	18.74	12.76	14.89	0.02
TC17r00027	+		chr17_random:1673205-1687137			1.23	49.3	39.41	39.93	30.29	38.26	36.44	0.02
TC0900405	+	ENSG00000148120	chr9:96528802-96889262	Aminopeptidase O	'C9orf3	1.23	173.06	192.9	162.1	145.22	136.49	147.38	0.03
TC0401166	-	ENSG00000138777	chr4:106509684-106614676	Inorganic pyrophosphatase 2, mitochondrial Precursor	'PPA2	1.23	190.93	191.81	164.36	145.16	138.66	159.75	0.03
TC0600759	+	ENSG00000024862	chr6:139136339-139156149	Coiled-coil domain-containing protein 28A	'CCDC28A	1.23	59.5	64.64	54.71	45.17	50.09	49.75	0.04
TC1700875	-	ENSG00000183688	chr17:293035-295959	Protein FAM101B	'FAM101B	1.23	93.46	87.14	88.83	87.13	66.32	64.81	0.04
TC0X00673	+	ENSG00000183305	chrX:151633775-151637752	Melanoma-associated antigen 2	'MAGEA2B	1.23	79.38	88.86	80.99	64.17	64.53	74.11	0.04
TC0400151	+	ENSG00000169851	chr4:30331135-30753832	Protocadherin-7 Precursor	'PCDH7	1.23	61.92	57.02	57.25	46.2	49.4	47.24	0.04
TC1700993	-	ENSG00000141504	chr17:7470277-7471919	Diamine acetyltransferase 2	'SAT2	1.23	104.4	92.54	101.87	73.44	80.39	89.43	0.04
TC0600141	+		chr6:26100906-26106524			1.23	91.95	95.91	81.21	67.56	69.77	81.38	0.04
TC1200430	+		chr12:54992458-54994853			1.23	92.45	110.15	104.03	76.1	86.72	85.67	0.04
TC0200349	+	ENSG00000163017	chr2:73973601-74000288	Actin, gamma-enteric smooth muscle	'ACTG2	1.23	71.7	83.27	84.72	64.53	67.48	62.39	0.05
TC0100901	+		chr1:120962433-121011522		'AL592494.2	1.23	50.67	62.25	54.68	45.9	43.32	47.4	0.05
TC1000576	+	ENSG00000138166	chr10:112247586-112261292	Dual specificity protein phosphatase 5	'DUSP	1.23	93.33	85.83	66.83	74.71	61.41	64.64	0.05
TC1600540	+	ENSG00000184939	chr16:67121545-67167476	Zinc finger protein 90 homolog	'ZFP90	1.23	58.28	70.13	50.11	48.79	47.8	48.53	0.05
TC1600121	+	ENSG00000162086	chr16:3295487-3308575	Zinc finger protein 75A	'ZNF75A	1.23	42.42	44.82	42.29	34.54	34.97	35.87	0.05
TC1700477	+	ENSG00000131471	chr17:38256727-38263671	Membrane primary amine oxidase	'AOC3	1.23	67.53	63.97	72.2	58.52	59.99	46.72	0.06
TC0101861	-	ENSG00000116685	chr1:11782803-11909072	Uncharacterized protein KIAA2013 Precursor	'KIAA2013	1.23	1018.49	933.96	848.49	834.26	741.3	699.97	0.06
TC1601224	-	ENSG00000103043	chr16:69278845-69392572	Protein VAC14 homolog	'VAC14	1.23	398.43	370.64	373.08	297.02	298.36	335.98	0.06
TC1601244	-		chr16:71113953-71256409		'AC092289.3	1.23	109.39	128.02	117.56	98.32	91.94	98.14	0.07
TC1500522	+	ENSG00000188266	chr15:76586979-76616770	Probable phosphotransferase LOC123688	'AGPHD1	1.23	190.12	182.5	170.14	154.01	144.06	144.01	0.07
TC0100704	+	ENSG00000153936	chr1:87152919-87407475	Heparan sulfate 2-O-sulfotransferase 1	'HS2ST1	1.23	254.55	241.9	252.18	199.83	205.02	202.69	0.07
TC0101266	+	ENSG00000143178	chr1:166461812-166550288	T-box transcription factor TBX19	'TBX19	1.23	571.71	577.17	546.06	471.44	451.4	458.13	0.07
TC0701267	-		chr7:64630548-64648067			1.23	957.06	1031.89	947.91	775.35	804.25	814.86	0.07
TC0601735	-	ENSG00000026652	chr6:161471047-161615097	1-acyl-sn-glycerol-3-phosphate acyltransferase delta	'AGPAT4	1.23	102.91	104.12	85.75	86.74	81.06	70.43	0.08
TC0900689	+	ENSG00000122140	chr9:137531651-137536340	28S ribosomal protein S2, mitochondrial	'MRPS2	1.23	1416.94	1482.12	1446.52	1172.27	1161.04	1213.35	0.08
TC1900353	+	ENSG00000118620	chr19:20995303-21033493	Zinc finger protein 430	'ZNF430	1.23	128.08	155.88	133.45	110.11	115.62	113.97	0.08
TC0800717	-	ENSG00000182319	chr8:8212669-8276754	Tyrosine-protein kinase SgK223	'AC068353.1	1.23	102.08	101.09	98.51	79.86	78.94	87.18	0.09
TC1000658	+	ENSG00000196177	chr10:124758522-124807817	Short/branched chain specific acyl-CoA dehydrogenase, mitochondrial Precursor	'ACADSB	1.23	100.07	102.86	90.26	73.68	81.94	83.33	0.09
TC0301063	-	ENSG00000151090	chr3:24134709-24511500	Thyroid hormone receptor beta	'THRB	1.23	135.16	129.26	125.25	106.04	103.31	107.95	0.09
TC1500965	-	ENSG00000128989	chr15:50626535-50648710	cAMP-regulated phosphoprotein 19	'ARPP19	1.23	725.86	777.18	752.32	579.31	582.06	677.64	0.1
TC1900010	+	ENSG00000099804	chr19:482724-493087	Ubiquitin-conjugating enzyme E2 R1	'CDC34	1.23	573.71	517.8	457.6	468.35	399.32	393.16	0.1
TC1001161	-	ENSG00000107864	chr10:93798379-94040855	Cytoplasmic polyadenylation element-binding protein 3	'CPEB3	1.23	97.16	99.88	89.29	78.04	73.15	81.37	0.1
TC0500663	+	ENSG00000164611	chr5:159781418-159788323	Securin	'PTTG1	1.23	562.86	546.04	523.68	432.52	447.71	445.1	0.1
TC1200417	+	ENSG00000111540	chr12:54654027-54674745	Ras-related protein Rab-5B	'RAB5B	1.23	559.35	463.05	551.56	410.42	416.37	455.96	0.1
TC0X01085	-	ENSG00000102362	chrX:99816144-99873766	Synaptotagmin-like protein 4	'SYTL4	1.23	77.67	76.88	72.63	59.6	60.82	64.5	0.1
TC1700807	+	ENSG00000183077	chr17:73695038-73715377	Probable arylformamidase	'AFMID	1.23	366.76	334.07	333.09	269.4	271.99	300.41	0.11
TC0100987	+		chr1:147506492-147939357	Putative high affinity immunoglobulin gamma Fc receptor IC Precursor	'AL109948.9-203	1.23	126.93	129.71	125.78	101.85	104.24	105.59	0.11
TC1201086	-	ENSG00000151743	chr12:31715339-31773319	Protein AMN1 homolog	'AMN1	1.23	103.86	105.21	91.92	85.76	80.85	78.96	0.11
TC1101157	-	ENSG00000132254	chr11:6453504-6459285	Arfaptin-2	'ARFIP2	1.23	652.63	615.96	622.5	497.99	497.28	548.37	0.11
TC1100712	+	ENSG00000165490	chr11:82290417-82323345	Nitric oxide-inducible gene protein	'C11orf82	1.23	660.78	837.52	681.73	558.96	587.35	629.76	0.11
TC0701556	-	ENSG00000128512	chr7:111155566-111633698	Dedicator of cytokinesis protein 4	'DOCK4	1.23	72.76	68.65	70.26	55.8	57.54	58.18	0.11
TC2200706	-	ENSG00000100413	chr22:40251753-40270422	DNA-directed RNA polymerase III subunit RPC8	'POLR3H	1.23	396.51	393.56	393.24	320.7	328.91	316.27	0.11
TC0600612	+	ENSG00000112320	chr6:107918261-108088067	Sine oculis-binding protein homolog	'SOBP	1.23	82.98	82.82	79.26	63.61	68.96	66.04	0.11
TC0700420	+	ENSG00000188372	chr7:75864804-75909324	Zona pellucida sperm-binding protein 3 Precursor	'ZP3	1.23	241.39	227.27	210.9	190.49	169.94	190.22	0.11
TC1100415	+	ENSG00000189057	chr11:58631286-58651442	Protein FAM111B	'FAM111B	1.23	254.65	267.68	244.87	205.4	202.58	217.22	0.12
TC2000265	+	ENSG00000101447	chr20:36988369-37015117	Protein FAM83D	'FAM83D	1.23	1383.69	1516.59	1434.23	1064.39	1167.09	1292.93	0.12
TC1600420	+	ENSG00000121274	chr16:48745280-48820945	PAP associated domain containing 5 isoform a	'PAPD5	1.23	433.29	432.18	435.86	346.79	354.64	359.27	0.12
TC1001191	-	ENSG00000155629	chr10:98343059-98470269	Phosphoinositide 3-kinase adapter protein 1	'PIK3AP1	1.23	60.16	51.52	55.87	47.8	46.74	41.85	0.12
TC0103081	-	ENSG00000073756	chr1:184907546-184916182	Prostaglandin G/H synthase 2 Precursor	'PTGS2	1.23	193.5	182.95	165.16	177.57	127.28	134.47	0.12
TC0100507	+	ENSG00000085999	chr1:46485947-46516735	Uncharacterized protein C1orf190	'RAD54L	1.23	137.59	141.63	128.74	100.5	109.21	122.82	0.12
TC0200423	+	ENSG00000153561	chr2:86800995-87221639	RANBP2-like and GRIP domain-containing protein 1	'RMND5A	1.23	551.32	600.23	501.3	423.98	429.18	487.86	0.12
TC1600003	+	ENSG00000161981	chr16:43010-47444	U11/U12 small nuclear ribonucleoprotein 25 kDa protein	'SNRNP25	1.23	484.93	442.33	455.15	373.73	356.17	396.6	0.12
TC0700215	+	ENSG00000078967	chr7:43932572-43959693	Ubiquitin-conjugating enzyme E2 D4	'UBE2D4	1.23	562.88	599.22	560.91	474.78	448.51	478.15	0.12
TC0101357	+	ENSG00000121481	chr1:183281119-183338363	E3 ubiquitin-protein ligase RING2	'RNF2	1.23	601.96	651.6	565.59	479.2	485.06	510.77	0.13
TC1100857	+	ENSG00000149292	chr11:112690461-112749226	Tetratricopeptide repeat protein 12	'TTC12	1.23	87.82	84.62	84.31	66.65	71.13	70.37	0.13
TC1600511	+	ENSG00000125149	chr16:65701362-65739941	UPF0183 protein C16orf70	'C16orf70	1.23	377.11	411.18	398.24	314.76	326.87	321.24	0.14
TC0901050	-	ENSG00000156017	chr9:76785754-76833213	UPF0586 protein C9orf41	'C9orf41	1.23	300.6	335.97	311.48	240.9	259.17	273.18	0.14
TC1701630	-	ENSG00000154240	chr17:61062121-61618674	Coiled-coil domain-containing protein 46	'CCDC46	1.23	61.86	66.85	62.64	51.59	50.75	53.19	0.14
TC1300164	+	ENSG00000136108	chr13:51927596-51948759	Cytoskeleton-associated protein 2	'CKAP2	1.23	521.22	582.29	575.81	433.1	469.95	467.15	0.14
TC0701681	-	ENSG00000006459	chr7:139431017-139523225	JmjC domain-containing histone demethylation protein 1D	'JHDM1D	1.23	103.68	98.64	83.8	78.99	68.92	84.19	0.14
TC1200177	+	ENSG00000052126	chr12:19173995-19420598	Pleckstrin homology domain-containing family A member 5	'PLEKHA5	1.23	164.79	174.48	158.73	125.6	135.78	144.44	0.14
TC0700686	+	ENSG00000128524	chr7:128290134-128293139	V-type proton ATPase subunit F	'ATP6V1F	1.23	2029.49	2126.18	1977.39	1706.31	1662.7	1633.46	0.15
TC0900876	-	ENSG00000137100	chr9:34603548-34610519	Dynactin subunit 3	'DCTN3	1.23	472.07	509.04	454.45	410.63	382.51	377.07	0.15
TC1900523	+	ENSG00000105197	chr19:44662892-44673368	Mitochondrial import inner membrane translocase subunit TIM50 Precursor	'TIMM50	1.23	1203.69	1089.59	1164.89	903.78	951.95	951.9	0.15
TC0X01084	-	ENSG00000000003	chrX:99770323-99781644	Tetraspanin-6	'TSPAN6	1.23	474.3	486.47	457.01	381.38	386.42	383.03	0.15
TC1201408	-	ENSG00000165891	chr12:75939157-75983491	Transcription factor E2F7	'E2F7	1.23	354.67	326.76	316.41	282.94	269.19	258.15	0.16
TC1101252	-	ENSG00000129173	chr11:19202194-19219743	Transcription factor E2F8	'E2F8	1.23	238.84	266.09	258.66	191.74	206.01	222.71	0.16
TC0800987	-	ENSG00000185697	chr8:67639486-67688007	Myb-related protein A	'MYBL1	1.23	263.49	277.27	252.44	207.13	216.54	223.58	0.16
TC1800375	-	ENSG00000134490	chr18:19129979-19271923	Transmembrane protein C18orf45	'C18orf45	1.23	394.5	399.72	375.18	305.56	322.88	322.12	0.17
TC0800614	+	ENSG00000178719	chr8:145136212-145139571	Glutamate	'GRINA	1.23	2041.86	2092.47	1909.09	1597.55	1585.19	1723.5	0.17
TC0300871	+	ENSG00000090520	chr3:187767886-187786283	DnaJ homolog subfamily B member 11 Precursor	'DNAJB11	1.23	808.87	855.06	852.21	659.02	664.4	727	0.18
TC1500435	+	ENSG00000137819	chr15:67378348-67486098	Membrane progestin receptor gamma	'PAQR5	1.23	807.61	748.04	704.52	625.63	587.99	619.13	0.18
TC0301486	-	ENSG00000051341	chr3:122632964-122747543	DNA polymerase theta	'POLQ	1.23	150.15	171.32	164.33	113.71	134.91	145.96	0.18
TC0202066	-	ENSG00000123607	chr2:166439088-166518599	Tetratricopeptide repeat protein 21B	'TTC21B	1.23	108.08	117.55	102.84	87.86	83.42	95.65	0.18
TC1000406	+	ENSG00000107779	chr10:88506376-88674925	Bone morphogenetic protein receptor type-1A Precursor	'BMPR1A	1.23	698.57	701.13	736.27	562.44	576.81	591.69	0.19
TC0600397	+	ENSG00000112640	chr6:43060296-43088056	Serine/threonine-protein phosphatase 2A 56 kDa regulatory subunit delta isoform	'PPP2R5D	1.23	568.2	493.75	514.93	434.25	414.81	437.43	0.19
TC0901313	-	ENSG00000056586	chr9:124646656-124707328	Ring finger and CCCH-type zinc finger domain-containing protein 2	'RC3H2	1.23	762.03	739.58	722.37	594.83	603.63	613.7	0.19
TC0100239	+	ENSG00000184677	chr1:22650931-22730234	Zinc finger and BTB domain-containing protein 40	'ZBTB40	1.23	324.01	311.04	315.94	246.32	252.45	271.46	0.19
TC0800478	+	ENSG00000155097	chr8:104102445-104154460	V-type proton ATPase subunit C 1	'ATP6V1C1	1.23	762.33	837.42	754.29	603.33	650.96	659.08	0.2
TC0X00419	+	ENSG00000101811	chrX:99962004-99982580	Cleavage stimulation factor 64 kDa subunit	'CSTF2	1.23	386.73	398.86	399.81	303.16	319.03	338.43	0.2
TC0900769	-	ENSG00000099219	chr9:5755076-5823095	Endoplasmic reticulum metallopeptidase 1	'ERMP1	1.23	468.05	497.48	475.75	380.71	387.92	400.81	0.2
TC0200201	+	ENSG00000057935	chr2:42575213-42837590	Metastasis-associated protein MTA3	'MTA3	1.23	688.03	710.24	689.72	585.42	565.4	552.84	0.2
TC1201159	-	ENSG00000134287	chr12:47616259-47637577	ADP-ribosylation factor 3	'ARF3	1.23	2696.2	2707.34	2714.9	2194.61	2171.69	2221.6	0.22
TC1500629	+	ENSG00000197299	chr15:89061583-89159693	Bloom syndrome protein	'BLM	1.23	574.5	587.75	554.68	444.02	470.09	480.79	0.22
TC1201178	-	ENSG00000161791	chr12:48317991-48387517	Formin-like protein 3	'FMNL3	1.23	82.02	72.18	80.86	61.94	67.77	61.74	0.22
TC0800540	+	ENSG00000176853	chr8:124849884-124896869	Protein FAM91A1	'FAM91A1	1.23	548.92	596.62	592.94	449.31	489.28	471.93	0.23
TC1100611	+	ENSG00000069482	chr11:68208557-68215224	Galanin Precursor	'GAL	1.23	1544.65	1512.72	1485.58	1261.03	1169.42	1251.96	0.23
TC1400784	-	ENSG00000198604	chr14:34291690-34414604	Bromodomain adjacent to zinc finger domain protein 1A	'BAZ1A	1.23	721.4	769.95	755.4	574.02	622.92	623.76	0.25
TC0500274	+	ENSG00000113161	chr5:74668790-74693685	3-hydroxy-3-methylglutaryl-coenzyme A reductase	'HMGCR	1.23	864.77	949.68	873.3	716.59	723.02	746.69	0.32
TC0201783	-	ENSG00000174440	chr2:100353051-100353439			1.22	97.18	108.92	98.53	86.12	76.53	86.18	-0.01
TC0201458	-	ENSG00000205086	chr2:42028131-42033952	cDNA FLJ42903 fis, clone BRHIP3013765	'AC013480.2	1.22	23.65	23.26	28.66	21.04	15.19	25.59	0.01
TC1901196	-	ENSG00000132010	chr19:12103803-12128546	Zinc finger protein 625	'ZNF20	1.22	36.6	40.44	36.04	27.43	24.93	40.17	0.01
TC01r00012	+		chr1_random:873197-889888			1.22	18.05	34.05	24.05	9.63	21.1	31.62	0.01
TC0800343	+		chr8:67188076-67189568			1.22	43.12	37.74	48.63	31.45	33.42	40.93	0.01
TC1401152	-		chr14:103476516-103477792			1.22	19.75	18.12	25.79	20.93	14.39	16.74	0.01
TC2100193	+		chr21:45837996-45841691			1.22	56.22	80.63	72.72	61.42	69.33	41.65	0.01
TC0800625	+	ENSG00000186979	chr8:145408688-145411761	C8orf30A protein Fragment	'AC110280.8-201	1.22	119.6	151.5	133.21	88.34	108.96	134.9	0.02
TC0900456	+	ENSG00000203354	chr9:106578181-106578539		'AL359846.1	1.22	21	26.02	30.68	24.9	22.21	16.45	0.02
TC1101660	-	ENSG00000175536	chr11:73880403-73882396	Putative octanoyltransferase, mitochondrial Precursor	'AP001372.1	1.22	106.98	109.28	88.61	78.99	76.39	94.66	0.02
TC1800522	-	ENSG00000171791	chr18:58941559-59137593	Apoptosis regulator Bcl-2	'BCL2	1.22	91.75	84.51	78.34	65.21	63.43	80.14	0.02
TC1501268	-	ENSG00000183060	chr15:98073429-98091172	Putative uncharacterized protein DKFZp779J2370	'LYSMD4	1.22	129.11	140.84	124.87	112.99	131.92	78.09	0.02
TC0201484	-		chr2:46472940-46473988			1.22	24.8	25.05	21	24.18	18.84	14.89	0.02
TC1500920	-		chr15:43334820-43335488			1.22	18.19	24.81	22.91	13.51	18.54	22.2	0.02
TC0701246	-	ENSG00000185037	chr7:62389107-62401869		'AC006455.10	1.22	485.74	493.02	505.16	409.68	402.44	404.98	0.03
TC2100020	+	ENSG00000174496	chr21:16364713-16901413	Putative uncharacterized protein C21orf34	'AP001172.2	1.22	63.61	85.31	70.43	58.74	54.22	66.29	0.03
TC0401189	-	ENSG00000170522	chr4:111189992-111339384	Elongation of very long chain fatty acids protein 6	'ELOVL6	1.22	244.93	282.67	249.2	203.18	215.62	219.47	0.03
TC0X01019	-	ENSG00000186871	chrX:71341232-71375622	DNA excision repair protein ERCC-6-like	'ERCC6L	1.22	87.36	89.19	84.97	60.53	71.6	82.68	0.03
TC0600008	+	ENSG00000137273	chr6:1335068-1340831	Forkhead box protein F2	'FOXF2	1.22	175.13	149.23	148	120.56	121.68	145.69	0.03
TC0200188	+	ENSG00000152147	chr2:38858762-38863102	Gem-associated protein 6	'GEMIN6	1.22	113.76	123.68	132.45	96.39	95.94	110.14	0.03
TC0200225	+		chr2:46936331-46939649			1.22	43.16	46.78	39.97	37.35	35.76	33.7	0.03
TC0200729	+		chr2:133740284-133743083			1.22	38.13	40.21	52.64	35.08	37.2	34.98	0.03
TC0900605	+		chr9:130526566-130535291			1.22	57.75	56.14	58.23	51.95	48.56	40.42	0.03
TC1200115	+		chr12:9691910-9702275			1.22	58.1	56.77	54.2	55.51	38.06	44.56	0.03
TC1900343	+		chr19:19748376-19758500			1.22	44.25	52.05	42.98	35.05	37.07	41.59	0.03
TC0202426	-	ENSG00000186235	chr2:238798496-238805057	Putative uncharacterized protein Fragment	'AC016757.1	1.22	39.67	31.78	43.49	35.54	31.46	26.93	0.04
TC0601230	-	ENSG00000112167	chr6:39179818-39190943	Uncharacterized protein C6orf64	'C6orf64	1.22	64.1	71.21	67.77	54.34	53.55	57.96	0.04
TC1300480	-	ENSG00000102547	chr13:48780787-48916483	Calcium-binding protein 39-like	'CAB39L	1.22	28.38	31.07	28.73	23.73	23.96	24.81	0.04
TC0300546	+	ENSG00000145088	chr3:123036724-123088063	ELL-associated factor 2	'EAF2	1.22	164.67	179.36	152.14	123.63	129.52	153.93	0.04
TC1901219	-	ENSG00000179271	chr19:12925972-12929050	Growth arrest and DNA-damage-inducible proteins-interacting protein 1	'GADD45GIP1	1.22	634.43	529.13	628.23	485.79	476.74	500.63	0.04
TC0800527	+	ENSG00000172167	chr8:121526829-121605056	Mdm2-binding protein	'MTBP	1.22	160.2	186.91	183.7	125.69	150.11	158.71	0.04
TC1901460	-	ENSG00000189144	chr19:42921043-42999780	Zinc finger protein 573	'ZNF573	1.22	49.7	53.98	44.54	36.64	39.79	44.67	0.04
TC0301721	-		chr3:166728905-166729355			1.22	64.33	64.41	39.64	41.95	47.99	48.31	0.04
TC1800281	+		chr18:75825551-75827754			1.22	361.55	319.9	328.91	281.07	267.23	282.88	0.04
TC0202229	-	ENSG00000155755	chr2:202196668-202216538	Amyotrophic lateral sclerosis 2 chromosomal region candidate gene 4 protein	'ALS2CR4	1.22	286.59	283.96	265.02	222.56	221.32	241.16	0.05
TC0301302	-	ENSG00000189283	chr3:59710076-61212177	Bis	'FHIT	1.22	115.59	118.67	106.8	95.81	91.07	91.6	0.05
TC0101802	-	ENSG00000187648	chr1:3642409-3653050			1.22	87.23	87.78	89.12	66.16	71.92	78.74	0.05
TC0500240	+		chr5:68938682-68955029			1.22	89.18	108.11	102.29	81.92	72.82	90.91	0.05
TC0700601	+		chr7:105304500-105347289			1.22	42.09	43.91	42.27	34.06	34.92	36.51	0.05
TC0601348	-	ENSG00000124749	chr6:56029347-56366851	Collagen alpha-1	'COL21A1	1.22	55.79	50.1	59.29	49.68	47.42	38.17	0.06
TC1000540	+	ENSG00000138111	chr10:104211160-104226792	Transmembrane protein 180	'TMEM180	1.22	237.05	223.08	219.14	203.13	174.32	179.95	0.06
TC1900064	+	ENSG00000172000	chr19:2818333-2829501	Zinc finger protein 556	'ZNF556	1.22	316.99	317.66	296.03	250.46	246.28	263.44	0.06
TC1701199	-	ENSG00000108578	chr17:25599349-25643276	Bleomycin hydrolase	'BLMH	1.22	513.77	536.38	483.21	400.91	390.05	462.66	0.07
TC1201113	-	ENSG00000151233	chr12:40761915-40824948	Glycosyltransferase 8 domain-containing protein 3	'GLT8D3	1.22	307.47	348.65	324.18	253.02	282.74	268.91	0.07
TC1600765	-	ENSG00000184207	chr16:2202030-2204806	Phosphoglycolate phosphatase	'PGP	1.22	1393.35	1372.86	1244.86	1140.25	1030.86	1129.46	0.07
TC1700402	+	ENSG00000174111	chr17:33761531-33809697	Suppressor of cytokine signaling 7	'SOCS7	1.22	141.75	144.38	138.84	111.08	113.81	124.77	0.07
TC0500119	+	ENSG00000152582	chr5:35653746-35850470	Sperm flagellar protein 2	'SPEF2	1.22	66.39	72.53	64.64	57.21	53.33	56.58	0.07
TC0300707	+	ENSG00000196428	chr3:151608812-151660593	TSC22 domain family protein 2	'TSC22D2	1.22	622.35	628.74	598.5	496.91	505.01	516.81	0.07
TC0700532	+	ENSG00000166529	chr7:99485333-99507322	Zinc finger and SCAN domain-containing protein 21	'ZSCAN21	1.22	142.49	141.46	128.9	101.65	120.01	117.67	0.07
TC1500562	+	ENSG00000205276	chr15:80741850-80772852		'AC126339.2	1.22	161.27	144.18	151.2	124.35	117.27	131.42	0.08
TC0801145	-	ENSG00000104375	chr8:99536041-100024231	Serine/threonine-protein kinase 3	'AP003355.2	1.22	477.66	500.49	449.77	395.84	408.99	369.14	0.08
TC0600205	+	ENSG00000137338	chr6:28357328-28378304	PiggyBac transposable element-derived protein 1	'PGBD1	1.22	95.45	103.55	88.31	75.2	75.57	83.89	0.08
TC0102125	-	ENSG00000163877	chr1:37774729-37792499	Smad nuclear-interacting protein 1	'SNIP1	1.22	172.29	170.16	183.98	129.87	146.3	153.66	0.08
TC1901200	-	ENSG00000185116	chr19:12351010-12373085	Zinc finger protein 799	'ZNF799	1.22	81.16	79.88	79.78	64.19	65.85	67.45	0.08
TC0400747	-	ENSG00000169020	chr4:656226-658127	ATP synthase subunit e, mitochondrial	'ATP5I	1.22	249.24	221.76	229.98	182.42	187.29	206.04	0.09
TC0700214	+	ENSG00000106605	chr7:43764797-43813466	Biliverdin reductase A Precursor	'BLVRA	1.22	142.6	132.36	140.02	119.59	112.01	107.34	0.09
TC2000633	-	ENSG00000101474	chr20:24891561-24921425	Adipocyte plasma membrane-associated protein	'C20orf3	1.22	374.4	397.73	380.94	300.54	315.68	330.55	0.09
TC0301494	-	ENSG00000160124	chr3:123561126-123584768	Coiled-coil domain-containing protein 58	'CCDC58	1.22	732.47	765.94	685.57	569.83	590	632.92	0.09
TC1400691	-	ENSG00000165819	chr14:21036123-21049324	N6-adenosine-methyltransferase 70 kDa subunit	'METTL3	1.22	355.27	357.15	360.14	265.75	292.33	317.63	0.09
TC0102540	-	ENSG00000085465	chr1:111758459-111771922	Oviduct-specific glycoprotein Precursor	'OVGP1	1.22	74.44	61.47	64.02	51.17	53.79	58.59	0.09
TC0700490	+	ENSG00000158528	chr7:94374923-94760677	Neurabin-1	'PPP1R9A	1.22	49.25	45.56	47.62	38.45	38.16	40.17	0.09
TC2200364	+	ENSG00000100416	chr22:45109962-45131901	Mitochondrial tRNA-specific 2-thiouridylase 1	'TRMU	1.22	373.85	328.84	347.92	281.42	285.72	295.54	0.09
TC0800534	+	ENSG00000156787	chr8:124154101-124233574	WD repeat-containing protein 67	'WDR67	1.22	198.2	225.58	192.18	161.95	166.71	177.02	0.09
TC1700176	+	ENSG00000141034	chr17:17883336-17912443	Uncharacterized protein C17orf39	'C17orf39	1.22	257.93	240.93	225.54	194.03	196.92	200.39	0.1
TC0901135	-	ENSG00000127080	chr9:94415287-94472368	Inositol-pentakisphosphate 2-kinase	'IPPK	1.22	315.85	349.45	322.03	249.02	270.44	286.73	0.1
TC1701280	-	ENSG00000141720	chr17:34177324-34209684	Phosphatidylinositol-5-phosphate 4-kinase type-2 beta	'PIP5K2B	1.22	263.96	244.59	285.84	220.57	208.08	224.2	0.1
TC0400299	+	ENSG00000018189	chr4:71789706-71891789	Protein RUFY3	'RUFY3	1.22	91.82	99.69	87.19	65.55	75.9	87.18	0.1
TC0201275	-	ENSG00000032389	chr2:3171743-3360646	Protein TSSC1	'TSSC1	1.22	397.19	383.97	368.27	329	308.67	307.75	0.1
TC2200153	+	ENSG00000100077	chr22:24290946-24449916	Beta-adrenergic receptor kinase 2	'ADRBK2	1.22	79.04	77.58	79.73	65.01	64.15	63.9	0.11
TC0X00376	+	ENSG00000165240	chrX:77052855-77192548	Copper-transporting ATPase 1	'ATP7A	1.22	189.22	191.3	172.73	143.67	142.73	166.12	0.11
TC0900521	+	ENSG00000119397	chr9:122876962-122979709	Centriolin	'CEP110	1.22	66.77	65.88	61.66	53.85	51.02	54.62	0.11
TC0300084	+	ENSG00000144597	chr3:15443866-15459123	ELL-associated factor 1	'EAF1	1.22	353.01	330.67	344.67	278.18	274.37	289.93	0.11
TC1200421	+	ENSG00000065361	chr12:54760159-54783395	Receptor tyrosine-protein kinase erbB-3 Precursor	'ERBB3	1.22	67.68	62.65	56.54	53.71	50.17	48.69	0.11
TC0601414	-	ENSG00000118418	chr6:79967681-80001174	High mobility group nucleosome-binding domain-containing protein 3	'HMGN3	1.22	610.76	609.99	626.05	477.92	492.95	546.71	0.11
TC0100265	+	ENSG00000117602	chr1:24701974-24736093	Calcipressin-3	'RCAN3	1.22	245.76	248.71	229.54	205.26	197.79	192.53	0.11
TC0501231	-	ENSG00000092421	chr5:115807151-115938529	Semaphorin-6A Precursor	'SEMA6A	1.22	54.47	53.32	50.71	40.66	43.71	45.39	0.11
TC0500498	+	ENSG00000113658	chr5:135496435-135546321	Mothers against decapentaplegic homolog 5	'SMAD5	1.22	783.98	830.73	778.14	652.43	658.58	651.87	0.11
TC1500394	+	ENSG00000140416	chr15:61121891-61151164	Tropomyosin alpha-1 chain	'TPM1	1.22	454.78	441.74	472.04	368.27	382.08	375.14	0.11
TC0400873	-	ENSG00000047365	chr4:35744017-35922526	Centaurin-delta-1	'ARAP2	1.22	65.61	70.61	61.94	51.3	51.17	60.26	0.12
TC0800164	+	ENSG00000104765	chr8:26296331-26326562	BCL2/adenovirus E1B 19 kDa protein-interacting protein 3-like	'BNIP3L	1.22	2960.46	3203.53	2544.86	2855.05	2066.55	2238.85	0.12
TC0102933	-	ENSG00000158796	chr1:159357388-159369197	Death effector domain-containing protein	'DEDD	1.22	1803.14	1884.01	1709.44	1434.32	1462.26	1517.65	0.12
TC1900675	+	ENSG00000105373	chr19:52940613-52952247	Glioma tumor suppressor candidate region gene 2 protein	'GLTSCR2	1.22	558.06	493.62	545.05	446.72	414.87	447.02	0.12
TC1000036	+	ENSG00000170525	chr10:6226890-6317501	6-phosphofructo-2-kinase/fructose-2,6-biphosphatase 3	'PFKFB3	1.22	365.28	341.87	335.11	297.02	270.69	286.35	0.12
TC1500184	+	ENSG00000198826	chr15:30694983-30719160	Rho GTPase-activating protein 11A	'ARHGAP11A	1.22	425.53	489.24	505.22	358.11	396.31	407.66	0.13
TC0301174	-	ENSG00000164045	chr3:48173672-48204805	M-phase inducer phosphatase 1	'CDC25A	1.22	240.73	239.57	239.58	184.03	195.85	211.35	0.13
TC2000528	-	ENSG00000101265	chr20:4708669-4752305	Ras association domain-containing protein 2	'RASSF2	1.22	433.93	437.44	395.14	364.23	319.93	349.82	0.13
TC1800034	+	ENSG00000088756	chr18:6719717-6905710	Rho GTPase-activating protein 28	'ARHGAP28	1.22	174.6	178.79	171.59	142.63	135.26	151.35	0.14
TC1001024	-	ENSG00000138346	chr10:69843828-69901736	DNA2-like helicase	'DNA2	1.22	217.78	252.32	223.85	177.43	188.84	202.19	0.14
TC0500438	+	ENSG00000155324	chr5:125734904-125857945	GRAM domain-containing protein 3	'GRAMD3	1.22	482.36	520.54	453.39	421.46	385.97	387.32	0.14
TC0301233	-	ENSG00000114388	chr3:50359923-50363526	Tumor suppressor candidate 4	'TUSC4	1.22	367.34	340.26	317.17	289.3	274.28	279.48	0.14
TC1100162	+	ENSG00000166478	chr11:9439089-9506188	Zinc finger protein 143	'ZNF143	1.22	235.25	236.17	234.19	184.56	187.08	208.74	0.14
TC0700816	+	ENSG00000159840	chr7:142788482-142798326	Zyxin	'ZYX	1.22	1196.15	1179.37	1196.08	987.05	957.41	983.57	0.14
TC1500253	+	ENSG00000137804	chr15:39412361-39460537	Nucleolar and spindle-associated protein 1	'NUSAP1	1.22	1146.79	1202.06	1155.29	920.84	956.14	989.81	0.15
TC1101558	-	ENSG00000175376	chr11:65520593-65526213	Probable RNA-binding protein EIF1AD	'EIF1AD	1.22	591.19	556.44	572.05	473.26	462.18	474.6	0.16
TC0500751	+	ENSG00000198055	chr5:176786157-176802436	G protein-coupled receptor kinase 6	'GRK6	1.22	215.76	187.12	196.57	164.73	166.4	161.57	0.16
TC0301912	-	ENSG00000145016	chr3:198883253-198960995	Uncharacterized protein KIAA0226	'KIAA0226	1.22	142.31	133.67	138.02	114.21	116.05	110.08	0.16
TC0102285	-	ENSG00000162402	chr1:55304620-55453627	Ubiquitin carboxyl-terminal hydrolase 24	'USP24	1.22	397.87	409.5	398.07	306.59	327.01	357.5	0.16
TC1400957	-	ENSG00000133983	chr14:69861855-69953559	Synaptojanin-2-binding protein	'COX16	1.22	1033.13	1114.79	1082.21	846.59	896.59	898.88	0.17
TC0901396	-	ENSG00000107263	chr9:133441978-133605282	Rap guanine nucleotide exchange factor 1	'RAPGEF1	1.22	251.11	230.43	233.1	201.39	183.8	199.99	0.17
TC0501514	-	ENSG00000122203	chr5:175705674-175721577	UPF0498 protein KIAA1191	'KIAA1191	1.22	808.49	805.49	784.79	637.93	661.94	667.97	0.19
TC1900517	+	ENSG00000179134	chr19:44524948-44567392	Sterile alpha motif domain-containing protein 4B	'SAMD4B	1.22	331.36	322	318.08	264.37	252.55	280.02	0.19
TC0301263	-	ENSG00000163935	chr3:52913668-53055806	Scm-like with four MBT domains protein 1	'SFMBT1	1.22	243.01	246.63	247.36	187.11	197.25	217.52	0.19
TC1900657	+	ENSG00000160014	chr19:51796352-51805878	Calmodulin	'CALM3	1.22	2489.05	2373.99	2347.83	1938.36	1967.36	2028.76	0.2
TC0201873	-	ENSG00000136717	chr2:127522077-127581334	Myc box-dependent-interacting protein 1	'BIN1	1.22	641.02	569.87	576.22	486.38	457.1	517.56	0.21
TC1000304	+	ENSG00000156515	chr10:70699762-70831644	Hexokinase-1	'HK1	1.22	416.24	379.23	356.33	341.68	287.73	318.04	0.21
TC0300441	+	ENSG00000184220	chr3:101019260-101380142	Uncharacterized protein C3orf26	'C3orf26	1.22	1567.91	1448.18	1562.52	1196.84	1242.27	1322.73	0.22
TC1901155	-	ENSG00000130811	chr19:10086691-10091599	Eukaryotic translation initiation factor 3 subunit G	'EIF3G	1.22	1065.84	1062.55	1107.78	872.19	856.62	917.96	0.22
TC0500377	+	ENSG00000145725	chr5:102483867-102566806	Inositol hexakisphosphate and diphosphoinositol-pentakisphosphate kinase 2	'HISPPD1	1.22	357.39	400.61	372.26	285.77	316.87	321.36	0.22
TC1400337	+	ENSG00000100731	chr14:70443875-70646902	Pecanex-like protein 1	'PCNX	1.22	230.52	236.95	224.43	183.39	186.84	199.24	0.22
TC0101815	-	ENSG00000162408	chr1:6503994-6537245	Nucleolar protein 9	'NOL9	1.22	765.97	869.54	809.82	610.61	690.9	704.74	0.23
TC1800144	+	ENSG00000075643	chr18:32021480-32102683	Molybdenum cofactor sulfurase	'MOCOS	1.22	846.47	772.69	760.13	662.05	640.14	655.9	0.24
TC1701778	-	ENSG00000184009	chr17:77091594-77094422	Actin, cytoplasmic 2	'ACTG1	1.22	4653.01	4794.04	4824.87	3958.72	3894.75	3886.52	0.25
TC1100892	+	ENSG00000118058	chr11:117812415-117901146	Histone-lysine N-methyltransferase HRX	'MLL	1.22	546.42	566.18	577.14	435.67	457.54	490.22	0.26
TC0401097	-	ENSG00000163625	chr4:85809719-86106568	WD repeat and FYVE domain-containing protein 3	'WDFY3	1.22	184.45	198.89	180.75	146.8	150.82	165.84	0.28
TC1500284	+	ENSG00000167004	chr15:41825882-41852095	Protein disulfide-isomerase A3 Precursor	'PDIA3	1.22	2433.47	2395.89	2505.1	2021.79	2031.91	1952.72	0.3
TC0901077	-	ENSG00000135018	chr9:85464698-85512938	Ubiquilin-1	'UBQLN1	1.22	2371.36	2423.94	2469.98	1951.71	2014.61	1981.09	0.3
TC1900957	+	ENSG00000130726	chr19:63553889-63753951	Zinc finger protein 584	'TRIM28	1.22	1564.52	1453.31	1541.7	1195.24	1214.53	1323.49	0.32
TC1201539	-	ENSG00000110880	chr12:107563018-107649424	Coronin-1C	'CORO1C	1.22	2049.61	2043.37	1981.74	1674.64	1652.79	1633.16	0.34
TC1400812	-		chr14:44017673-44019572			1.21	29.5	26.46	40.17	30.09	25.5	24.1	0
TC0701102	-	ENSG00000197743	chr7:29647515-29647868		'AC007276.2	1.21	53.38	61.34	70.76	42.92	50.68	59.06	0.01
TC1800428	-		chr18:35040886-35634280	Uncharacterized protein ENSP00000372524	'AC011139.8	1.21	164.49	195.47	176.97	156.8	139.15	146.75	0.01
TC1400268	+	ENSG00000165617	chr14:58170555-58184789	Dapper homolog 1	'DACT1	1.21	25.78	22.93	30.81	19.05	23.43	23.32	0.01
TC1200929	-	ENSG00000184344	chr12:7733649-7739656	Growth/differentiation factor 3 Precursor	'GDF3	1.21	25.43	18.1	16.84	11.59	24.43	13.99	0.01
TC0500121	+		chr5:35974712-35975852			1.21	35.93	28.31	25.54	25.61	18.81	29.66	0.01
TC0900782	-		chr9:13396462-13421328			1.21	34.74	31.1	48.69	31.94	32.48	30.45	0.01
TC0901019	-		chr9:70970055-70975811			1.21	30.95	24.85	31.6	17.97	23.75	30.26	0.01
TC0901058	-		chr9:78981499-78982730			1.21	32.49	39.73	49.61	35.12	32.22	33.17	0.01
TC1600602	+		chr16:75226895-75247062			1.21	36.97	12.2	24.45	21.65	20.2	18.8	0.01
TC2100240	-		chr21:22310490-22390776			1.21	41.93	38.46	40.43	32.57	36.97	30.43	0.01
TC22r00006	-		chr22_random:18049-21223			1.21	32.23	34.83	54.44	34.17	34.38	31.83	0.01
TC22r00006	-		chr22_random:18049-21223			1.21	32.23	34.83	54.44	34.17	34.38	31.83	0.01
TC0701725	-		chr7:143635171-143639962	Seven transmembrane helix receptor	'AC004889.1-201	1.21	30.97	32.56	38.19	28.16	31.24	24.36	0.02
TC1000479	+	ENSG00000155640	chr10:98731031-98735959	Uncharacterized protein C10orf12	'C10orf12	1.21	181.72	179.18	168.35	149.15	148.8	141.2	0.02
TC1201518	-	ENSG00000204954	chr12:102868116-102883538	Uncharacterized protein LOC728568 Precursor	'C12orf73	1.21	412.07	388.19	401.21	348.34	305.4	335.19	0.02
TC0X01088	-	ENSG00000182489	chrX:100055090-100070554	XK-related protein 2	'XKRX	1.21	18.33	25.82	32.24	20.8	20.66	21.9	0.02
TC1901482	-	ENSG00000203376	chr19:44119517-44119782			1.21	55.93	63.73	51.23	45.34	42.48	53.27	0.02
TC0700924	+		chr7:156496361-156501878	LOC645249 protein	'AC006357.5-202	1.21	33.47	38.56	37.8	25.51	35.49	29.79	0.03
TC1300065	+	ENSG00000132965	chr13:30207645-30236718	Arachidonate 5-lipoxygenase-activating protein	'ALOX5AP	1.21	67.86	65.73	57.2	57.84	50.83	49.25	0.03
TC1000813	-	ENSG00000204682	chr10:21823427-21826199	Putative uncharacterized protein C10orf114	'C10orf114	1.21	62.61	61.3	44.41	47.83	47.52	43.28	0.03
TC0800388	+	ENSG00000137558	chr8:75899327-75929819	Peptidase inhibitor 15 Precursor	'PI15	1.21	21.92	16.71	14.33	17.08	12.85	13.92	0.03
TC1701075	-	ENSG00000179598	chr17:17045036-17050357	Probable phospholipase D family member FLJ33580	'PLD6	1.21	128.64	127.08	108.73	90.91	96.07	114.31	0.03
TC0X00718	+		chrX:154231360-154232591		'RP13-228J13.5	1.21	115.8	113.31	98.66	80.06	86.94	104.31	0.03
TC1900761	+	ENSG00000105497	chr19:56766343-56784805	Zinc finger protein 175	'ZNF175	1.21	73.61	68.96	64.46	64.87	53.2	52.77	0.03
TC0301597	-		chr3:139249333-139250687			1.21	56.65	67.11	57.04	46.26	54.97	48.79	0.03
TC0901249	-	ENSG00000165181	chr9:113488274-113597354	Uncharacterized protein C9orf84	'C9orf84	1.21	37.92	48.93	38.97	27.94	34.79	41.53	0.04
TC1800200	+	ENSG00000119547	chr18:53253915-53295062	One cut domain family member 2	'ONECUT2	1.21	77.19	64.46	68.54	62.29	52.7	58.81	0.04
TC0101140	+	ENSG00000160783	chr1:154449397-154479747	Polyamine-modulated factor 1	'PMF1	1.21	744.61	688.05	742	591.02	615.52	597.74	0.04
TC0401114	-	ENSG00000163644	chr4:89402069-89424805	Protein phosphatase 1K, mitochondrial Precursor	'PPM1K	1.21	87.91	99.45	82.7	76.37	68.05	78.69	0.04
TC0501281	-	ENSG00000155329	chr5:132360576-132390139	Zinc finger CCHC domain-containing protein 10	'ZCCHC10	1.21	87.67	106.66	93.11	72.27	73.96	91.36	0.04
TC1900342	+	ENSG00000181896	chr19:19639962-19652412	Zinc finger protein 101	'ZNF101	1.21	178.35	187.01	177.86	141.01	136.81	172.88	0.04
TC0300216	+	ENSG00000169981	chr3:44665238-44677286	Zinc finger protein 35	'ZNF35	1.21	172.73	197.81	176.5	132.51	147.39	171.6	0.04
TC0501314	-		chr5:137222016-137252924			1.21	208.05	201.98	189.63	164.96	167.79	164.15	0.04
TC07r00003	-		chr7_random:207491-249468			1.21	205	208.27	219.36	177.77	171.1	173.87	0.04
TC0301136	-	ENSG00000144647	chr3:43095728-43122572	Uncharacterized glycosyltransferase AGO61 Precursor	'C3orf39	1.21	400.09	419.79	399.36	353.31	359.07	298.43	0.05
TC1701300	-	ENSG00000073605	chr17:35314376-35328429	Gasdermin-B	'GSDMB	1.21	54.36	53.43	46	45.33	41.58	40.46	0.05
TC1700171	+	ENSG00000141026	chr17:17321025-17337259	Mediator of RNA polymerase II transcription subunit 9	'MED9	1.21	124.92	112.61	134.97	101.63	97.38	107.72	0.05
TC0100947	+	ENSG00000203838	chr1:144927009-144933082	Neuroblastoma breakpoint family member 12	'NBPF12	1.21	344.25	327.72	431.95	321.24	284.43	305.14	0.05
TC0201210	+	ENSG00000130147	chr2:235525367-235629095	SH3 domain-binding protein 4	'SH3BP4	1.21	486.46	449.91	446.89	361.34	367.09	411.18	0.05
TC1100628	+		chr11:70837300-70840851			1.21	128.27	134.61	111.25	107.9	89.16	112.47	0.05
TC1701546	-	ENSG00000204537	chr17:53421398-53427210			1.21	126.08	167.61	145.94	116.54	124.98	121.97	0.05
TC2000110	+		chr20:18496082-18498255			1.21	60.18	59.96	64.6	44.18	45.31	63.12	0.05
TC1200023	+	ENSG00000171792	chr12:2856650-2868885	Uncharacterized protein C12orf32	'C12orf32	1.21	374.39	403.02	328.68	304.1	300.14	311.61	0.06
TC0600250	+	ENSG00000204564	chr6:30722829-30728959	Uncharacterized protein C6orf136	'C6orf136	1.21	579.32	598.43	564.97	452.87	470.56	511.59	0.06
TC0101659	+	ENSG00000133019	chr1:237616488-238145373	Muscarinic acetylcholine receptor M3	'CHRM3	1.21	62.61	58.18	62.42	56.07	52.8	41.94	0.06
TC0501007	-	ENSG00000164181	chr5:60083377-60175799	Elongation of very long chain fatty acids protein 7	'ELOVL7	1.21	55.24	51	50.12	47.01	46.25	36.51	0.06
TC1300121	+	ENSG00000188342	chr13:44592640-44756240	General transcription factor IIF subunit 2	'GTF2F2	1.21	128.57	137.78	134.51	99.7	105.54	127.39	0.06
TC2200204	+	ENSG00000138942	chr22:29886168-29933004	RING finger protein 185	'RNF185	1.21	269.54	271.03	239.05	214.26	217.14	211.76	0.06
TC0601347	-	ENSG00000112175	chr6:55726402-55848334	Bone morphogenetic protein 5 Precursor	'BMP5	1.21	83.63	77.48	72.43	59.83	60.56	72.18	0.07
TC0301747	-	ENSG00000163577	chr3:172088898-172109120	Eukaryotic translation initiation factor 5A-2	'EIF5A2	1.21	137.47	150.32	137.04	110.05	120.27	121.58	0.07
TC1101417	-	ENSG00000156603	chr11:57227759-57236280	Mediator of RNA polymerase II transcription subunit 19	'MED19	1.21	353.71	327.66	342.25	266.48	267.01	313.98	0.07
TC1300424	-	ENSG00000102738	chr13:40201432-40243347	28S ribosomal protein S31, mitochondrial Precursor	'MRPS31	1.21	199.32	210	197.91	153.72	170.67	175.4	0.07
TC0300254	+	GI:55926211	chr3:48456690-48460541			1.21	583.24	567.42	615.39	485.98	462.66	506.33	0.07
TC1200123	+	ENSG00000139112	chr12:10256703-10266989	Gamma-aminobutyric acid receptor-associated protein-like 1	'GABARAPL3	1.21	920.47	942.69	827.21	791.12	722.65	716.21	0.08
TC0601294	-	ENSG00000146232	chr6:44333881-44341503	NF-kappa-B inhibitor epsilon	'NFKBIE	1.21	95.62	89.9	91.37	74.76	74.54	79.22	0.08
TC1700607	+	ENSG00000166263	chr17:50401125-50596448	Syntaxin-binding protein 4	'STXBP4	1.21	177.27	190.81	180.91	137.65	151.75	164.45	0.08
TC0300106	+	ENSG00000170142	chr3:23822443-23907806	Ubiquitin-conjugating enzyme E2 E1	'UBE2E1	1.21	477.32	452.68	468.67	392.16	376.16	390.15	0.08
TC0202081	-	ENSG00000138399	chr2:170094511-170138611	FAST kinase domain-containing protein 1	'FASTKD1	1.21	139.35	151.66	138.49	111.98	118.48	123.55	0.09
TC0800488	+	ENSG00000164930	chr8:104379843-104414268	Frizzled-6 Precursor	'FZD6	1.21	227.45	237.39	216.55	182.13	191.11	191.95	0.09
TC1300226	+	ENSG00000191144	chr13:90798075-90804870	Putative microRNA host gene 1 protein	'MIRHG1	1.21	270.11	310.55	296.72	225.6	247.45	251.16	0.09
TC0201998	-	ENSG00000115963	chr2:151032955-151052489	Rho-related GTP-binding protein RhoE Precursor	'RND3	1.21	125.05	144.69	132.69	105.04	111.59	115.82	0.09
TC0301345	-	ENSG00000144736	chr3:72881120-72980297	Protein SHQ1 homolog	'SHQ1	1.21	106.07	115.64	100.27	82.19	82.28	100.59	0.09
TC0400607	+	ENSG00000164144	chr4:153920562-154052514	Arfaptin-1	'ARFIP1	1.21	159.28	174.17	157.46	129.46	133.75	143.73	0.1
TC0401121	-	ENSG00000138640	chr4:89866129-90251572	Protein FAM13A1	'FAM13A	1.21	273.57	272.96	257.05	235.82	207.17	222.35	0.1
TC0201537	-	ENSG00000115392	chr2:58239884-58322018	E3 ubiquitin-protein ligase FANCL	'FANCL	1.21	395.17	482.81	455.3	355.51	375.8	368.2	0.1
TC0800248	+	ENSG00000147536	chr8:41505897-41521427	DNA replication complex GINS protein SLD5	'GINS4	1.21	353.05	368.75	371.55	304.22	300.35	296.63	0.1
TC0102728	-	ENSG00000143457	chr1:148885325-148936296	Golgi phosphoprotein 3-like	'GOLPH3L	1.21	613.25	641.09	659.77	565.55	511.16	509.96	0.1
TC0X00524	+	ENSG00000175556	chrX:117992609-118040916	LON peptidase N-terminal domain and RING finger protein 3	'LONRF3	1.21	245.95	270.24	262.59	196.61	214.14	230.91	0.1
TC2000794	-	ENSG00000124160	chr20:44123031-44151998	Nuclear receptor coactivator 5	'NCOA5	1.21	260.4	259.64	269.9	212.04	226.73	216.25	0.1
TC1100880	+	ENSG00000167257	chr11:116608620-116661614	RING finger protein 214	'RNF214	1.21	138.85	136.22	127.19	104.59	107.67	120.44	0.1
TC1300012	+	ENSG00000121741	chr13:19430810-19561253	Zinc finger MYM-type protein 2	'ZMYM2	1.21	648.6	695.96	646.22	550.76	549.16	541.15	0.1
TC1800345	-	ENSG00000101624	chr18:12651957-12692749	Centrosomal protein of 76 kDa	'CEP76	1.21	365.51	362.74	348.89	274.75	300.19	313.88	0.11
TC0301268	-	ENSG00000162290	chr3:53296428-53356677	mRNA-decapping enzyme 1A	'DCP1A	1.21	566.41	577.82	571.84	480.19	452	485.74	0.11
TC1401050	-	ENSG00000165521	chr14:88148529-88328910	Echinoderm microtubule-associated protein-like 5	'EML5	1.21	50.95	56.27	50.99	41.25	42.89	46.33	0.11
TC0301033	-	ENSG00000131368	chr3:15065024-15081822	28S ribosomal protein S25, mitochondrial	'MRPS25	1.21	660	633.21	639.58	521.28	529.22	548.68	0.11
TC1100599	+	ENSG00000175634	chr11:66952511-66959455	Ribosomal protein S6 kinase beta-2	'RPS6KB2	1.21	659.79	610.84	619.15	511.37	490.83	559.52	0.11
TC0600633	+	ENSG00000135587	chr6:109868659-109871818	Sphingomyelin phosphodiesterase 2	'SMPD2	1.21	269.39	267.42	264.11	214.15	207.6	239.44	0.11
TC0500531	+	ENSG00000176087	chr5:139924597-139928867	Probable UDP-sugar transporter protein SLC35A4	'SLC35A4	1.21	1038.31	1120.46	963.76	798.82	868.83	912.14	0.12
TC1500403	+	ENSG00000103671	chr15:62467073-62534555	Activating signal cointegrator 1	'TRIP4	1.21	467.2	456.57	461.75	383.97	380.43	379.48	0.12
TC1000271	+	ENSG00000170312	chr10:62208107-62224616	Cell division control protein 2 homolog	'CDC2	1.21	755.9	926.69	797.47	644.56	705.65	692	0.13
TC1100845	+	ENSG00000150764	chr11:111305795-111398515	Dixin	'DIXDC1	1.21	127.61	125.07	121.79	100.71	100.64	108.3	0.13
TC1700420	+	ENSG00000141736	chr17:35097919-35138441	Receptor tyrosine-protein kinase erbB-2 Precursor	'ERBB2	1.21	325.7	283.28	296.28	256.14	239.7	254.43	0.13
TC0201737	-	ENSG00000144029	chr2:95116679-95151505	28S ribosomal protein S5, mitochondrial	'MRPS5	1.21	948.63	990.3	821.46	771.45	727.14	780.03	0.13
TC1701788	-	ENSG00000185813	chr17:77455384-77462616	Ethanolamine-phosphate cytidylyltransferase	'PCYT2	1.21	214.84	189.76	190.21	161.7	157.72	171.46	0.13
TC0100900	+	ENSG00000171943	chr1:120808677-120832674		'SRGAP2P1	1.21	715.49	764.06	691.68	558.97	577.17	654.4	0.13
TC1300106	+	ENSG00000102780	chr13:41520889-41724617	Diacylglycerol kinase eta	'DGKH	1.21	104.11	118.31	107.86	85.26	86	101.04	0.14
TC1001199	-	ENSG00000171311	chr10:99185657-99195764	3'-5' exoribonuclease CSL4 homolog	'EXOSC1	1.21	812.32	819.29	803.43	658.09	655.38	698.63	0.14
TC1401033	-	ENSG00000165417	chr14:80716147-80757328	Transcription initiation factor IIA subunit 1	'GTF2A1	1.21	1632	1625.34	1717.4	1345.87	1421.51	1357.13	0.14
TC0900665	+	ENSG00000148308	chr9:134895897-134923711	General transcription factor 3C polypeptide 5	'GTF3C5	1.21	675.28	674.83	639.26	524.03	548.96	573.83	0.14
TC0600317	+	ENSG00000137309	chr6:34312628-34321986	High mobility group protein HMG-I/HMG-Y	'HMGA1	1.21	1075.2	996.5	1119.55	897.12	865.13	873.47	0.14
TC0102828	-	ENSG00000116521	chr1:153492394-153498845	Secretory carrier-associated membrane protein 3	'SCAMP3	1.21	957.88	986.7	960.49	744.91	774.68	876.01	0.14
TC0800139	+	ENSG00000104635	chr8:22280737-22347587	Zinc transporter ZIP14	'SLC39A14	1.21	837.34	819.22	791.89	682.46	654.28	680.68	0.14
TC2100165	+	ENSG00000160216	chr21:44109544-44231902	1-acyl-sn-glycerol-3-phosphate acyltransferase gamma	'AGPAT3	1.21	685.75	628.27	614.03	550.34	508.79	529.08	0.15
TC1500935	-	ENSG00000103995	chr15:46817428-46890630	Centrosomal protein of 152 kDa	'CEP152	1.21	118.78	129.33	125.81	91.41	102.41	115.64	0.15
TC0800771	-	ENSG00000198791	chr8:17131108-17148789	CCR4-NOT transcription complex subunit 7	'CNOT7	1.21	1734.75	1888.8	1772.95	1415.78	1469.88	1557.19	0.15
TC0103171	-	ENSG00000133065	chr1:204024844-204049511	Solute carrier family 41 member 1	'SLC41A1	1.21	401.56	365.39	341.78	299.91	294.87	321.88	0.15
TC0800059	+	ENSG00000173273	chr8:9450832-9677266	Tankyrase-1	'TNKS	1.21	154.72	153.79	150.89	121.56	124.87	132.39	0.15
TC2200297	+	ENSG00000100354	chr22:38770767-39061757	Trinucleotide repeat-containing gene 6B protein	'TNRC6B	1.21	368.55	369.94	349.25	285.81	300.33	313	0.15
TC1700194	+	ENSG00000186060	chr17:18542036-18580156	Tripartite motif-containing protein 16-like protein	'TRIM16L	1.21	1695.72	1877.42	1888.72	1422.01	1543.05	1560.7	0.15
TC1700882	-	ENSG00000159842	chr17:853508-1079066	Active breakpoint cluster region-related protein	'ABR	1.21	410.86	398.83	373.39	317.87	312.46	348.71	0.16
TC0400753	-	ENSG00000178950	chr4:833066-916178	Cyclin G-associated kinase	'GAK	1.21	391.3	358.48	368.98	311.05	300.77	316.22	0.16
TC2100086	+	ENSG00000142166	chr21:33619079-33654038	Interferon-alpha/beta receptor alpha chain Precursor	'IFNAR1	1.21	514.05	584.8	533.11	443.96	459.28	443.58	0.16
TC1300499	-	ENSG00000102786	chr13:50833703-50925344	Integrator complex subunit 6	'INTS6	1.21	306.73	318.34	321.47	257.55	259.84	268.06	0.16
TC1700224	+	ENSG00000072210	chr17:19492079-19521500	Fatty aldehyde dehydrogenase	'ALDH3A2	1.21	1081.93	1110.67	1110.39	875.34	934.65	924.29	0.17
TC0102826	-	ENSG00000160766	chr1:153450240-153481126	GBAP protein	'GBAP	1.21	804.73	784.59	815.34	662.06	653.66	670.73	0.17
TC0102866	-	ENSG00000143321	chr1:154978523-154995635	Hepatoma-derived growth factor	'HDGF	1.21	1890.96	1942.63	1794.38	1401.83	1569.63	1692.25	0.17
TC1901050	-	ENSG00000126934	chr19:4041319-4075173	Dual specificity mitogen-activated protein kinase kinase 2	'MAP2K2	1.21	1111.04	974.76	972.69	871.72	780.25	874.27	0.17
TC1700992	-	ENSG00000129245	chr17:7435272-7458885	Fragile X mental retardation syndrome-related protein 2	'FXR2	1.21	670.93	628.72	636.27	532.36	531.27	540.28	0.18
TC0600052	+	ENSG00000124784	chr6:7335061-7363269	Serine/threonine-protein kinase RIO1	'RIOK1	1.21	539.79	577.97	580.21	444.61	477.78	485.93	0.18
TC0100422	+	ENSG00000131236	chr1:40278492-40310908	Adenylyl cyclase-associated protein 1	'CAP1	1.21	1566.48	1521.69	1610.78	1285.02	1312.41	1290.86	0.22
TC1201471	-	ENSG00000111144	chr12:94918740-94953546	Leukotriene A-4 hydrolase	'LTA4H	1.21	1328.14	1403.85	1247.74	1082.96	1087.33	1111.54	0.27
TC0701109	-	ENSG00000164600	chr7:31343607-31347063	Neurogenic differentiation factor 6	'NEUROD6	1.2	21.2	18.13	38.16	25.17	19.66	19.59	-0.01
TC0800430	+	ENSG00000205132	chr8:94777082-94784210	Uncharacterized protein ENSP00000368136 Fragment	'AC120053.2	1.2	8.6	12.4	18.7	2.7	6.1	24.2	0
TC01r00023	-		chr1_random:870169-872725			1.2	73.85	50.77	45.45	56.65	41.28	44.03	0
TC0X00127	+	ENSG00000189132	chrX:34870834-34872955	Protein FAM47B	'FAM47B	1.2	37.02	50.65	53.88	23	42.33	52.18	0.01
TC2200111	+		chr22:21419886-21420406	Immunoglobulin Lambda light chain V gene segment	'IGLV3-16	1.2	36.07	26.09	24.4	30.65	26.6	14.87	0.01
TC0800738	-		chr8:11006641-11009012	XK-related protein 6	'XKR6	1.2	6.95	23.45	15.65	10.35	14.35	13.75	0.01
TC1100291	+		chr11:43562686-43651520			1.2	35.53	26.75	32.4	38.65	20.12	20.18	0.01
TC1500143	+		chr15:28224342-28224802		'AC120045.19-207	1.2	36.16	33.18	45.42	31.29	26.85	37.1	0.02
TC0200395	+		chr2:84697521-84700539	Dynein heavy chain 6, axonemal	'DNHL1	1.2	22.72	20.03	27.4	23.82	20.83	13.85	0.02
TC0X00982	-	ENSG00000184675	chrX:63321722-63342349	Protein FAM123B	'FAM123B	1.2	77.15	74.93	65.84	54.49	58.86	67.74	0.02
TC0X00994	-	ENSG00000181191	chrX:68297419-68302089	E3 ubiquitin-protein ligase Praja1	'PJA1	1.2	61.44	58.46	49.54	51.32	43.58	46.56	0.02
TC2200583	-		chr22:29251598-29251919	Putative uncharacterized protein ENSP00000385695	'RP4-539M6.17	1.2	94.7	110.56	79.41	95.07	72.91	69.5	0.02
TC0100969	+		chr1:146367500-146371306			1.2	60.47	57.8	55.79	42.86	56.38	45.99	0.02
TC0301080	-		chr3:32241853-32246216			1.2	30.65	29.89	40.2	37.05	25.04	22.17	0.02
TC0400107	+		chr4:13722690-13737980			1.2	25.31	22.45	26.1	21.03	15	25.54	0.02
TC0600962	-	ENSG00000205194	chr6:14803413-14803677			1.2	48.54	43.44	46.06	32.76	31.01	51.61	0.02
TC06r00010	-		chr6_random:811286-814105			1.2	57.91	84.8	71.07	87.61	64.97	24.99	0.02
TC1000480	+		chr10:98852503-98853496			1.2	27.2	24.4	26.95	23.47	23.81	18.4	0.02
TC1400247	+		chr14:54890972-54891693			1.2	40.15	39.67	35.32	35.77	31.03	29.47	0.02
TC1100201	+	ENSG00000184669	chr11:16992121-17030788		'AC116533.1	1.2	57.05	66.11	54.66	45.17	49.53	53.56	0.03
TC0101555	+	ENSG00000203693	chr1:223398722-223413780	Dynein heavy chain Fragment	'DNAH14	1.2	33.55	36.02	35.42	25.51	29.8	32.45	0.03
TC0501091	-	ENSG00000145685	chr5:77816794-77980474	Lipoma HMGIC fusion partner-like 2 protein	'LHFPL2	1.2	207.69	198.31	190.32	155.67	157.3	185.4	0.03
TC0800445	+	ENSG00000169439	chr8:97575058-97693213	Syndecan-2 Precursor	'SDC2	1.2	57.08	42.17	50.64	42.47	43.85	39.03	0.03
TC0700811	+	ENSG00000178826	chr7:142687172-142695262	Transmembrane protein 139 Precursor	'TMEM139	1.2	413.48	391.29	350.34	341.46	319.87	299.07	0.03
TC0700838	+		chr7:143567301-143571860			1.2	54.79	60.99	46.62	42.42	46.03	46.39	0.03
TC0601555	-	ENSG00000173626	chr6:116922845-116973466	Trafficking protein particle complex subunit 3-like protein	'BET3L	1.2	129.38	154.37	105.67	105.67	97.91	120.81	0.04
TC0900767	-	ENSG00000107020	chr9:5347971-5427937	Transmembrane protein C9orf46	'C9orf46	1.2	47.45	47.18	42.74	41.32	34.51	38.86	0.04
TC2200676	-	ENSG00000100307	chr22:37856734-37878601	Chromobox protein homolog 7	'CBX7	1.2	74.21	67.39	73.86	62.23	56.36	60.45	0.04
TC0102822	-	ENSG00000179085	chr1:153378991-153379695	Dolichol-phosphate mannosyltransferase subunit 3	'DPM3	1.2	369.92	358.54	344.01	315.5	267.57	311.94	0.04
TC1100602	+	ENSG00000084207	chr11:67107831-67110701	Glutathione S-transferase P	'GSTP1	1.2	1096.64	1004.03	1044.41	896.14	870.52	855.19	0.04
TC0100794	+	ENSG00000182714	chr1:109336399-109337022	60S ribosomal protein L17	'RPL17	1.2	80.67	95.07	89.32	76.49	75.58	68.58	0.04
TC1200750	+	ENSG00000089163	chr12:119224546-119235435	NAD-dependent deacetylase sirtuin-4	'SIRT4	1.2	46.99	51.79	46.76	41.11	43.32	36.6	0.04
TC1900923	+	ENSG00000083844	chr19:62394681-62422337	Zinc finger protein 264	'ZNF264	1.2	240.24	223.6	226.15	189.83	179.9	205.18	0.04
TC0700059	+	ENSG00000205903	chr7:6648566-6660767	Zinc finger protein 316	'ZNF316	1.2	99.28	94.23	94.13	73.15	78.86	86.95	0.04
TC1900796	+		chr19:58590246-58622384	Zinc finger protein 765	'ZNF765	1.2	101.26	121.61	91.2	79.77	82.17	99.86	0.04
TC0301423	-		chr3:108582201-108583697			1.2	63.05	48.82	55.83	48.13	57.19	34.81	0.04
TC0400731	+		chr4:189613729-189760056			1.2	47.85	58.81	47.33	38.76	43.78	45.64	0.04
TC1100991	+		chr11:126031192-126057209			1.2	243.3	289.91	294.44	229.07	236.3	226.73	0.04
TC1100780	+		chr11:100063490-100235566		'7SK	1.2	158.35	178.23	172.34	129.58	132.48	163.42	0.05
TC0300181	+	ENSG00000114784	chr3:40326177-40328919	Eukaryotic translation initiation factor 1b	'EIF1B	1.2	243.57	235.26	234.46	214.61	193.97	186.89	0.05
TC0200550	+	ENSG00000071051	chr2:105727786-105877161	Cytoplasmic protein NCK2	'NCK2	1.2	155.7	163.25	149.57	134.71	134.74	121.69	0.05
TC1001312	-	ENSG00000148908	chr10:121249330-121292227	Regulator of G-protein signaling 10	'RGS10	1.2	184.53	157.37	159.12	139.8	141.96	137.07	0.05
TC1000294	+	ENSG00000165730	chr10:70257387-70325215	Storkhead-box protein 1	'STOX1	1.2	102.83	101.61	109.52	85.33	87.81	89	0.05
TC1800353	-	ENSG00000175322	chr18:14067328-14122451	Zinc finger protein 519	'ZNF519	1.2	93.57	104.11	90.28	80.77	78.11	80.97	0.05
TC0Xr00003	+	GI:6912587	chrX_random:281503-289293			1.2	73.34	78.14	74.56	60.17	60	68.26	0.05
TC0100572	+	ENSG00000116205	chr1:54291862-54338004	Uncharacterized protein C1orf83	'C1orf83	1.2	69.22	93.35	66.17	57.37	65.84	67.45	0.06
TC1100510	+	ENSG00000173486	chr11:63764989-63768262	FK506-binding protein 2 Precursor	'FKBP2	1.2	278.77	228.19	255.7	235.46	193.18	207.7	0.06
TC0701475	-	ENSG00000160844	chr7:99636219-99707791	Putative protein GATS	'GATS	1.2	261.32	215.64	207.86	187.04	181.31	200.21	0.06
TC1300381	-	ENSG00000189403	chr13:29930884-30089729	High mobility group protein B1	'HMGB1	1.2	1059.6	1117.97	1239.26	907.01	984.5	965.32	0.06
TC0501344	-	ENSG00000113068	chr5:139604819-139662879	Prefoldin subunit 1	'PFDN1	1.2	750.57	757.03	796.22	636.84	648.5	632.75	0.06
TC0901344	-	ENSG00000160404	chr9:129533624-129537444	Torsin-2A Precursor	'TOR2A	1.2	260.01	263.84	245.67	217.79	216.73	208.14	0.06
TC1901825	-	ENSG00000108106	chr19:60604463-60611239	Ubiquitin-conjugating enzyme E2 S	'UBE2S	1.2	545.24	488.76	586.89	453.57	446.63	449.37	0.06
TC0501414	-	ENSG00000145908	chr5:150254157-150264730	Zinc finger protein 300	'ZNF300	1.2	174.12	182.53	168.16	145.14	151.18	139.97	0.06
TC2100341	-	ENSG00000157554	chr21:38675671-38955488	Transcriptional regulator ERG	'ERG	1.2	100.87	98.94	87.11	79.95	75.85	83.66	0.07
TC0800385	+	ENSG00000104381	chr8:75425208-75439380	Ganglioside-induced differentiation-associated protein 1	'GDAP1	1.2	134.66	146.45	137.83	106.86	116.62	126.4	0.07
TC0102139	-	ENSG00000131233	chr1:39101221-39119876	Gap junction alpha-9 protein	'GJA9	1.2	703.84	792.9	701.88	599.7	614.59	619.74	0.07
TC1600326	+	ENSG00000169592	chr16:29914532-29924615	INO80 complex subunit E	'INO80E	1.2	158.82	152.02	153.53	125.89	126.38	135.28	0.07
TC0900623	+	ENSG00000148335	chr9:131410984-131438036	Methyltransferase-like protein 11A	'METTL11A	1.2	417.4	372.99	373.67	330.52	330.01	310.27	0.07
TC2100225	-		chr21:15308536-15359110	Nuclear receptor-interacting protein 1	'NRIP1	1.2	283.47	272.54	273.41	218.28	236.38	236.26	0.07
TC0201566	-	ENSG00000197329	chr2:64173500-64225109	Protein pellino homolog 1	'PELI1	1.2	138.18	138.05	108.91	109.33	94.09	117.13	0.07
TC0700551	+	ENSG00000172336	chr7:100141705-100143054	Ribonuclease P protein subunit p20	'POP7	1.2	392.25	353.25	354.88	307.88	282.59	323.11	0.07
TC0400717	+	ENSG00000151729	chr4:186301392-186305422	ADP/ATP translocase 1	'SLC25A4	1.2	1005.59	888.51	819.21	799.78	715.06	746.48	0.07
TC0500938	-	ENSG00000113638	chr5:40750335-40791829	Tetratricopeptide repeat protein 33	'TTC33	1.2	416.27	397.29	374.86	326.12	315.52	345.65	0.07
TC1401120	-	ENSG00000176581	chr14:99048125-99140049	Coiled-coil domain-containing protein 85C	'AL110504.6	1.2	198.4	177.47	184.67	150.43	156.06	159.96	0.08
TC1001237	-	ENSG00000107833	chr10:103531072-103533160	Nucleoplasmin-3	'NPM3	1.2	396.22	375.54	394.25	312.05	305.56	350.63	0.08
TC1700810	+	ENSG00000087157	chr17:73886325-73932232	CDP-diacylglycerol--glycerol-3-phosphate 3-phosphatidyltransferase, mitochondrial Precursor	'PGS1	1.2	154.29	144.47	147	127.21	128	116.56	0.08
TC1700071	+	ENSG00000179314	chr17:5913161-5968469	WSC domain-containing protein 1	'WSCD1	1.2	87.26	85.8	84.33	68.41	71.24	74.42	0.08
TC1400395	+	ENSG00000100591	chr14:76994155-77005561	Activator of 90 kDa heat shock protein ATPase homolog 1	'AHSA1	1.2	2461.14	2374.96	2547.62	1877.02	2060.49	2235.65	0.09
TC0501395	-	ENSG00000113712	chr5:148855038-148911200	Casein kinase I isoform alpha	'CSNK1A1	1.2	886.23	907.4	830.31	690.75	731.08	756.91	0.09
TC0800178	+	ENSG00000012232	chr8:28615050-28667121	Exostosin-like 3	'EXTL3	1.2	243.83	242.93	236.11	199.21	194.33	208.23	0.09
TC2200363	+	ENSG00000075218	chr22:45071476-45108260	G2 and S phase-expressed protein 1	'GTSE1	1.2	357.39	344.5	332.41	272.56	292.22	296.77	0.09
TC0400854	-	ENSG00000109819	chr4:23402742-23514810	Peroxisome proliferator-activated receptor gamma coactivator 1-alpha	'PPARGC1A	1.2	1321.69	1248.72	1071.53	1023.21	951.89	1062.82	0.09
TC1601143	-	ENSG00000103042	chr16:57257799-57276175	Putative sodium-coupled neutral amino acid transporter 7	'SLC38A7	1.2	146.64	141.96	138.41	110.28	120.64	123.65	0.09
TC0601298	-	ENSG00000196284	chr6:44885032-45453766	Transcription initiation protein SPT3 homolog	'SUPT3H	1.2	104.27	116.02	105.71	87.31	85.67	97.86	0.09
TC1000453	+	ENSG00000138180	chr10:95246359-95278839	Centrosomal protein of 55 kDa	'CEP55	1.2	545.06	579.74	517.26	427.64	457.19	487.68	0.1
TC0400303	+	ENSG00000156136	chr4:72078256-72115477	Deoxycytidine kinase	'DCK	1.2	276.48	260.82	255.55	208.46	219.93	230.68	0.1
TC0301646	-	ENSG00000071794	chr3:150230604-150287029	Helicase-like transcription factor	'HLTF	1.2	487.35	473.77	477.78	399.75	396.26	403.29	0.1
TC0700384	+	ENSG00000106683	chr7:73136092-73174790	LIM domain kinase 1	'LIMK1	1.2	244	211.25	210.41	180.05	185.2	188.35	0.1
TC1700528	+	ENSG00000186868	chr17:41327624-41461547	Microtubule-associated protein tau	'MAPT	1.2	227.59	195.64	211.38	193.77	170.5	165.61	0.1
TC0400121	+	ENSG00000118579	chr4:17225371-17236566	Mediator of RNA polymerase II transcription subunit 28	'MED28	1.2	324.24	301.77	299.73	255.95	258.2	258.5	0.1
TC1501285	-	ENSG00000185418	chr15:100011479-100082330	Probable threonyl-tRNA synthetase 2, cytoplasmic	'TARSL2	1.2	115.29	114.44	112.18	95.66	92.04	97.52	0.1
TC0900048	+	ENSG00000147854	chr9:6403151-6497054	E3 ubiquitin-protein ligase UHRF2	'UHRF2	1.2	301.64	304.17	295.71	236.56	244.4	267.61	0.1
TC0700618	+	ENSG00000192971	chr7:111633879-111770344	Zinc finger protein 277	'ZNF277P	1.2	173.58	182.95	159.35	140.57	136.94	151.38	0.1
TC2200764	-	ENSG00000100422	chr22:45458972-45512816	Ceramide kinase	'CERK	1.2	368.76	341.57	334.67	304.01	277.67	286.95	0.11
TC1701206	-	ENSG00000176390	chr17:26133829-26175829	Cytokine receptor-like factor 3	'CRLF3	1.2	219.68	235.35	213.78	180.52	184.11	193.05	0.11
TC2000903	-	ENSG00000101210	chr20:61589810-61601066	Elongation factor 1-alpha 2	'EEF1A2	1.2	1175.92	1082.78	1087.8	969	872.87	943.27	0.11
TC0X00948	-	ENSG00000072506	chrX:53474931-53478058	3-hydroxyacyl-CoA dehydrogenase type-2	'HSD17B10	1.2	869.22	754.55	829.2	681.09	669.46	699.04	0.11
TC1101688	-	ENSG00000149262	chr11:77267416-77383372	Integrator complex subunit 4	'INTS4	1.2	601.9	646.34	592.87	495.27	507.9	529.88	0.11
TC2200184	+	ENSG00000100330	chr22:28609199-28753869	Myotubularin-related protein 3	'MTMR3	1.2	179.94	181.74	172.36	143.57	141.33	161.27	0.11
TC0500567	+	ENSG00000145819	chr5:142130133-142588769	Rho GTPase-activating protein 26	'ARHGAP26	1.2	226.03	234.89	241.08	171.64	198.8	213.47	0.12
TC1000526	+	ENSG00000166167	chr10:103103810-103307068	F-box/WD repeat-containing protein 1A	'BTRC	1.2	319.65	320.28	309.91	243.13	270.73	276.95	0.12
TC2000287	+	ENSG00000101052	chr20:41652985-41709350	Intraflagellar transport protein 52 homolog	'IFT52	1.2	177.45	184.76	183.65	143.71	149.77	159.76	0.12
TC1400790	-	ENSG00000100906	chr14:34940468-34943708	NF-kappa-B inhibitor alpha	'NFKBIA	1.2	670.48	630.82	611.9	540.19	482.94	567.57	0.12
TC1101570	-	ENSG00000174669	chr11:65886569-65896537	Equilibrative nucleoside transporter 2	'SLC29A2	1.2	437.35	413.46	422.11	353.78	346.33	363.56	0.12
TC0200155	+	ENSG00000021574	chr2:32142184-32236210	Spastin	'SPAST	1.2	272.86	293	266.77	208.09	221.81	261.37	0.12
TC1000994	-	ENSG00000122952	chr10:57786995-57791069	ZW10 interactor	'ZWINT	1.2	401.88	403.2	363.25	303.28	312.78	356.85	0.12
TC2000515	-	ENSG00000088854	chr20:3177951-3336309	Uncharacterized protein C20orf194	'C20orf194	1.2	58.12	60.41	58.67	47.88	49.76	50.54	0.13
TC1000461	+	ENSG00000119969	chr10:96295537-96363652	Lymphoid-specific helicase	'HELLS	1.2	234.32	238.57	229.58	180.32	191.91	211.77	0.13
TC2000726	-	ENSG00000101407	chr20:36044823-36095284	Uncharacterized protein KIAA0406	'KIAA0406	1.2	460.77	482.48	448.08	352.4	386.31	418.74	0.13
TC1101521	-	ENSG00000168067	chr11:64313185-64327289	Mitogen-activated protein kinase kinase kinase kinase 2	'MAP4K2	1.2	163.4	141.64	141.71	128.31	120.85	124.32	0.13
TC1400280	+	ENSG00000139974	chr14:60517633-60620204	Probable sodium-coupled neutral amino acid transporter 6	'SLC38A6	1.2	170.22	184.54	176.51	140.39	151.1	151.68	0.13
TC1401059	-	ENSG00000165914	chr14:90076686-90352576	Tetratricopeptide repeat protein 7B	'TTC7B	1.2	226.14	213.45	196.05	184.91	164.05	181.76	0.13
TC1501068	-	ENSG00000140350	chr15:66845408-66900277	Acidic leucine-rich nuclear phosphoprotein 32 family member A	'ANP32A	1.2	998.28	1016.66	1107.37	797.38	902.51	908.13	0.14
TC1600355	+	ENSG00000103507	chr16:31027208-31031611		'BCKDK	1.2	415.27	375.4	387.62	350.59	311.54	319	0.14
TC1500494	+	ENSG00000140365	chr15:73415427-73421321	COMM domain-containing protein 4	'COMMD4	1.2	580.09	514.75	535.72	437.21	444.22	482.01	0.14
TC0100264	+	ENSG00000001461	chr1:24614879-24672053	NIPA-like protein 3	'NIPAL3	1.2	392.68	367.32	347.93	320.46	294.74	307.72	0.14
TC1000642	+	ENSG00000138162	chr10:123738679-124004049	Transforming acidic coiled-coil-containing protein 2	'TACC2	1.2	312.27	296.31	282.52	248.87	243.96	247.98	0.14
TC2000820	-	ENSG00000158470	chr20:47682889-47763828	Beta-1,4-galactosyltransferase 5	'B4GALT5	1.2	829.8	855.56	788.93	666.43	685.79	711.52	0.15
TC1700845	+	ENSG00000183048	chr17:77289742-77298446	Mitochondrial dicarboxylate carrier	'SLC25A10	1.2	733.51	661.15	623.61	551.21	520.22	608.01	0.15
TC1201152	-	ENSG00000129315	chr12:47373019-47397048	Cyclin-T1	'CCNT1	1.2	674.97	726.09	660.39	569.11	568.07	582.16	0.16
TC0201444	-	ENSG00000163214	chr2:38878375-38956579	Putative ATP-dependent RNA helicase DHX57	'DHX57	1.2	274.89	278.48	283.66	220.78	232.94	244.59	0.16
TC0300289	+	ENSG00000114738	chr3:50624343-50661724	MAP kinase-activated protein kinase 3	'MAPKAPK3	1.2	1105.93	1077.34	1081.95	879.18	901.27	942.84	0.16
TC1101695	-	ENSG00000137513	chr11:77824891-77963535	Probable asparaginyl-tRNA synthetase, mitochondrial Precursor	'NARS2	1.2	660.02	758.09	676.42	570.39	580.81	588.35	0.17
TC1900858	+	ENSG00000170889	chr19:59396538-59427624	40S ribosomal protein S9	'RPS9	1.2	2966.9	2600.56	2582.43	2286.01	2294.92	2198.83	0.17
TC0102541	-	ENSG00000116455	chr1:111784035-111793521	Methylosome protein 50	'WDR77	1.2	1017.45	973.21	988.55	772.89	824.84	884.25	0.17
TC1901011	-	ENSG00000133243	chr19:1936447-1979833	BTB/POZ domain-containing protein 2	'BTBD2	1.2	722.62	747.54	675.51	565.64	585.66	638.88	0.18
TC1100825	+	ENSG00000178105	chr11:108041004-108316866	Probable ATP-dependent RNA helicase DDX10	'DDX10	1.2	594.77	673.67	655.38	501.65	548.93	556.55	0.18
TC1101704	-	ENSG00000137509	chr11:82213058-82290430	Lysosomal Pro-X carboxypeptidase Precursor	'PRCP	1.2	1684.59	1801.79	1558.05	1413.61	1384.47	1417.54	0.18
TC0701434	-	ENSG00000004864	chr7:95587469-95825961	Calcium-binding mitochondrial carrier protein Aralar2	'SLC25A13	1.2	445.91	461.71	461.5	353.23	382.75	409.6	0.18
TC1401005	-	ENSG00000133935	chr14:75185884-75197291	Probable ergosterol biosynthetic protein 28	'C14orf1	1.2	3033.92	3139.71	2826.74	2472.58	2459.86	2537.21	0.19
TC1201075	-	ENSG00000133704	chr12:30673190-30740195	Importin-8	'IPO8	1.2	356.68	388.54	368.21	300.31	311.04	315.88	0.19
TC1400103	+	ENSG00000129460	chr14:23008750-23017853	Neuroguidin	'NGDN	1.2	768.41	803.04	792.09	628.93	657.03	690	0.19
TC1100934	+	ENSG00000137642	chr11:120828122-121005624	Sortilin-related receptor Precursor	'SORL1	1.2	82.77	82.33	78.87	66.22	68.18	68.09	0.19
TC1500632	+	ENSG00000196547	chr15:89246452-89266818	mannosidase, alpha, class 2A, member 2	'MAN2A2	1.2	392.21	368.74	361.28	316.22	299.08	322.16	0.2
TC1201015	-	ENSG00000084463	chr12:14830678-14847740	WW domain-binding protein 11	'WBP11	1.2	1574.49	1611.94	1620.33	1320	1345.64	1347.68	0.2
TC0103096	-	ENSG00000066279	chr1:195319881-195382447	Abnormal spindle-like microcephaly-associated protein	'ASPM	1.2	747.82	770.95	796.96	606.84	661.08	654.45	0.21
TC0400782	-	ENSG00000163956	chr4:3484088-3504084	Alpha-2-macroglobulin receptor-associated protein Precursor	'LRPAP1	1.2	1501.84	1412.46	1390.9	1249.33	1119.54	1213.34	0.21
TC1600083	+	ENSG00000162063	chr16:2419441-2448856	G2/mitotic-specific cyclin-F	'CCNF	1.2	367.86	359.08	389.17	317.34	303.01	312.15	0.23
TC2100118	+	ENSG00000182670	chr21:37367441-37497276	Tetratricopeptide repeat protein 3	'TTC3	1.2	535.67	583.47	539.11	452.14	457.69	473.77	0.23
TC1600251	+	ENSG00000140740	chr16:21871482-21902482	Cytochrome b-c1 complex subunit 2, mitochondrial Precursor	'UQCRC2	1.2	3512.27	3729.65	3419.58	3031.3	2954.63	2877.62	0.25
TC0101087	+	ENSG00000143624	chr1:151967167-152013185	Integrator complex subunit 3	'INTS3	1.2	938.21	897.44	874.87	741.32	733.07	793.8	0.27
TC0100779	+	ENSG00000051415	chr1:103995131-104102836	Alpha-amylase 1 Precursor	'AMY1A	1.19	172.59	197.65	177.77	146.4	175.49	138.22	-0.01
TC0901275	-		chr9:116458403-116459905			1.19	24.97	23.36	38.1	28.54	19.99	24.37	-0.01
TC1900372	-	ENSG00000197360	chr19:23091617-23121198	Putative zinc finger protein 730	'AC011494.1	1.19	142.83	161.64	147.2	134.48	128.6	115.84	0.01
TC1800453	-		chr18:43011493-43029552	CORL2_HUMAN Isoform 2 of Q2VWA4 - Homo sapiens	'AC051635.7	1.19	17.91	22.54	27.1	19.79	21	15.91	0.01
TC1201666	-	ENSG00000204626	chr12:122977555-122985484		'AC079315.30	1.19	25.67	30.24	39.89	22.09	30.45	28.22	0.01
TC2000395	+	ENSG00000179467	chr20:54530820-54531262		'AL109806.1	1.19	30.27	16.79	37.83	27.3	18.99	25.1	0.01
TC0101456	+	ENSG00000198762	chr1:204125286-204131838		'AL713965.10	1.19	67.52	68.88	53.43	54.73	57.59	47.08	0.01
TC1000243	+	ENSG00000198364	chr10:51385774-51386819			1.19	27.2	43.93	33.57	13.57	43.23	31.3	0.01
TC1101700	-		chr11:81268544-81270986			1.19	18.83	26.5	30.57	30.03	12.13	21.47	0.01
TC1700339	+	ENSG00000205083	chr17:26359749-26386797			1.19	174.55	185.21	168.97	139.98	148.66	153.99	0.01
TC0300639	+		chr3:135634225-135666144		'AC010207.18	1.19	25.97	28.88	29.63	23.27	25.23	22.36	0.02
TC1601256	+	ENSG00000187762	chr16:73203492-73204618		'AL591002.1	1.19	608.9	751.75	773.4	566.59	682.5	549.68	0.02
TC0202240	-	ENSG00000163596	chr2:203348946-203444953	Islet cell autoantigen 1-like protein	'ICA1L	1.19	25.38	21.72	21.99	18.44	17.42	22.2	0.02
TC1001194	-	ENSG00000187122	chr10:98747785-99042403	Slit homolog 1 protein Precursor	'SLIT1	1.19	134.21	135.32	141.68	116.02	117.63	111.12	0.02
TC0201158	+	ENSG00000079263	chr2:230798690-230886174	Nuclear body protein SP140	'SP140	1.19	124.13	125.74	134.1	106.72	106.91	108.37	0.02
TC1701669	-	ENSG00000180156	chr17:69858501-69859866			1.19	37.4	41.54	54.09	42.07	38.38	31.26	0.02
TC1000734	-	ENSG00000151632	chr10:5019967-5050230	Aldo-keto reductase family 1 member C2	'AKR1C2	1.19	67.23	66.05	69.02	58.76	57.23	53.3	0.03
TC0X00430	+	ENSG00000102401	chrX:100764776-100769489	Armadillo repeat-containing X-linked protein 3	'ARMCX3	1.19	116.53	134.58	108.56	113.66	86.99	102.81	0.03
TC0200277	+	ENSG00000170340	chr2:62276766-62305368	UDP-GlcNAc:betaGal beta-1,3-N-acetylglucosaminyltransferase 2	'B3GNT1	1.19	164.91	173.03	148.75	132.49	132.61	142.37	0.03
TC1100801	+	ENSG00000166648	chr11:102529414-102550036	Cytoplasmic dynein 2 heavy chain 1	'DYNC2H1	1.19	107.42	116.36	122.73	85.86	94.37	110.91	0.03
TC1701406	-	ENSG00000005102	chr17:39073293-39094816	Homeobox protein MOX-1	'MEOX1	1.19	64.71	58.02	50.37	50.72	49.62	45.22	0.03
TC0100673	+	ENSG00000162614	chr1:78126897-78182164	Nexilin	'NEXN	1.19	61.71	65.66	70.25	49.89	50.32	65.67	0.03
TC1300131	+	ENSG00000136159	chr13:47509704-47519358	Probable 7,8-dihydro-8-oxoguanine triphosphatase NUDT15	'NUDT15	1.19	279.81	313.75	286.47	216	240.54	284.7	0.03
TC0100283	+	ENSG00000142684	chr1:26368979-26370390	Zinc finger protein 593	'ZNF593	1.19	500.33	465.37	486.5	332.87	390.73	493.39	0.03
TC1501208	-	ENSG00000186702	chr15:83548145-83579020	Golgin subfamily A member 2-like protein 3	'AC135995.3	1.19	196.62	166.76	185.88	166.83	155.63	138.72	0.04
TC1701214	-	ENSG00000172301	chr17:27203003-27210423	Uncharacterized protein C17orf79	'C17orf79	1.19	246.44	241.64	266.59	235.42	211.22	184.91	0.04
TC2000481	-	ENSG00000196476	chr20:199504-219766	Uncharacterized protein C20orf96	'C20orf96	1.19	58.13	55.01	59.21	48.11	47.77	48.64	0.04
TC1800104	+	ENSG00000134508	chr18:18968526-19092614	CDK5 and ABL1 enzyme substrate 1	'CABLES1	1.19	228.33	222.22	221.84	178.97	184.64	199.64	0.04
TC0300937	+	ENSG00000174013	chr3:197780206-197798553	F-box/SPRY domain-containing protein 1	'FBXO45	1.19	177.5	208.51	184.87	155.75	159.93	162.75	0.04
TC1400802	-	ENSG00000129514	chr14:37128942-37134240	Hepatocyte nuclear factor 3-alpha	'FOXA1	1.19	139.24	143.19	133.65	109.98	107.01	133.46	0.04
TC0801328	-	ENSG00000170727	chr8:145388991-145485931	Ribosome biogenesis protein BOP1	'BOP1	1.19	785.11	607.27	721.98	621.36	590.31	559.93	0.05
TC0103201	-	ENSG00000162757	chr1:208022284-208024606	Uncharacterized protein C1orf74	'C1orf74	1.19	160.67	177.79	156.94	144.41	136.1	135.98	0.05
TC1700095	+	ENSG00000170175	chr17:7289104-7301750	Acetylcholine receptor subunit beta Precursor	'CHRNB1	1.19	53.83	47.45	49.35	42.71	44.52	39.18	0.05
TC0901093	-	ENSG00000135070	chr9:88069281-88087310	Iron-sulfur cluster assembly 1 homolog, mitochondrial Precursor	'ISCA1	1.19	1112.57	1189.49	1184.65	938.12	978.16	1020.83	0.05
TC0200774	+		chr2:148495476-148499420	Methyl-CpG-binding domain protein 5	'MBD5	1.19	197.79	208.98	196.18	164.23	177.36	164.95	0.05
TC0501378	-	ENSG00000173261	chr5:145444069-145464139	PLAC8-like protein 1	'PLAC8L1	1.19	64.86	63.57	62.78	50.36	59.51	50.33	0.05
TC0200366	+	ENSG00000115350	chr2:75039283-75050367	DNA polymerase epsilon subunit 4	'POLE4	1.19	215.38	229.06	263.05	175.8	199.37	219.17	0.05
TC0800152	+	ENSG00000104679	chr8:23201535-23209737	R3H and coiled-coil domain-containing protein 1	'R3HCC1	1.19	248.49	237.52	229.14	189.77	193.92	215.86	0.05
TC1400422	+	ENSG00000042317	chr14:87921022-87974557	Spermatogenesis-associated protein 7	'SPATA7	1.19	66.32	73.61	65.85	53.74	56.4	63.21	0.05
TC0201752	-	ENSG00000135956	chr2:96280041-96295478	Transmembrane protein 127	'TMEM127	1.19	434.61	387.5	360.6	327.63	308.27	357.6	0.05
TC0301219	-	ENSG00000183763	chr3:49841032-49869004	TRAF-interacting protein	'TRAIP	1.19	126.21	129.74	121.86	106.01	107.49	103.89	0.05
TC2000897	-	ENSG00000149658	chr20:61297226-61318023	YTH domain family protein 1	'YTHDF1	1.19	421.5	443.51	448.64	349.27	378.8	377.24	0.05
TC0901164	-	ENSG00000081386	chr9:98557968-98580222	Zinc finger protein 510	'ZNF510	1.19	91.09	104.65	91.05	81.66	75.55	83.35	0.05
TC1100831	+		chr11:109731130-109783546			1.19	527.15	541.08	482.78	449.19	423.54	426.07	0.05
TC0100041	+	ENSG00000160072	chr1:1397008-1421447	ATPase family AAA domain-containing protein 3B	'ATAD3B	1.19	163.57	148.38	167.27	131.25	134.71	136.25	0.06
TC0901255	-	ENSG00000148153	chr9:114488607-114520337	Uncharacterized protein C9orf80	'C9orf80	1.19	370.57	383.76	363.24	312.31	318.69	306.21	0.06
TC0901103	-	ENSG00000156345	chr9:89771181-89779488	Cell cycle-related kinase	'CCRK	1.19	110.14	93.06	92.72	87.08	85.72	75.19	0.06
TC1701722	-	ENSG00000070495	chr17:72220514-72234463	Histone arginine demethylase JMJD6	'JMJD6	1.19	630.05	582.28	559.62	535.43	478.08	481.38	0.06
TC0301740	-	ENSG00000171757	chr3:170993959-171013465	Leucine-rich repeat-containing protein 34	'LRRC34	1.19	235.94	264.03	247.84	193.88	216.34	218.51	0.06
TC0200369	+	ENSG00000115364	chr2:75727419-75751387	39S ribosomal protein L19, mitochondrial Precursor	'MRPL19	1.19	535.67	580.18	529.31	443.67	447.02	487.19	0.06
TC0601642	-	ENSG00000135540	chr6:138784873-138934741		'NHSL1	1.19	123.92	127.1	117.43	99.25	96.53	114.57	0.06
TC1000528	+	ENSG00000166171	chr10:103338035-103359415	Protein DPCD	'RP11-529I10.1	1.19	248.05	223.6	248.29	211.51	199.2	195.87	0.06
TC1500970	-	ENSG00000137876	chr15:53260813-53276557	Probable ribosome biogenesis protein RLP24	'RSL24D1	1.19	241.45	265.74	258.11	197.55	218.22	228.14	0.06
TC0901352	-	ENSG00000136840	chr9:129709986-129719138	Alpha-N-acetyl-neuraminyl-2,3-beta-galactosyl-1,3-N-acetyl-galactosaminide alpha-2,6-sialyltransferase	'ST6GALNAC4	1.19	592.49	511.85	477.92	470.35	414.67	440.14	0.06
TC0801272	-	ENSG00000066827	chr8:135559214-135794463	Zinc finger protein ZFAT	'ZFAT	1.19	180.76	185.52	182.7	143.16	145.63	173.29	0.06
TC1901766	-	ENSG00000167766	chr19:57807443-57885646	Zinc finger protein 83	'ZNF83	1.19	162.57	186.73	156.09	135.77	143.18	146.45	0.06
TC1700976	-	ENSG00000132535	chr17:7033936-7063754	Disks large homolog 4	'DLG4	1.19	113.05	96.52	94.02	89.65	76.24	89.49	0.07
TC0900913	-	ENSG00000147912	chr9:37500890-37566250	F-box only protein 10	'FBXO10	1.19	95.51	91.77	89.37	74.27	79.06	80.02	0.07
TC0X00672	+	ENSG00000183305	chrX:151617886-151637196	Melanoma-associated antigen 6	'MAGEA2B	1.19	460.18	382.45	407.4	372	341.55	340.33	0.07
TC1400707	-	ENSG00000100461	chr14:22439746-22458233	Probable RNA-binding protein 23	'RBM23	1.19	286.38	307.59	275.66	232.37	230.05	269.73	0.07
TC1300563	-	ENSG00000152193	chr13:78086422-78131327	RING finger protein 219	'RNF219	1.19	185.18	192.25	183.34	137.3	154.88	179.89	0.07
TC0400334	+	ENSG00000138771	chr4:77575277-77920711	Protein Shroom3	'SHROOM3	1.19	319.94	303.88	288.63	240.74	256.98	271.61	0.07
TC1101263	-	ENSG00000198168	chr11:22798433-22807983	Small VCP/p97-interacting protein	'SVIP	1.19	245.34	261.2	258.25	197.1	212.85	233.26	0.07
TC1101104	-	ENSG00000132109	chr11:4362703-4371505	52 kDa Ro protein	'TRIM21	1.19	217.21	226.22	231.41	169.45	197.59	202.33	0.07
TC2000261	+	ENSG00000101442	chr20:36810511-36834248	Actin-related protein 5	'ACTR5	1.19	99.2	99.38	106.78	75.99	89.35	90.19	0.08
TC0103258	-	ENSG00000186063	chr1:220900452-220952489	Axin interactor, dorsalization associated protein	'AIDA	1.19	580.44	594.26	594.66	497.93	505.08	487.43	0.08
TC1900757	+	ENSG00000105383	chr19:56420175-56435084	Myeloid cell surface antigen CD33 Precursor	'CD33	1.19	334.47	332.98	325.38	266.58	266.37	302.58	0.08
TC0900351	+	ENSG00000135047	chr9:89530254-89536200	Cathepsin L1 Precursor	'CTSL1	1.19	385.99	346.77	361.94	285.34	306.21	327.71	0.08
TC1901185	-	ENSG00000130165	chr19:11524858-11531051	Transcription elongation factor 1 homolog	'ELOF1	1.19	1151.16	1180.64	1220.6	904.71	999.04	1080.64	0.08
TC0102452	-	ENSG00000023909	chr1:94123349-94147710	Glutamate--cysteine ligase regulatory subunit	'GCLM	1.19	246.4	247.77	267.13	199.76	217.34	225.29	0.08
TC1400875	-	ENSG00000126775	chr14:54902863-54948351	Uncharacterized protein KIAA0831	'KIAA0831	1.19	113.31	117.46	111.99	91.02	92.34	104.43	0.08
TC0100509	+	ENSG00000117481	chr1:46578436-46603277	Putative methyltransferase NSUN4	'NSUN4	1.19	364.08	355.44	341.8	293.6	288.02	313.95	0.08
TC0600604	+	ENSG00000130348	chr6:107184146-107222985	Glutamyl-tRNA	'QRSL1	1.19	337.41	330.92	340.1	271.82	287.4	291.17	0.08
TC0200897	+	ENSG00000155636	chr2:178685397-178709777	RNA-binding protein 45	'RBM45	1.19	101.61	112.91	108.51	81.6	87.73	101.13	0.08
TC2100092	+	ENSG00000198743	chr21:34367394-34437204	28S ribosomal protein S6, mitochondrial	'SLC5A3	1.19	268.38	264.67	257.15	215.34	223.54	225.67	0.08
TC1500306	+	ENSG00000171763	chr15:43481871-43500909	Spermatogenesis-associated protein 5-like protein 1	'SPATA5L1	1.19	163.94	160.34	174.69	133.28	138.45	147.97	0.08
TC0201578	-	ENSG00000198369	chr2:65391490-65513192	Sprouty-related, EVH1 domain-containing protein 2	'SPRED2	1.19	181.41	177.72	165.73	136.21	144.19	160.99	0.08
TC0X00313	+	ENSG00000130052	chrX:67784229-67862409	StAR-related lipid transfer protein 8	'STARD8	1.19	102	95.87	98.43	83.23	83.43	83.2	0.08
TC1100713	+		chr11:82460756-82480008			1.19	631.29	670.96	640.63	531.32	539.81	560.2	0.08
TC0700395	+	ENSG00000183086	chr7:74017092-74077334	GATS-like protein 1	'AC118138.1	1.19	327.51	277.59	263.12	255.97	232.62	242.57	0.09
TC2100187	+	ENSG00000160256	chr21:45184359-45221556	Uncharacterized protein C21orf70	'C21orf70	1.19	693.85	626.08	658.98	538.51	518.75	601.71	0.09
TC0100168	+	ENSG00000197312	chr1:15816582-15868126	Protein DDI1 homolog 2	'DDI2	1.19	320.03	319.89	314.47	245.28	259.27	297.17	0.09
TC1100516	+	ENSG00000173153	chr11:63829614-63840786	Peroxiredoxin-5, mitochondrial Precursor	'ESRRA	1.19	197.26	179.66	189.15	160.03	162.22	154.75	0.09
TC0300129	+	ENSG00000152642	chr3:32123027-32185209	Glycerol-3-phosphate dehydrogenase 1-like protein	'GPD1L	1.19	301.97	295.69	285.72	253.71	231.53	260.01	0.09
TC0101991	-	ENSG00000142677	chr1:24318848-24342256	Interleukin-22 receptor subunit alpha-1 Precursor	'IL22RA1	1.19	76.43	68.77	76.86	64.56	63.68	59.14	0.09
TC0201165	+	ENSG00000135916	chr2:231437613-231452206	Integral membrane protein 2C	'ITM2C	1.19	1558.91	1535	1532.32	1310.05	1256.85	1319.93	0.09
TC1100014	+	ENSG00000174915	chr11:440280-481399	Phosphatidylserine synthase 2	'PTDSS2	1.19	205.24	181.96	185.59	157.78	150.23	175.05	0.09
TC0300454	+	ENSG00000174173	chr3:102763402-102767777	RNA	'RG9MTD1	1.19	2884.79	2985.3	2634.87	2233.24	2218.07	2694.78	0.09
TC0100757	+	ENSG00000162627	chr1:98899801-98998644	Sorting nexin-7	'SNX7	1.19	158.32	181.07	151.01	133.22	131.69	146.21	0.09
TC1600265	+	ENSG00000103353	chr16:23475893-23493211	Ubiquitin domain-containing protein UBFD1	'UBFD1	1.19	608.98	672.93	635.51	533.59	540.97	541.83	0.09
TC1200846	-	ENSG00000176876	chr12:131774265-131791650	Peroxisomal membrane protein 2	'AC135586.1	1.19	1008.07	953.01	869.39	820.79	732.69	834.22	0.1
TC1100864	+	ENSG00000166741	chr11:113633763-113688455	Nicotinamide N-methyltransferase	'NNMT	1.19	1138.35	1159.97	1262.58	878.66	998.37	1120.98	0.1
TC1201349	-	ENSG00000111110	chr12:61328469-61615197	Protein phosphatase 1H	'PPM1H	1.19	143.21	136.54	141.07	115.6	115.51	121.98	0.1
TC1000069	+	ENSG00000152455	chr10:14960825-14986320	Histone-lysine N-methyltransferase SUV39H2	'SUV39H2	1.19	1069	1279.8	1088.28	920.52	982.2	981.12	0.1
TC1900026	+	ENSG00000065268	chr19:934962-945570	WD repeat-containing protein 18	'WDR18	1.19	439.28	376.79	403.81	361.51	332.21	334.05	0.1
TC0401170	-	ENSG00000145348	chr4:107186689-107457343	TBC domain-containing protein kinase-like protein	'AC004053.1	1.19	95.84	102.65	90.03	79.74	76.1	86.15	0.11
TC1500160	+	ENSG00000187951	chr15:28705695-28765101	Rho GTPase-activating protein 11B	'ARHGAP11B	1.19	666.31	800.89	731.88	547.84	645.06	649.59	0.11
TC0600311	+	ENSG00000204197	chr6:33467291-33485679	Kinesin-like protein KIFC1	'KIFC1	1.19	278.01	278.91	284.61	221.06	227.98	256.93	0.11
TC1100497	+	ENSG00000072518	chr11:63363471-63435030	Serine/threonine-protein kinase MARK2	'MARK2	1.19	582.82	578.3	585.21	480.29	484.89	507.99	0.11
TC1200595	+	ENSG00000028203	chr12:94135719-94219077	Vezatin	'VEZT	1.19	408.54	443.31	433.04	349.51	359.1	366.84	0.11
TC0800353	+	ENSG00000104218	chr8:68139157-68271048	Centrosome and spindle pole-associated protein 1	'CSPP1	1.19	216.09	223.05	222.67	168.31	188.14	199.5	0.12
TC0102037	-	ENSG00000126709	chr1:27865159-27871316	Interferon alpha-inducible protein 6 Precursor	'IFI6	1.19	414.5	410.24	404.54	337.6	315.84	376.6	0.12
TC1600317	+	ENSG00000079616	chr16:29709549-29724206	Kinesin-like protein KIF22	'KIF22	1.19	979.11	1011.92	992.72	811.85	814.88	890.74	0.12
TC0300900	+	ENSG00000152492	chr3:192529568-192592794	Coiled-coil domain-containing protein 50	'CCDC50	1.19	420.6	410.65	409.76	342.62	343.96	353.81	0.13
TC1500373	+	ENSG00000157456	chr15:57184612-57204536	G2/mitotic-specific cyclin-B2	'CCNB2	1.19	1224.28	1341.77	1288.28	1039.91	1126.4	1059.52	0.13
TC0103208	-	ENSG00000117650	chr1:209902737-209915592	Serine/threonine-protein kinase Nek2	'NEK2	1.19	701.76	713.46	668.42	577.85	580.63	595.91	0.13
TC2000329	+	ENSG00000100982	chr20:43996674-44010069	Phosphorylated CTD-interacting factor 1	'PCIF1	1.19	207.11	197.95	181.39	170.94	156.59	164.71	0.13
TC0301190	-	ENSG00000114302	chr3:48759952-48860274	cAMP-dependent protein kinase type II-alpha regulatory subunit	'PRKAR2A	1.19	538.37	563.18	533.27	434.59	469.11	473.7	0.13
TC0400664	+	ENSG00000038295	chr4:167013860-167244443	Tolloid-like protein 1 Precursor	'TLL1	1.19	262.65	271.6	257.24	231.42	205.43	227.01	0.13
TC0300582	+	ENSG00000159685	chr3:127905808-128161934	Coiled-coil-helix-coiled-coil-helix domain-containing protein 6	'CHCHD6	1.19	349.64	295.23	366.13	291.94	294.26	265.4	0.14
TC0101123	+	ENSG00000160752	chr1:153545255-153557081	Farnesyl pyrophosphate synthetase	'FDPS	1.19	2153.77	1928.6	1919.28	1759.98	1597.06	1687.39	0.14
TC0101451	+	ENSG00000117266	chr1:203740347-203768544	Serine/threonine-protein kinase PCTAIRE-3	'PCTK3	1.19	270.17	244.15	234.62	226.66	204.1	200.94	0.14
TC0400202	+	ENSG00000145246	chr4:47182062-47290260	Probable phospholipid-transporting ATPase VD	'ATP10D	1.19	242.44	258.5	235.37	196.31	203.88	217.56	0.15
TC1200797	+	ENSG00000185344	chr12:122762818-122810394	V-type proton ATPase 116 kDa subunit a isoform 2	'ATP6V0A2	1.19	457.82	491.45	473.71	367.01	384.26	441.15	0.15
TC0700325	+	ENSG00000164669	chr7:64239038-64332029		'INTS4L1	1.19	1321.7	1315.58	1311.48	1061.3	1096.23	1160	0.16
TC1901238	-	ENSG00000072071	chr19:14119547-14177998	Latrophilin-1 Precursor	'LPHN1	1.19	480.24	450.98	443.7	372.57	376.6	407.2	0.16
TC0600326	+	ENSG00000064999	chr6:34965019-35193232	Ankyrin repeat and SAM domain-containing protein 1A	'ANKS1A	1.19	315.43	307.69	298.12	251.44	249.75	275.59	0.17
TC1701370	-	ENSG00000168259	chr17:37381983-37424066	DnaJ homolog subfamily C member 7	'DNAJC7	1.19	757.62	800.79	777.04	617.27	657.67	691.96	0.17
TC0500429	+	ENSG00000205302	chr5:122138649-122193699	Sorting nexin-2	'SNX2	1.19	1371.59	1559.85	1484.36	1224.5	1256.2	1241.29	0.17
TC0102869	-	ENSG00000132694	chr1:155171256-155281786	Rho guanine nucleotide exchange factor 11	'ARHGEF11	1.19	181.95	183.43	181.53	143.57	153.27	161.72	0.19
TC0201530	-	ENSG00000115380	chr2:55946601-56004802	EGF-containing fibulin-like extracellular matrix protein 1 Precursor	'EFEMP1	1.19	2223.62	2282.05	2328.66	1843.41	1925.53	1960.16	0.19
TC0200738	+	ENSG00000048991	chr2:136005524-136199308	R3H domain-containing protein 1	'R3HDM1	1.19	641.38	650.85	632.89	520.13	548.85	547.71	0.19
TC0801330	-	ENSG00000185000	chr8:145510762-145521381	Diacylglycerol O-acyltransferase 1	'DGAT1	1.19	911.9	846.97	844.89	775.57	702.93	704.79	0.2
TC0101226	+	ENSG00000118217	chr1:160002708-160200484	Cyclic AMP-dependent transcription factor ATF-6 alpha	'ATF6	1.19	1425.17	1469.31	1439.83	1217.53	1224.32	1213.23	0.21
TC0201724	-	ENSG00000184303	chr2:91237065-91237636	Seven transmembrane helix receptor	'AC027612.4	1.18	12.38	15.03	11	11.97	9.1	11.35	0
TC0100140	+	ENSG00000116721	chr1:12774133-12844828	PRAME family member 1	'PRAMEF1	1.18	83.22	84.21	84.17	71.7	68.23	73.46	0
TC0900197	+	ENSG00000204847	chr9:39890338-39897240			1.18	23.17	9.73	34.27	14.3	22.97	19.43	0
TC1800202	+	ENSG00000197836	chr18:53448580-53550253		'AC027097.10	1.18	76.08	80.01	70.89	61.45	59.36	71.85	0.01
[truncated: 22,796 more rows]

## Sheet: Table Description
Supplementary Table S2 HJAY MATR3 Gene Expression. Transcript changes observed upon Matrin3 knockdown.
TIGR Transcript Cluster
Strand - direction of the transcription
Ensembl Gene ID - Gene identification in the Ensembl database
Position - Genome coordinates of gene
Description
Gene Symbol
dT - Matrin3 knockdown over control sample averages
TA_G1_C2_(hjay) - Control sample replicate 1
TA_G2_C2_(hjay) - Control sample replicate 2
TA_G3_C2_(hjay) - Control sample replicate 3
TA_G5_M3_(hjay) - Matrin3 knockdown sample replicate 1
TA_G6_M3_(hjay) - Matrin3 knockdown sample replicate 2
TA_G7_M3_(hjay) - Matrin3 knockdown sample replicate 3
dTrank
