# Supplementary material for: Nuclear matrix protein Matrin3 regulates alternative splicing and forms overlapping regulatory networks with PTB
Source: EMBO J. 2015 Jan 19;34(5):653–68. doi: 10.15252/embj.201489852 (PMC4365034; doi:10.15252/embj.201489852)
Supplement: Supplementary file 4 [file embj0034-0653-sd4.xlsx]

## Sheet: Sheet1
rowID	TIGR Transcript Cluster	Ensembl Gene ID	hg18 strand	hg18 in	hg18 skip	hg19 in	hg19 skip	Gene Symbol	Strand hg19	Genomic skip	Genomic in	Duplicate	mRNA in	annotated exons	dT	I_G1_C2_(hjay)	I_G2_C2_(hjay)	I_G3_C2_(hjay)	I_G5_M3_(hjay)	I_G6_M3_(hjay)	I_G7_M3_(hjay)	dI	dIrank
26721	TC0X00577	ENSG00000156500	+	chrX:133783024-133783165	chrX:133776546-133783165	chrX:133955358-133955499	chrX:133948880-133955499	FAM122C	+	E5-E7	E6		E4	3 Prime	0.69	53.7	57.26	50.76	82.52	68.9	73.2	-20.96	-2.83
1207	TC0100615	ENSG00000116652	+	chr1:63787746-63787748	chr1:63787633-63787748	chr1:64015158-64015160	chr1:64015045-64015160	DLEU2L	+	E3-E5	E4		E2	3 Prime	1.48	32.09	16.41	23.33	63.23	53.97	55.83	-33.73	-2.43
46105	TC1800070	ENSG00000085415	+	chr18:12975240-12975719	chr18:12974190-12976861	chr18:12985240-12985719	chr18:12984190-12986861	SEH1L	+	E8-E11	E9		E8	3 Prime	0.98	78.15	75.48	79.3	94.68	92.7	91.01	-15.15	-2.38
46905	TC1900091	ENSG00000167670	+	chr19:4374288-4374332	chr19:4373793-4374332	chr19:4423288-4423332	chr19:4422793-4423332	CHAF1A	+	E5-E7	E6		E5	3 Prime	1.08	46.65	38.83	58.42	68.63	71.8	67.64	-21.39	-1.71
39176	TC1500185	ENSG00000166922	+	chr15:30764051-30764053	chr15:30759409-30764053	chr15:32976759-32976761	chr15:32972117-32976761	SCG5	+	E3-E5	E4		E4	3 Prime	1.28	67.38	63.73	57.51	85.05	80.53	88.05	-21.67	-1.69
5774	TC0103148	ENSG00000143845	-	chr1:202370340-202370445	chr1:202370340-202372855	chr1:204103717-204103822	chr1:204103717-204106232	ETNK2	-	E8-E10	E9		E6	3 Prime	1.49	39.04	35.36	42.81	63.29	55.31	58.38	-19.92	-1.45
49031	TC1901314	ENSG00000064545	-	chr19:19106697-19106725	chr19:19106697-19110235	chr19:19245697-19245725	chr19:19245697-19249235	TMEM161A	-	E1-E3	E2		E1	3 Prime	1.28	35.13	31.01	42.91	61.73	57.99	50.41	-20.36	-1.34
27306	TC0X00980		-	chrX:62563602-62565586	chrX:62563602-62568969	chrX:62646877-62648861	chrX:62646877-62652244		-	E4-E6	E5		E4	3 Prime	1.08	56.48	57.78	56.81	66.31	73.81	70.18	-13.08	-1.33
52955	TC2200389	ENSG00000025770	+	chr22:49307037-49307040	chr22:49306905-49307040	chr22:50960171-50960174	chr22:50960039-50960174	NCAPH2	-	E16-E18	E17		E11	3 Prime	1.01	30.31	41.64	55.13	95.18	41.45	79.77	-29.78	-1.31
42202	TC1600739	ENSG00000059145	-	chr16:1389512-1389559	chr16:1389512-1391570	chr16:1449511-1449558	chr16:1449511-1451569	C16orf28	-	E8-E10	E9		E4	3 Prime	0.89	39.54	49.01	41.72	69.04	61.57	58.61	-19.65	-1.25
36140	TC1201640	ENSG00000089094	-	chr12:120366459-120366467	chr12:120366459-120366636	chr12:121882076-121882084	chr12:121882076-121882253	KDM2B	-	E22-E24	E23		E14	3 Prime	1.05	20.35	20.32	20.78	45.23	36.83	37.11	-19.24	-1.14
8080	TC0201342	ENSG00000115884	-	chr2:20267447-20267533	chr2:20267447-20268585	chr2:20403966-20404052	chr2:20403966-20405104	SDC1	-	E3-E5	E4		E3	3 Prime	0.61	78.67	80.39	73.73	88.12	87.85	90.5	-11.22	-1.09
13159	TC0400520	ENSG00000164066	+	chr4:128826048-128828283	chr4:128825092-128828283	chr4:128606598-128608833	chr4:128605642-128608833	INTU	+	E10-E12	E11		E8	3 Prime	1.45	25.88	28.59	45.31	49.79	53.85	52.21	-18.68	-1.02
23943	TC0900341	ENSG00000148053	+	chr9:86474038-86474070	chr9:86473521-86474070	chr9:87284218-87284250	chr9:87283701-87284250	NTRK2	+	E1-E3	E2		E1	3 Prime	0.87	14.23	22.14	15.62	35.06	25.27	38.42	-15.59	-1
33102	TC1101670	ENSG00000149243	-	chr11:74817320-74817343	chr11:74817320-74818442	chr11:75139672-75139695	chr11:75139672-75140794	KLHL35	-	E1-E3	E2		E1	3 Prime	0.52	50.92	29.13	60.64	35.85	30.53	20.6	17.9	1
38045	TC1400472	ENSG00000187621	+	chr14:95188136-95188187	chr14:95187120-95188187	chr14:96118383-96118434	chr14:96117367-96118434	TCL6	+	E1-E3	E2		E2	3 Prime	1.04	56.45	59.91	70	23.58	42.96	44.64	25.06	1
37938	TC1400400	ENSG00000021645	+	chr14:79397439-79397759	chr14:79341287-79397759	chr14:80327686-80328006	chr14:80271534-80328006	NRXN3	+	E24-E30	E29		E16	3 Prime	1.36	69.16	72.5	76.92	57.08	51.52	60.2	16.6	1.01
49377	TC1901555	ENSG00000124435	-	chr19:47918079-47918082	chr19:47918079-47919934	chr19:43226239-43226242	chr19:43226239-43228094	PSG1	-	E90-E92	E91		E1	3 Prime	1.11	84.31	80.65	73.12	68.54	50.9	64.73	17.97	1.03
11658	TC0301296	ENSG00000163687	-	chr3:58171700-58171770	chr3:58171700-58174875	chr3:58196660-58196730	chr3:58196660-58199835	DNASE1L3	-	E4-E6	E5		E2	3 Prime	0.89	83.29	74.67	86.31	59.74	59.74	63.6	20.39	1.1
25983	TC0X00010	ENSG00000056998	+	chrX:2771255-2771281	chrX:2758237-2771281	chrX:2761255-2761281	chrX:2748237-2761281	GYG2	+	E4-E7	E6		E4	3 Prime	1.83	79.4	84.27	75.99	51.98	61	68.74	19.31	1.1
17277	TC0600529	ENSG00000083097	+	chr6:83886187-83886213	chr6:83885426-83886213	chr6:83829468-83829494	chr6:83828707-83829494	DOPEY1	+	E8-E10	E9		E8	3 Prime	1.13	64.88	75.45	58.73	43.6	42.39	53.38	19.9	1.11
48717	TC1901149		-	chr19:9733842-9733844	chr19:9733842-9734958	chr19:9872842-9872844	chr19:9872842-9873958	ZNF846	-	E5-E7	E6		E3	3 Prime	0.81	82.06	21.07	83.68	4.5	34.84	36.91	36.85	1.11
16512	TC0600160	ENSG00000026950	+	chr6:26513580-26513749	chr6:26510620-26513749	chr6:26405601-26405770	chr6:26402641-26405770	BTN3A1	+	E1-E3	E2		E2	3 Prime	1.27	87.31	87.87	89.74	60.35	73.1	80.25	17.07	1.16
11360	TC0301171	ENSG00000047849	-	chr3:47869433-47869533	chr3:47869433-47869657	chr3:47894429-47894529	chr3:47894429-47894653	MAP4	-	E34-E36	E35		E14	3 Prime	0.93	45.21	45.87	45.71	35.1	33.06	31.36	12.42	1.17
4059	TC0102133	ENSG00000188786	-	chr1:38055739-38055741	chr1:38055739-38060380	chr1:38283152-38283154	chr1:38283152-38287793	MTF1	-	E9-E11	E10		E9	3 Prime	0.94	80.24	80.02	81.91	64.62	67.34	47.6	20.87	1.21
26462	TC0X00418	ENSG00000102359	+	chrX:99787847-99787975	chrX:99786169-99787975	chrX:99901191-99901319	chrX:99899513-99901319	SRPX2	+	E1-E3	E2		E2	3 Prime	0.94	36.31	73.77	70.13	15.96	52.26	24.81	29.06	1.23
12124	TC0301602	ENSG00000114107	-	chr3:139774465-139774516	chr3:139774465-139793386	chr3:138291775-138291826	chr3:138291775-138310696	CEP70	-	E3-E5	E4		E2	3 Prime	1.38	42.86	44.52	47.35	28.38	22.5	23.72	20.04	1.31
16680	TC0600263	ENSG00000204516	+	chr6:31581900-31582028	chr6:31581628-31582028	chr6:31473921-31474049	chr6:31473649-31474049	MICB	+	E3-E5	E4		E4	3 Prime	1.71	83.25	84.1	77.68	64.05	63.96	71.22	15.27	1.37
45312	TC1701444	ENSG00000185602	-	chr17:40829730-40829734	chr17:40829730-40829817	chr17:43473947-43473951	chr17:43473947-43474034	ARHGAP27	-	E13-E15	E14		E11	3 Prime	0.88	63.8	71.04	70.32	40.84	43.83	56.51	21.32	1.38
31943	TC1100895	ENSG00000149582	+	chr11:117910192-117910194	chr11:117910055-117910194	chr11:118404982-118404984	chr11:118404845-118404984	TMEM25	+	E18-E20	E19		E6	3 Prime	0.82	63.21	66.91	67.38	45.15	47.18	44.93	20.08	1.38
22830	TC0800833	ENSG00000186918	-	chr8:28396900-28396919	chr8:28396900-28403622			ZNF395	-	E1-E3	E2		E1	3 Prime	1.07	84.16	70.29	41.01	17.97	21.25	42.31	37.98	1.39
38069	TC1400482	ENSG00000100749	+	chr14:96388922-96388927	chr14:96383435-96388927	chr14:97319169-97319174	chr14:97313682-97319174	VRK1	+	E6-E8	E7		E6	3 Prime	1.1	88.51	81.75	91.32	61.49	68.39	64.05	22.55	1.98
21361	TC0701478	ENSG00000078487	-	chr7:99844219-99844221	chr7:99844219-99844987	chr7:100013718-100013720	chr7:100013718-100013928	ZCWPW1	-	E13-E15	E14		E8	3 Prime	0.92	72.77	52.67	66.33	34.4	24.61	38.64	31.37	2.2
32593	TC1101333	ENSG00000121680	-	chr11:45888382-45888439	chr11:45888305-45889025	chr11:45931806-45931863	chr11:45931729-45932449	PEX16	-	E11-E13	E12		E11	3 Prime	0.89	61.91	68.79	92.01	39.09	44.69	39.4	33.17	2.39
10507	TC0300596	ENSG00000177646	+	chr3:130081375-130081550	chr3:130081375-130086186	chr3:128598685-128598860	chr3:128598685-128603496	ACAD9	+	E1-E3	E2		E1	5 Prime	1.99	46.64	54.43	42.22	83.66	79.74	77.54	-32.55	-3.22
47637	TC1900498	ENSG00000167642	+	chr19:43471672-43471692	chr19:43471672-43472599	chr19:38779832-38779852	chr19:38779832-38780759	AC011479.2	+	E6-E8	E7		E3	5 Prime	1.07	43.6	35.87	28.65	70.13	65.66	53.68	-27.11	-2.07
36299	TC1300012	ENSG00000121741	+	chr13:19430982-19431099	chr13:19430982-19432098	chr13:20532982-20533099	chr13:20532982-20534098	ZMYM2	+	E2-E4	E3		E2	5 Prime	1.21	29.26	26.26	28.26	41.37	41.62	39.04	-12.75	-1.96
45674	TC1701682	ENSG00000167861	-	chr17:70467563-70467571	chr17:70466742-70467571	chr17:72955968-72955976	chr17:72955147-72955976	C17orf28	-	E11-E13	E12		E6	5 Prime	0.96	20.38	15.16	28.78	33.65	39.9	57.98	-22.4	-1.72
21788	TC0701767	ENSG00000082014	-	chr7:150570725-150570740	chr7:150570623-150570740	chr7:150939792-150939807	chr7:150939690-150939807	SMARCD3	-	E8-E10	E9		E4	5 Prime	1.27	26.92	9.82	17.85	54.17	43.28	32.56	-25.14	-1.54
48009	TC1900706	ENSG00000104852	+	chr19:54297255-54298656	chr19:54297255-54299703	chr19:49605443-49606844	chr19:49605443-49607891	SNRNP70	+	E11-E14	E12		E7	5 Prime	1.08	79.67	75.29	48.84	98.87	94.97	95.79	-28.61	-1.47
40167	TC1500903	ENSG00000171877	-	chr15:41965159-41965171	chr15:41964286-41965171	chr15:44177867-44177879	chr15:44176994-44177879	FRMD5	-	E18-E20	E19		E11	5 Prime	1.41	20.23	7.86	17.58	50.66	22.54	31.26	-19.6	-1.44
11724	TC0301331	ENSG00000163377	-	chr3:69064082-69064163	chr3:69017152-69064163	chr3:68981392-68981473	chr3:68934462-68981473	FAM19A4	-	E1-E3	E2		E2	5 Prime	0.86	10.32	67.09	14.97	33.96	94.95	98.54	-45.02	-1.38
28576	TC1000317	ENSG00000138316	+	chr10:72160012-72160020	chr10:72160012-72162016	chr10:72490006-72490014	chr10:72490006-72492010	ADAMTS14	+	E6-E8	E7		E6	5 Prime	0.89	25.36	41.9	26.59	67.64	38.11	63.82	-25.24	-1.27
13254	TC0400629	ENSG00000164116	-	chr4:156807801-156807801	chr4:156807568-156807948	chr4:156588352-156588372	chr4:156588352-156588498	GUCY1A3	+	E1-E4	E2		E1	5 Prime	0.93	4.38	27.5	24.9	62.65	52.8	100	-52.9	-1.04
52550	TC2200180	ENSG00000186575	+	chr22:28362866-28362890	chr22:28362866-28365079	chr22:30032866-30032890	chr22:30032866-30035079	NF2	+	E3-E5	E4		E2	5 Prime	1.33	18.48	19.82	16.61	32.94	25.35	29.86	-11.08	-1.03
10595	TC0300654	ENSG00000158220	+	chr3:139670414-139670417	chr3:139670414-139670968	chr3:138187724-138187727	chr3:138187724-138188278	ESYT3	+	E16-E18	E17		E13	5 Prime	1.06	37.98	31.48	20.87	45.44	53.43	37.59	-15.37	-1.01
34565	TC1200652	ENSG00000198431	+	chr12:103205018-103205254	chr12:103175988-103206839	chr12:104680888-104681124	chr12:104651858-104682709	TXNRD1	+	E5-E10	E8		E2	5 Prime	1.39	86.23	91.04	88.05	73.84	73.26	86.8	10.47	1
2003	TC0101110	ENSG00000143537	+	chr1:153301076-153301217	chr1:153301076-153301345	chr1:155034452-155034593	chr1:155034452-155034721	ADAM15	+	E27-E30	E28		E18	5 Prime	0.94	79.83	81.93	87.57	63.61	60.06	79.02	15.55	1.03
45223	TC1701395	ENSG00000108825	-	chr17:38385094-38385171	chr17:38384988-38385171	chr17:41131568-41131645	chr17:41131462-41131645	AARSD1	-	E4-E6	E5		E1	5 Prime	1.12	59.16	66.67	58.47	43.48	40.34	54.77	15.23	1.06
32490	TC1101243	ENSG00000110756	-	chr11:18300201-18300256	chr11:18296031-18300256	chr11:18343625-18343680	chr11:18339455-18343680	HPS5	-	E1-E4	E2		E1	5 Prime	0.95	52.9	52.53	55.51	34.56	41.99	28.17	18.74	1.1
40220	TC1500957	ENSG00000137869	-	chr15:49297944-49298030	chr15:49295307-49298030	chr15:51510652-51510738	chr15:51508015-51510738	CYP19A1	-	E13-E15	E14		E5	5 Prime	0.92	81.79	95.35	60.45	52.08	45.65	35.04	34.94	1.17
26991	TC0X00773	ENSG00000187268	-	chrX:12968521-12968798	chrX:12967957-12968798	chrX:13058600-13058877	chrX:13058036-13058877	FAM9C	-	E6-E8	E7		E3	5 Prime	1	50.76	55.17	68.19	57.35	31.31	6.98	26.16	1.18
21781	TC0701760	ENSG00000164896	-	chr7:150408230-150408457	chr7:150407943-150408457	chr7:150777297-150777524	chr7:150777010-150777524	FASTK	-	E2-E4	E3		E1	5 Prime	0.98	30.71	30.67	25.41	17.38	18.73	19.36	10.44	1.18
32693	TC1101411	ENSG00000186652	-	chr11:56913060-56913092	chr11:56912758-56913092	chr11:57156484-57156516	chr11:57156182-57156516	PRG2	-	E5-E7	E6		E3	5 Prime	1.69	64.79	60.68	52.64	22.74	29.21	48.55	25.87	1.27
2804	TC0101451	ENSG00000117266	+	chr1:203740548-203740629	chr1:203740548-203758898	chr1:205473925-205474006	chr1:205473925-205492275	PCTK3	+	E1-E4	E2		E1	5 Prime	1.19	46.1	43.56	49.54	28.34	30.46	30.05	16.78	1.37
24852	TC0900774	ENSG00000178445	-	chr9:6540804-6540812	chr9:6530147-6540812	chr9:6550804-6550812	chr9:6540147-6550812	GLDC	-	E23-E25	E24		E19	5 Prime	1.06	67.38	59.19	73.12	42.63	32.52	37.93	28.87	1.39
14806	TC0500450	ENSG00000066583	+	chr5:128470648-128470654	chr5:128470648-128476447	chr5:128442749-128442755	chr5:128442749-128448548	ISOC1	+	E4-E7	E5		E4	5 Prime	1.87	53.63	57.92	71.24	36.08	42.42	41.45	20.95	1.4
9714	TC0300035	ENSG00000163703	+	chr3:9957887-9957890	chr3:9957887-9959497	chr3:9982887-9982890	chr3:9982887-9984497	CRELD1	+	E9-E11	E10		E7	5 Prime	0.94	87.29	73.9	73.24	45.06	58.59	57.1	24.56	1.55
24228	TC0900521	ENSG00000119397	+	chr9:122915802-122915823	chr9:122915802-122917190	chr9:123875981-123876002	chr9:123875981-123877369	CEP110	+	E11-E13	E12		E9	5 Prime	1.22	66.06	63.92	55.33	33.99	36.1	26.46	29.59	1.6
15477	TC0500976	ENSG00000164172	-	chr5:52440839-52440852	chr5:52440231-52440852	chr5:52405082-52405095	chr5:52404474-52405095	MOCS2	-	E2-E4	E3		E1	5 Prime	1.12	95.91	100	90.4	53.54	46.19	45.33	47.08	1.72
37830	TC1400354	ENSG00000119673	+	chr14:73105854-73106340	chr14:73105854-73109845	chr14:74036101-74036587	chr14:74036101-74040092	ACOT2	+	E3-E5	E4		E2	5 Prime	1.28	70.8	70.29	64.34	52.35	46.68	52.07	18.11	1.76
1779	TC0100961		+	chr1:146218274-146218286	chr1:146218274-146226420	chr1:147751650-147751662	chr1:147751650-147759796		+	E1-E3	E2		E1	5 Prime	0.85	60.47	91.79	80.7	41.01	40	24.35	42.53	1.76
30198	TC1001218	ENSG00000107566	-	chr10:101925693-101925693	chr10:101924029-101925693	chr10:101945662-101945719	chr10:101945395-101945719	ERLIN1	-	E31-E33	E32		E6	5 Prime	1.63	69.39	100	73.09	29.78	40.4	19.31	51	1.85
37960	TC1400426	ENSG00000165533	+	chr14:88377021-88377025	chr14:88377021-88377134	chr14:89307268-89307272	chr14:89307268-89307381	TTC8	+	E5-E7	E6		E3	5 Prime	1.14	59.14	70.87	54.79	21.98	33.85	61.01	22.65	2.03
13141	TC0400510	ENSG00000164113	+	chr4:123520191-123520289	chr4:123520051-123520667	chr4:123300741-123300839	chr4:123300601-123301217	ADAD1	+	E2-E6	E5		E1	5 Prime	0.94	98.25	98.21	95.84	75.98	62.39	66.92	29	2.05
47327	TC1900332	ENSG00000181035	+	chr19:19035856-19035924	chr19:19035856-19067900	chr19:19174856-19174924	chr19:19174856-19206900	SLC25A42	+	E1-E3	E2		E1	5 Prime	1.14	97.68	98.24	86.28	40.12	39.55	42.86	53.22	3.85
1471	TC0100755	ENSG00000117569	+	chr1:97044650-97045010	chr1:97044597-97045010	chr1:97272062-97272422	chr1:97272009-97272422	PTBP2	+	E13-E15	E14		E8	Bleeding Promoter	2.16	9.06	9.82	9.08	32.09	31.66	27.45	-21.08	-4.3
5428	TC0102916	ENSG00000132716	-	chr1:158455383-158456553	chr1:158455383-158459065	chr1:160188759-160189929	chr1:160188759-160192441	WDR42A	-	E16-E18	E17		E12	Bleeding Promoter	1.34	46.59	49.35	50.48	71.67	77.99	70.25	-24.5	-3.29
51257	TC2000695	ENSG00000101019	-	chr20:33357997-33358365	chr20:33357997-33365905	chr20:33894583-33894951	chr20:33894583-33902491	UQCC	-	E16-E18	E17		E6	Bleeding Promoter	1.78	10.79	10.2	10.9	22.59	34.47	28.24	-17.8	-2.39
25097	TC0900908	ENSG00000159921	-	chr9:36205290-36206763	chr9:36205290-36206764	chr9:36215290-36216763	chr9:36215290-36216764	GNE	-	E13-E16	E15		E12	Bleeding Promoter	0.61	42.62	40.43	30	50.88	49.94	58.28	-15.35	-1.94
21683	TC0701671	ENSG00000105929	-	chr7:138091068-138091221	chr7:138091068-138091743	chr7:138440528-138440681	chr7:138440528-138441203	ATP6V0A4	-	E10-E12	E11		E8	Bleeding Promoter	1.41	17.54	25.86	28.42	58.5	39.43	53.98	-26.7	-1.92
25264	TC0901079	ENSG00000165113	-	chr9:85553108-85553890	chr9:85553108-85557993	chr9:86363288-86364070	chr9:86363288-86368173	GKAP1	-	E11-E13	E12		E8	Bleeding Promoter	1.36	28.38	39.39	49.89	61.06	85.51	49.01	-25.97	-1.67
40187	TC1500923	ENSG00000171766	-	chr15:43449012-43449197	chr15:43449012-43456091	chr15:45661720-45661905	chr15:45661720-45668799	GATM	-	E8-E10	E9		E3	Bleeding Promoter	1.07	36.39	35.29	33.25	74.85	69.93	54.22	-31.35	-1.63
21508	TC0701538	ENSG00000008282	-	chr7:105520820-105521229	chr7:105520820-105523975	chr7:105733584-105733993	chr7:105733584-105736739	SYPL1	-	E5-E7	E6		E4	Bleeding Promoter	1.1	24.6	64.53	50.96	74.28	85.43	93.85	-37.82	-1.6
47636	TC1900498	ENSG00000167642	+	chr19:43471362-43471618	chr19:43470416-43471618	chr19:38779522-38779778	chr19:38778576-38779778	AC011479.2	+	E4-E6	E5		E3	Bleeding Promoter	1.07	31.43	29	30.54	50.45	43.05	45.38	-15.97	-1.48
6815	TC0200445		+	chr2:88881563-88881731	chr2:88873127-88881731	chr2:89100448-89100616	chr2:89092012-89100616	AC096579.1	+	E13-E15	E14		E11	Bleeding Promoter	0.99	52.12	59.35	50.84	74.42	71.85	74.99	-19.65	-1.44
50241	TC2000144	ENSG00000197586	+	chr20:25153268-25153798	chr20:25152794-25153798	chr20:25205268-25205798	chr20:25204794-25205798	ENTPD6	+	E18-E20	E19		E12	Bleeding Promoter	1.16	20.71	27.38	21.86	48.22	39.74	32.84	-16.95	-1.41
34542	TC1200633	ENSG00000196091	+	chr12:100584278-100584653	chr12:100581470-100584653	chr12:102060147-102060522	chr12:102057339-102060522	MYBPC1	+	E22-E24	E23		E20	Bleeding Promoter	0.89	66.4	52.44	55.41	83.65	75.29	91.34	-25.34	-1.36
2297	TC0101206	ENSG00000158864	+	chr1:159449505-159449596	chr1:159448895-159449794	chr1:161183044-161183170	chr1:161182973-161183170	NDUFS2	+	E13-E16	E14		E9	Bleeding Promoter	1.79	44.6	29.32	43.71	56.55	64.3	56.64	-19.96	-1.27
53524	TC2200752	ENSG00000205650	-	chr22:44379211-44379302	chr22:44379211-44400817	chr22:46000547-46000638	chr22:46000547-46022153	Z95331.2	-	E1-E4	E3		E2	Bleeding Promoter	0.99	5	20.54	25.83	69.47	66.05	64.42	-49.53	-1.2
16121	TC0501488	ENSG00000072786	-	chr5:171420878-171421142	chr5:171420878-171424329	chr5:171488273-171488537	chr5:171488273-171491724	STK10	-	E16-E18	E17		E12	Bleeding Promoter	0.94	41.18	35.74	37.9	55.05	65.75	46.25	-17.41	-1.1
35848	TC1201442	ENSG00000011465	-	chr12:90096494-90096554	chr12:90096494-90097270	chr12:91572363-91572423	chr12:91572363-91573139	DCN	-	E5-E7	E6		E1	Bleeding Promoter	0.9	16.54	28.21	39.55	43.48	73.23	68.19	-33.53	-1.02
1642	TC0100833	ENSG00000173947	+	chr1:111692487-111692661	chr1:111691918-111692661	chr1:111890964-111891138	chr1:111890395-111891138	C1orf88	+	E4-E6	E5		E3	Bleeding Promoter	0.84	51.18	72.55	55.87	5.48	61.1	26.7	28.77	1.01
47201	TC1900270	ENSG00000186526	+	chr19:15598984-15600112	chr19:15595905-15600112	chr19:15737984-15739112	chr19:15734905-15739112	CYP4F8	+	E11-E13	E12		E8	Bleeding Promoter	0.8	41.27	28.34	28.23	16.3	17.79	16.44	15.76	1.05
30834	TC1100181	ENSG00000133816	+	chr11:12238296-12240603	chr11:12238021-12240603	chr11:12281720-12284027	chr11:12281445-12284027	MICAL2	+	E33-E35	E34		E25	Bleeding Promoter	1.96	91.97	89.57	94.07	76.42	81.72	78.75	12.91	1.05
23135	TC0801130	ENSG00000164938	-	chr8:96011959-96012132	chr8:96011959-96021091	chr8:95942783-95942956	chr8:95942783-95951915	TP53INP1	-	E5-E8	E7		E2	Bleeding Promoter	1.72	68.3	76.7	66.14	55.44	52.62	47.43	18.55	1.12
1920	TC0101083	ENSG00000160679	+	chr1:151882086-151882327	chr1:151881530-151882327	chr1:153615462-153615703	chr1:153614906-153615703	C1orf77	+	E7-E10	E9		E4	Bleeding Promoter	1.02	68.26	64.51	67.33	46.47	61.99	54.51	12.38	1.13
34242	TC1200426	ENSG00000092841	+	chr12:54839843-54840026	chr12:54839674-54840026	chr12:56553576-56553759	chr12:56553407-56553759	MYL6	+	E25-E28	E27		E1	Bleeding Promoter	0.99	67.45	65.89	69.92	48.48	55.79	46.41	17.53	1.13
27031	TC0X00796	ENSG00000131831	-	chrX:17730076-17730428	chrX:17730076-17765578	chrX:17820155-17820507	chrX:17820155-17855657	RAI2	-	E3-E5	E4		E2	Bleeding Promoter	0.92	75.94	84.47	85.66	61.25	4.71	76.96	34.38	1.17
5344	TC0102859	ENSG00000160818	-	chr1:154832665-154832762	chr1:154832665-154832803	chr1:156566041-156566138	chr1:156566041-156566179	GPATCH4	-	E12-E15	E14		E4	Bleeding Promoter	0.9	59.4	89.64	79.09	64.58	59.81	40.51	21.08	1.19
32920	TC1101543	ENSG00000168056	-	chr11:65070612-65070806	chr11:65070612-65070845	chr11:65314036-65314230	chr11:65314036-65314269	LTBP3	-	E16-E18	E17		E4	Bleeding Promoter	0.89	98.28	69.68	98.21	39.96	83.11	51.88	30.41	1.19
3838	TC0102036	ENSG00000000938	-	chr1:27823028-27823160	chr1:27823028-27824187	chr1:27950441-27950573	chr1:27950441-27951600	FGR	-	E5-E7	E6		E2	Bleeding Promoter	0.84	48.69	60.97	46.81	35.16	25.76	28.44	22.37	1.47
817	TC0100428	ENSG00000084070	+	chr1:40644768-40644995	chr1:40612968-40644995	chr1:40872181-40872408	chr1:40840381-40872408	SMAP2	+	E4-E6	E5		E1	Bleeding Promoter	0.96	95.46	97.42	91.82	38.96	58.26	39.37	49.37	2.23
37409	TC1400108	ENSG00000100867	+	chr14:23177082-23177876	chr14:23175822-23177876	chr14:24107242-24108036	chr14:24105982-24108036	DHRS2	+	E2-E4	E3		E2	Bleeding Promoter	0.67	67.09	62.92	61.59	34.79	42.84	23.7	30.09	2.66
44101	TC1700673	ENSG00000170921	+	chr17:58820638-58822850	chr17:58820638-58826836	chr17:61466906-61469118	chr17:61466906-61473104	TANC2	+	E17-E19	E18		E15	Bleeding Terminal	1.48	39.21	45.5	46.92	77.24	78.71	73.18	-32.5	-6.02
20883	TC0701139	ENSG00000155857	-	chr7:38279714-38279740	chr7:38275654-38279740	chr7:38313189-38313215	chr7:38309129-38313215	TRG@	-	E19-E22	E20		E1	Bleeding Terminal	0.84	10.02	16.22	15.4	79.57	100	74.25	-70.73	-3.29
1467	TC0100755	ENSG00000117569	+	chr1:97008996-97012106	chr1:97008996-97015729	chr1:97236408-97239518	chr1:97236408-97243141	PTBP2	+	E5-E7	E6		E5	Bleeding Terminal	2.16	18.01	18.34	15.17	42.7	33.06	37.67	-20.63	-2.54
48952	TC1901271	ENSG00000127527	-	chr19:16372443-16374132	chr19:16367279-16374132	chr19:16511443-16513132	chr19:16506279-16513132	EPS15L1	-	E17-E19	E18		E14	Bleeding Terminal	1.07	12.06	12.16	10.75	29.02	27.31	25.04	-15.46	-2.25
17420	TC0600659	ENSG00000178425	+	chr6:116536292-116536590	chr6:116536292-116538706	chr6:116429599-116429897	chr6:116429599-116432013	NT5DC1	+	E3-E5	E4		E3	Bleeding Terminal	1.02	18.7	25.63	22.2	40.34	41.89	36.55	-17.42	-2.25
3133	TC0101642	ENSG00000116977	+	chr1:234769013-234769145	chr1:234769013-234770487	chr1:236702390-236702522	chr1:236702390-236703864	LGALS8	+	E10-E12	E11		E5	Bleeding Terminal	0.86	52.87	43.34	46.32	70.05	71.97	78.24	-25.91	-1.89
32293	TC1101127	ENSG00000188170	-	chr11:5204070-5204383	chr11:5203533-5204383	chr11:5247494-5247807	chr11:5246957-5247807	HBB	-	E7-E9	E8		E2	Bleeding Terminal	0.92	18.97	16.67	1.65	51.93	27.15	39.18	-26.99	-1.81
29145	TC1000642	ENSG00000138162	+	chr10:123771520-123773295	chr10:123771520-123799943	chr10:123781530-123783305	chr10:123781530-123809953	TACC2	+	E5-E7	E6		E2	Bleeding Terminal	1.2	13.19	14.83	13.47	28.85	25.5	27.17	-13.34	-1.5
33434	TC1101938	ENSG00000110013	-	chr11:124033981-124035734	chr11:124029900-124035734	chr11:124528771-124530524	chr11:124524690-124530524	SIAE	-	E4-E6	E5		E3	Bleeding Terminal	1.36	41.33	35.72	51.09	61.82	59.83	78.03	-23.85	-1.26
38435	TC1400737	ENSG00000100926	-	chr14:23727696-23727765	chr14:23727685-23727765	chr14:24657856-24657925	chr14:24657845-24657925	TM9SF1	-	E14-E16	E15		E4	Bleeding Terminal	1.08	55.32	45.76	59.06	84.63	74.38	55.29	-18.05	-1.21
10342	TC0300470	ENSG00000170017	+	chr3:106726043-106726918	chr3:106726043-106733536	chr3:105243353-105244228	chr3:105243353-105250846	ALCAM	+	E3-E5	E4		E3	Bleeding Terminal	2.05	8.24	4.51	21.86	50.52	39.09	29.88	-28.29	-1.17
45614	TC1701645	ENSG00000141338	-	chr17:64439520-64440024	chr17:64437439-64440024	chr17:66927925-66928429	chr17:66925844-66928429	ABCA8	-	E7-E9	E8		E5	Bleeding Terminal	0.85	2.8	29.15	27.4	56.68	28.52	53.03	-26.3	-1.12
17371	TC0600612	ENSG00000112320	+	chr6:108015073-108016833	chr6:108015073-108061411	chr6:107908380-107910140	chr6:107908380-107954718	SOBP	+	E6-E8	E7		E4	Bleeding Terminal	1.23	20.75	15.73	29.03	41.26	35.65	43.67	-18.36	-1.07
12106	TC0301587	ENSG00000174611	-	chr3:135826586-135826616	chr3:135822319-135826616	chr3:134343896-134343926	chr3:134339629-134343926	KY	-	E7-E10	E8		E7	Bleeding Terminal	0.93	36.31	32.23	27.61	52.68	53.78	49.85	-20.06	-1.01
23563	TC0900039	ENSG00000120217	+	chr9:5453122-5453238	chr9:5453122-5455499	chr9:5463122-5463238	chr9:5463122-5465499	CD274	+	E5-E7	E6		E4	Bleeding Terminal	1.24	69.28	57.93	50.06	37.4	36.64	45.8	19.14	1
27979	TC0Y00143	ENSG00000183878	-	chrY:14017577-14018192	chrY:14015168-14018192	chrY:15508183-15508798	chrY:15505774-15508798	UTY	-	E7-E9	E8		E6	Bleeding Terminal	0.95	66.27	71.57	95.42	52.82	15.04	26.1	46.43	1
45285	TC1701422	ENSG00000004939	-	chr17:39688102-39688140	chr17:39687931-39688140	chr17:42332576-42332614	chr17:42332405-42332614	SLC4A1	-	E16-E18	E17		E15	Bleeding Terminal	0.93	30.42	29.05	38.52	4.89	17.64	18.16	19.1	1.01
38436	TC1400737	ENSG00000100926	-	chr14:23729086-23729426	chr14:23728855-23729426	chr14:24659246-24659586	chr14:24659015-24659586	TM9SF1	-	E11-E13	E12		E3	Bleeding Terminal	1.08	13.12	15.12	15.89	6.89	9.13	5.55	7.52	1.02
34592	TC1200664	ENSG00000111785	+	chr12:105778321-105778452	chr12:105778321-105786209	chr12:107254191-107254322	chr12:107254191-107262079	RIC8B	+	E10-E12	E11		E8	Bleeding Terminal	1.01	74.14	85.44	74.71	71.73	45.95	54.72	20.63	1.03
26363	TC0X00326	ENSG00000120500	+	chrX:69417684-69417807	chrX:69417684-69418251	chrX:69500959-69501082	chrX:69500959-69501526	ARR3	+	E18-E20	E19		E16	Bleeding Terminal	0.84	74.7	77.35	85.75	62.59	60.78	50.56	21.29	1.04
18865	TC0601584	ENSG00000093144	-	chr6:127689795-127689834	chr6:127689413-127689834	chr6:127648102-127648141	chr6:127647720-127648141	ECHDC1	-	E8-E11	E9		E2	Bleeding Terminal	0.99	70.61	52.62	93.31	44.44	42.13	41.98	29.33	1.1
32300	TC1101128	ENSG00000196565	-	chr11:5483158-5483375	chr11:5324717-5483375	chr11:5526582-5526799	chr11:5368141-5526799	HBG2	-	E2-E4	E3		E1	Bleeding Terminal	1.48	70.6	65.96	80.93	57.91	59.62	38.24	20.57	1.1
28186	TC1000090	ENSG00000165995	+	chr10:18827413-18827728	chr10:18827413-18829747	chr10:18787407-18787722	chr10:18787407-18789741	CACNB2	+	E13-E15	E14		E3	Bleeding Terminal	0.32	38.01	26.51	30.28	14.41	12.65	20.33	15.81	1.12
40082	TC1500840	ENSG00000188549	-	chr15:38413067-38413257	chr15:38412014-38413257	chr15:40625775-40625965	chr15:40624722-40625965	C15orf52	-	E13-E16	E14		E9	Bleeding Terminal	0.81	77.5	56.89	66.37	29.62	52.01	42.98	25.38	1.2
38438	TC1400737	ENSG00000100926	-	chr14:23730785-23731217	chr14:23729700-23731217	chr14:24660945-24661377	chr14:24659860-24661377	TM9SF1	-	E8-E10	E9		E3	Bleeding Terminal	1.08	33.65	32.96	35.88	21.82	19.25	26.15	11.76	1.21
5534	TC0102963	ENSG00000198821	-	chr1:165670934-165671260	chr1:165669938-165671260	chr1:167404310-167404636	chr1:167403314-167404636	CD247	-	E8-E11	E9		E4	Bleeding Terminal	0.82	37.26	71.9	51.13	34.68	28.38	31.28	21.98	1.23
20709	TC0701013	ENSG00000003147	-	chr7:8163113-8163271	chr7:8150128-8163271	chr7:8196588-8196746	chr7:8183603-8196746	ICA1	-	E14-E17	E15		E8	Bleeding Terminal	0.91	79.67	84.05	84.7	56.98	67.39	61.69	20.79	1.37
16775	TC0600293	ENSG00000204287	+	chr6:32518449-32518637	chr6:32518449-32518940	chr6:32410471-32410659	chr6:32410471-32410962	HLA-DRA	+	E2-E4	E3		E2	Bleeding Terminal	0.96	84.71	71.63	71.27	11.46	74.19	44.48	32.49	1.55
3327	TC0101777	ENSG00000160075	-	chr1:1469882-1470106	chr1:1469231-1470106	chr1:1480019-1480243	chr1:1479368-1480243	SSU72	-	E8-E10	E9		E2	Bleeding Terminal	0.61	26.25	21.75	27.19	9.98	13.68	10.27	13.75	1.55
19337	TC0700091	ENSG00000048052	+	chr7:18672625-18674990	chr7:18672625-18733728	chr7:18706100-18708465	chr7:18706100-18767203	HDAC9	+	E23-E25	E24		E10	Bleeding Terminal	0.94	56.59	54.71	64.66	23.06	38.38	17.22	32.43	2.04
10356	TC0300479	ENSG00000114439	+	chr3:108991325-108991413	chr3:108980057-108992777			BBX	+	E24-E26	E25		E13	Cassette Exon	1.24	25.52	26.72	24.91	77.98	79.77	79.1	-53.24	-22.32
20233	TC0700631	ENSG00000004866	+	chr7:116561415-116561482	chr7:116559251-116563371	chr7:116774179-116774246	chr7:116772015-116776135	ST7	+	E10-E12	E11		E6	Cassette Exon	1.11	20.41	26.34	24.11	76.37	92.34	90.68	-62.85	-21.83
7751	TC0201137	ENSG00000123983	+	chr2:223473637-223473742	chr2:223460851-223481695	chr2:223765393-223765498	chr2:223752607-223773451	ACSL3	+	E2-E4	E3		E3	Cassette Exon	0.8	29.27	28.44	27	57.49	56.54	58.21	-29.18	-13.51
7342	TC0200903	ENSG00000116095	+	chr2:179061942-179061987	chr2:179058731-179063632	chr2:179353696-179353741	chr2:179350485-179355386	PLEKHA3	+	E3-E5	E4		E3	Cassette Exon	0.97	9.48	12.59	12.13	54.49	55.81	49.71	-41.93	-12.7
8240	TC0201453	ENSG00000138050	-	chr2:39837893-39838005	chr2:39836605-39841975	chr2:39984389-39984501	chr2:39983101-39988471	THUMPD2	-	E6-E8	E7		E6	Cassette Exon	1.75	30.89	29.44	34.58	68.6	70.61	65.29	-36.53	-12.17
49638	TC1901701	ENSG00000104951	-	chr19:55122764-55122884	chr19:55104954-55124395	chr19:50430952-50431072	chr19:50413142-50432583	IL4I1	-	E3-E10	E5		E3	Cassette Exon	0.68	27.94	28.77	29.05	65.63	64.22	59.53	-34.54	-10.77
10622	TC0300670	ENSG00000177311	+	chr3:142597792-142598035	chr3:142588470-142605459	chr3:141115102-141115345	chr3:141105780-141122769	ZBTB38	+	E4-E9	E6		E2	Cassette Exon	0.93	34.59	27.91	34.57	68.64	73.81	73.58	-39.65	-9.83
11865	TC0301452	ENSG00000163608	-	chr3:114218986-114219139	chr3:114215570-114221079	chr3:112736296-112736449	chr3:112732880-112738389	C3orf17	-	E1-E3	E2		E1	Cassette Exon	1.33	57.25	55.98	60.38	92.39	92.7	95.97	-35.82	-9.18
20902	TC0701160	ENSG00000106603	-	chr7:43656737-43656836	chr7:43654777-43671782	chr7:43690212-43690311	chr7:43688252-43705257	C7orf44	-	E2-E5	E3		E1	Cassette Exon	1.26	44.24	43.89	45.71	87.97	84.03	83.49	-40.55	-8.52
27500	TC0X01121	ENSG00000123562	-	chrX:102820084-102820184	chrX:102818636-102826755	chrX:102933428-102933528	chrX:102931980-102940099	MORF4L2	-	E3-E9	E7		E3	Cassette Exon	1.01	66.44	70.48	71.05	98.73	96.79	97.48	-28.34	-8.14
51473	TC2000806	ENSG00000101040	-	chr20:45274695-45274777	chr20:45272950-45282316	chr20:45841288-45841370	chr20:45839543-45848909	ZMYND8	-	E32-E34	E33		E19	Cassette Exon	0.94	52.62	52.9	53.27	87.86	86.52	87.73	-34.44	-8.1
13319	TC0400685	ENSG00000164118	+	chr4:175455693-175455788	chr4:175441670-175456798	chr4:175219118-175219213	chr4:175205095-175220223	KIAA1712	+	E1-E5	E4		E2	Cassette Exon	1.25	44.5	44.95	45.14	79.82	85.04	81.76	-37.34	-6.64
34465	TC1200595	ENSG00000028203	+	chr12:94174458-94174529	chr12:94169979-94175057	chr12:95650327-95650398	chr12:95645848-95650926	VEZT	+	E10-E12	E11		E2	Cassette Exon	1.19	47.37	42.36	47.28	75.35	78.03	73.2	-29.86	-6.61
10990	TC0300939	ENSG00000163964	+	chr3:197932446-197932624	chr3:197928190-197933683	chr3:196448049-196448227	chr3:196443793-196449286	PIGX	+	E2-E4	E3		E2	Cassette Exon	1.12	27.03	16.82	20.42	76.95	80.3	53.64	-48.87	-6.44
19305	TC0700066	ENSG00000106415	+	chr7:7682259-7682364	chr7:7679610-7807826	chr7:7715734-7715839	chr7:7713085-7841301	GLCCI1	+	E2-E4	E3		E2	Cassette Exon	1.11	15.53	12.81	15.97	44.94	48.82	45.95	-31.8	-6.33
29430	TC1000781	ENSG00000152457	-	chr10:14993196-14993335	chr10:14991336-15001743	chr10:14953190-14953329	chr10:14951330-14961737	DCLRE1C	-	E20-E22	E21		E13	Cassette Exon	1.02	32.53	29.52	31.99	63.79	63.05	63.79	-32.2	-6.2
9645	TC0300026	ENSG00000168137	+	chr3:9453535-9453572	chr3:9452591-9457140	chr3:9478535-9478572	chr3:9477591-9482140	SETD5	+	E12-E14	E13		E7	Cassette Exon	1.14	50.01	53.52	45.14	90.3	99.33	84.29	-41.75	-6.2
12801	TC0400217	ENSG00000109184	+	chr4:52471994-52472097	chr4:52460302-52474213	chr4:52777237-52777340	chr4:52765545-52779456	DCUN1D4	+	E10-E14	E13		E10	Cassette Exon	1.11	68.57	65.11	68.25	97.37	98.74	98.12	-30.77	-6.07
21539	TC0701551	ENSG00000135241	-	chr7:107949157-107949201	chr7:107943255-107953709	chr7:108166474-108166552	chr7:108161966-108168501	PNPLA8	-	E2-E5	E3		E3	Cassette Exon	0.79	53.25	46.62	51.24	85.96	88.37	91.14	-38.12	-5.74
31793	TC1100769	ENSG00000166025	+	chr11:94167826-94167974	chr11:94141375-94172204	chr11:94528178-94528326	chr11:94501727-94532556	AMOTL1	+	E1-E3	E2		E2	Cassette Exon	1.04	40.12	46.24	49.3	79.87	81.43	82.35	-35.99	-5.48
30973	TC1100275	ENSG00000026508	+	chr11:35189370-35189572	chr11:35168189-35192975	chr11:35232794-35232996	chr11:35211613-35236399	CD44	+	E7-E21	E20		E10	Cassette Exon	1.01	8.91	10.47	8.51	25.64	28.52	29.7	-18.66	-5.22
40692	TC1501235	ENSG00000157823	-	chr15:88221543-88221660	chr15:88215783-88232757	chr15:90420539-90420656	chr15:90414779-90431753	AP3S2	-	E11-E14	E13		E7	Cassette Exon	1.4	18.88	24.09	22.97	43.99	48.86	51.77	-26.23	-4.9
32486	TC1101243	ENSG00000110756	-	chr11:18295875-18296030	chr11:18290148-18300069	chr11:18339299-18339454	chr11:18333572-18343493	HPS5	-	E3-E5	E4		E1	Cassette Exon	0.95	47.6	45.52	45.26	75.58	76.61	75.82	-29.88	-4.84
24145	TC0900463	ENSG00000095209	+	chr9:107516469-107516607	chr9:107507856-107523639	chr9:108476648-108476786	chr9:108468035-108483818	TMEM38B	+	E4-E6	E5		E2	Cassette Exon	1.7	30.38	32.57	39.62	64.32	69.67	67.29	-32.91	-4.55
30972	TC1100275	ENSG00000026508	+	chr11:35188089-35188177	chr11:35168189-35192975	chr11:35231513-35231601	chr11:35211613-35236399	CD44	+	E7-E21	E19		E10	Cassette Exon	1.01	4.6	6.47	5.4	18.17	20.89	20.97	-14.52	-4.36
43366	TC1700122	ENSG00000166579	+	chr17:8307364-8307397	chr17:8304204-8310973	chr17:8366639-8366672	chr17:8363479-8370248	NDEL1	+	E14-E16	E15		E7	Cassette Exon	0.84	21.58	22.68	21.03	40.18	46.75	45.2	-22.28	-3.99
27094	TC0X00837	ENSG00000198947	-	chrX:31054681-31054711	chrX:31049969-31062140	chrX:31144760-31144790	chrX:31140048-31152219	DMD	-	E100-E102	E101		E31	Cassette Exon	0.88	16.66	17.97	19.62	38.48	40.56	36.61	-20.47	-3.86
3089	TC0101610	ENSG00000116906	+	chr1:229460592-229460678	chr1:229443826-229462876	chr1:231393969-231394055	chr1:231377203-231396253	GNPAT	+	E1-E5	E4		E2	Cassette Exon	1.59	60.11	48.44	59.67	90.6	75.87	83.46	-27.24	-3.81
14175	TC0401449	ENSG00000164305	-	chr4:185806652-185806779	chr4:185796617-185807543	chr4:185569658-185569785	chr4:185559623-185570549	CASP3	-	E1-E4	E2		E1	Cassette Exon	1.4	49.68	50.69	50.37	89.77	73.5	78.58	-30.37	-3.75
37494	TC1400141	ENSG00000092108	+	chr14:30167167-30167236	chr14:30161357-30169434	chr14:31097416-31097485	chr14:31091606-31099683	SCFD1	+	E1-E4	E3		E2	Cassette Exon	1.14	66.21	67.06	64.99	92.66	90.97	92.05	-25.81	-3.73
13123	TC0400497	ENSG00000145390	+	chr4:120375894-120376014	chr4:120358277-120379821	chr4:120156446-120156566	chr4:120138829-120160373	USP53	+	E5-E8	E7		E2	Cassette Exon	1.13	49.1	39.68	50.92	81.51	75.98	70.39	-29.39	-3.43
3187	TC0101681	ENSG00000196432	+	chr1:243232047-243232157	chr1:243200369-243247167	chr1:245165424-245165534	chr1:245133746-245180544	EFCAB2	+	E3-E5	E4		E2	Cassette Exon	0.93	54.23	40.49	54.7	79.07	75.72	69.26	-24.88	-3.33
38911	TC1401124	ENSG00000140105	-	chr14:99911374-99911440	chr14:99898012-99912350	chr14:100841621-100841687	chr14:100828259-100842597	WARS	-	E1-E10	E4		E3	Cassette Exon	0.94	22.61	22.96	22.59	40.62	39.02	38.07	-16.52	-3.21
19653	TC0700346	ENSG00000154710	+	chr7:65871254-65871447	chr7:65843215-65874305	chr7:66233819-66234012	chr7:66205780-66236870	RABGEF1	+	E14-E18	E15		E2	Cassette Exon	0.93	28.13	28.27	25.66	53.71	51.58	50.15	-24.46	-3.19
14120	TC0401391	ENSG00000181381	-	chr4:169633723-169633846	chr4:169630536-169638103	chr4:169397148-169397271	chr4:169393961-169401528	DDX60L	-	E1-E3	E2		E1	Cassette Exon	0.77	18.78	15.62	12.96	37.84	49.65	44.59	-28.24	-3.08
34341	TC1200488	ENSG00000174099	+	chr12:63988577-63988702	chr12:63958913-64006873	chr12:65702310-65702435	chr12:65672646-65720606	MSRB3	+	E1-E4	E3		E2	Cassette Exon	1.43	30.21	33.49	30.92	62.09	65.74	53.44	-28.89	-3.04
7902	TC0201222	ENSG00000132330	+	chr2:238647164-238647227	chr2:238642858-238655089	chr2:238982425-238982488	chr2:238978119-238990350	SCLY	+	E20-E22	E21		E11	Cassette Exon	1.01	22.15	23.96	27.53	46.81	53.29	56.04	-27.5	-3.02
51946	TC2100188	ENSG00000197381	+	chr21:45365138-45365302	chr21:45319137-45372745	chr21:46540710-46540874	chr21:46494709-46548317	ADARB1	+	E1-E5	E4		E1	Cassette Exon	0.95	36.81	45.19	45.2	59.38	67.34	69.78	-23.1	-2.91
38217	TC1400636	ENSG00000182979	+	chr14:104986742-104986791	chr14:104982894-104987440	chr14:105915697-105915746	chr14:105911849-105916395	MTA1	+	E3-E6	E5		E4	Cassette Exon	1.06	41.69	41.39	41.47	61.57	59.64	57.11	-17.92	-2.85
30992	TC1100289	ENSG00000052841	+	chr11:43414291-43414460	chr11:43392903-43421451	chr11:43457715-43457884	chr11:43436327-43464875	TTC17	+	E19-E21	E20		E15	Cassette Exon	0.75	55.35	57.49	53.5	75.51	79.08	75.41	-21.22	-2.8
33180	TC1101717	ENSG00000073921	-	chr11:85366762-85366784	chr11:85365374-85369820	chr11:85689114-85689136	chr11:85687726-85692172	PICALM	-	E19-E22	E20		E17	Cassette Exon	0.95	71.83	68.16	67.75	83.38	81.58	81.9	-13.04	-2.78
32527	TC1101286	ENSG00000148950	-	chr11:31455625-31455882	chr11:31411694-31487642	chr11:31499049-31499306	chr11:31455118-31531066	IMMP1L	-	E1-E8	E3		E1	Cassette Exon	1.43	40.06	40.8	32.1	78.8	67.54	64.64	-32.67	-2.73
36577	TC1300202	ENSG00000118939	+	chr13:75062076-75062266	chr13:75041645-75067052	chr13:76164075-76164265	chr13:76143644-76169051	UCHL3	+	E9-E11	E10		E6	Cassette Exon	1.01	6.31	6.64	7.4	18.42	17.41	19	-11.5	-2.71
26144	TC0X00173	ENSG00000147121	+	chrX:46215522-46215564	chrX:46207673-46217129	chrX:46330578-46330620	chrX:46322729-46332185	ZNF673	+	E6-E10	E8		E5	Cassette Exon	0.81	56.67	63.17	65.4	80.36	80.99	83.48	-19.87	-2.7
30971	TC1100275	ENSG00000026508	+	chr11:35188089-35188177	chr11:35168189-35189369	chr11:35231513-35231601	chr11:35211613-35232793	CD44	+	E7-E20	E19	duplicate	E10	Cassette Exon	1.01	71.05	68.29	75.73	92.39	92.76	94.31	-21.46	-2.62
49926	TC1901852	ENSG00000197128	-	chr19:62678841-62678966	chr19:62677602-62679814	chr19:57987029-57987154	chr19:57985790-57988002	ZNF772	-	E2-E8	E4		E2	Cassette Exon	1.12	61.29	62.08	60.11	84.1	80.93	79.34	-20.29	-2.61
12261	TC0301734	ENSG00000173905	-	chr3:169241269-169241351	chr3:169237477-169241874	chr3:167758575-167758657	chr3:167754783-167759180	GOLIM4	-	E6-E8	E7		E7	Cassette Exon	1	73.9	71.81	72.81	87.88	85.17	85.63	-13.39	-2.57
44095	TC1700669	ENSG00000146872	+	chr17:57955330-57955424	chr17:57954271-57967263	chr17:60601598-60601692	chr17:60600539-60613531	TLK2	+	E10-E12	E11		E4	Cassette Exon	0.98	47.76	48.5	45.82	66.48	65.39	64.62	-18.13	-2.54
19989	TC0700524	ENSG00000197343	+	chr7:98997928-98998053	chr7:98996255-98999422	chr7:99159992-99160117	chr7:99158319-99161486	ZNF655	+	E3-E8	E6		E2	Cassette Exon	0.67	61.81	51.26	56.88	83.67	76.83	76.71	-22.42	-2.53
20903	TC0701160	ENSG00000106603	-	chr7:43671783-43671846	chr7:43654777-43735553	chr7:43705258-43705321	chr7:43688252-43769028	C7orf44	-	E1-E5	E2		E1	Cassette Exon	1.26	18.16	19.89	17.47	32.07	30.57	33.91	-13.68	-2.52
39957	TC1500719	ENSG00000170113	-	chr15:20610796-20610876	chr15:20604197-20612256	chr15:23059355-23059435	chr15:23052756-23060815	NIPA1	-	E4-E7	E5		E4	Cassette Exon	1.55	20.1	23.78	19.25	42.2	47.34	55.4	-27.27	-2.52
20882	TC0701139	ENSG00000155857	-	chr7:38279714-38279740	chr7:38255699-38282385	chr7:38313189-38313215	chr7:38289174-38315860	TRG@	-	E16-E29	E20		E1	Cassette Exon	0.84	86.41	53.26	19.21	98.82	90.43	73.08	-34.48	-2.5
1792	TC0100973	ENSG00000168614	+	chr1:146833475-146833504	chr1:146827740-146835360	chr1:148566851-148566880	chr1:148561116-148568736	NBPF9	+	E9-E13	E12		E2	Cassette Exon	1.07	33.76	38.45	34.45	51.2	55.08	56.43	-18.68	-2.48
31808	TC1100791	ENSG00000137693	+	chr11:101585459-101585505	chr11:101582028-101599563	chr11:102080249-102080295	chr11:102076818-102094353	YAP1	+	E7-E9	E8		E5	Cassette Exon	1.17	66.51	66.36	68.04	82.22	85.03	83.18	-16.5	-2.48
19614	TC0700317	ENSG00000196247	+	chr7:63776991-63777149	chr7:63764099-63789061	chr7:64139556-64139714	chr7:64126664-64151626	ZNF588	+	E1-E7	E3		E2	Cassette Exon	0.78	44.07	46.96	56.25	66.61	79	75.57	-24.63	-2.48
4004	TC0102106	ENSG00000142687	-	chr1:35744801-35745323	chr1:35717401-35792538	chr1:35972214-35972736	chr1:35944814-36019951	KIAA0319L	-	E3-E6	E5		E4	Cassette Exon	1.04	56.83	58.4	62	79.84	79.41	74.94	-18.98	-2.45
50322	TC2000183	ENSG00000088305	+	chr20:30857677-30857794	chr20:30853938-30859229	chr20:31394016-31394133	chr20:31390277-31395568	DNMT3B	+	E23-E26	E25		E20	Cassette Exon	1.93	18.28	19.21	23.62	40.43	39.24	40.35	-19.64	-2.41
43962	TC1700579	ENSG00000136504	+	chr17:45241481-45241569	chr17:45237807-45243837	chr17:47886482-47886570	chr17:47882808-47888838	MYST2	+	E5-E7	E6		E6	Cassette Exon	0.97	76.31	74.95	75.88	88.86	86.06	87.61	-11.8	-2.41
50898	TC2000466	ENSG00000101150	+	chr20:61977614-61977672	chr20:61975614-61984516	chr20:62507170-62507228	chr20:62505170-62514072	TPD52L2	+	E4-E6	E5		E4	Cassette Exon	0.88	42.19	49.13	43.19	62.89	62.64	57.54	-16.19	-2.38
29648	TC1000928	ENSG00000172671	-	chr10:45468439-45468513	chr10:45467488-45478996	chr10:46148433-46148507	chr10:46147482-46158990	ANUBL1	-	E7-E10	E9		E4	Cassette Exon	1.33	51.42	53.25	38.53	71.84	87.71	74.46	-30.27	-2.35
50321	TC2000183	ENSG00000088305	+	chr20:30856806-30856874	chr20:30853938-30859229	chr20:31393145-31393213	chr20:31390277-31395568	DNMT3B	+	E23-E26	E24		E19	Cassette Exon	1.93	14.2	13.86	20.25	45.58	26.5	38.38	-20.72	-2.35
40595	TC1501157	ENSG00000180953	-	chr15:77993986-77994072	chr15:77987104-78002849	chr15:80206931-80207017	chr15:80200049-80215794	ST20	-	E1-E4	E3		E1	Cassette Exon	2.49	70.68	72.55	68.79	90.16	90.1	86.41	-18.22	-2.3
34330	TC1200476	ENSG00000118600	+	chr12:62462589-62462751	chr12:62461222-62465017	chr12:64176322-64176484	chr12:64174955-64178750	TMEM5	+	E3-E5	E4		E2	Cassette Exon	1.04	24.09	22.74	22.7	50.99	45.25	44.32	-23.68	-2.27
23654	TC0900145	ENSG00000164978	+	chr9:34326299-34326339	chr9:34319598-34328711	chr9:34336299-34336339	chr9:34329598-34338711	NUDT2	+	E1-E5	E4		E1	Cassette Exon	1.4	46.88	45.21	41.4	62.12	72.74	62.49	-21.28	-2.26
795	TC0100415	ENSG00000127603	+	chr1:39719180-39719289	chr1:39718269-39722860	chr1:39946593-39946702	chr1:39945682-39950273	MACF1	+	E105-E107	E106		E91	Cassette Exon	1.01	23.04	26.22	23.31	39.17	39.02	38.82	-14.82	-2.25
30398	TC1001292	ENSG00000099204	-	chr10:116212795-116212913	chr10:116203233-116215447	chr10:116222805-116222923	chr10:116213243-116225457	ABLIM1	-	E22-E24	E23		E12	Cassette Exon	1.65	23.19	25.81	37.81	61.4	54.44	45.21	-24.74	-2.23
19874	TC0700452	ENSG00000005469	+	chr7:86824760-86824842	chr7:86816436-86826458	chr7:86986824-86986906	chr7:86978500-86988522	CROT	+	E3-E5	E4		E3	Cassette Exon	1.18	38.78	28.59	31.37	71.53	53.88	63.23	-29.97	-2.22
41586	TC1600426	ENSG00000083799	+	chr16:49336143-49336278	chr16:49334254-49340988	chr16:50778642-50778777	chr16:50776753-50783487	CYLD	+	E3-E6	E4		E3	Cassette Exon	1.09	45.18	49.72	47.5	69.12	72.39	68.1	-22.4	-2.22
38383	TC1400714	ENSG00000100813	-	chr14:22629032-22629150	chr14:22620886-22629571	chr14:23559192-23559310	chr14:23551046-23559731	ACIN1	-	E4-E6	E5		E1	Cassette Exon	1.09	34.22	31.31	33.2	55.55	49.21	44.93	-16.99	-2.17
39388	TC1500322	ENSG00000156958	+	chr15:47315115-47315228	chr15:47296803-47315340	chr15:49527823-49527936	chr15:49509511-49528048	GALK2	+	E9-E12	E11		E3	Cassette Exon	1.02	20.04	16.47	27.92	37.29	43.94	47.59	-21.46	-2.16
22506	TC0800556		+	chr8:129129877-129130037	chr8:129070720-129151588	chr8:129060695-129060855	chr8:129001538-129082406	AC084123.9	+	E10-E14	E13		E5	Cassette Exon	0.89	24.29	27.99	25.42	46.38	53.28	35.86	-19.28	-2.15
43920	TC1700557	ENSG00000167182	+	chr17:43330181-43330292	chr17:43328659-43347677	chr17:45975182-45975293	chr17:45973660-45992678	SP2	+	E1-E3	E2		E1	Cassette Exon	0.98	26.91	22.01	29.29	45.95	48.32	39.6	-18.55	-2.12
35595	TC1201285	ENSG00000170473	-	chr12:54607128-54607318	chr12:54583532-54607776	chr12:56320861-56321051	chr12:56297265-56321509	WIBG	-	E1-E3	E2		E1	Cassette Exon	1.63	61.43	64.96	64.94	83.07	88.64	89.18	-23.19	-2.08
15047	TC0500593	ENSG00000173210	+	chr5:148599005-148599033	chr5:148593057-148599515	chr5:148618812-148618840	chr5:148612864-148619322	ABLIM3	+	E11-E14	E13		E10	Cassette Exon	1.09	23.71	20.93	25.55	47.67	41.3	46.77	-21.85	-2.06
44094	TC1700669	ENSG00000146872	+	chr17:57955330-57955424	chr17:57953367-57967263	chr17:60601598-60601692	chr17:60599635-60613531	TLK2	+	E9-E12	E11	duplicate	E4	Cassette Exon	0.98	72.57	69.84	76.03	87.66	89.13	87	-15.12	-2.05
45424	TC1701526	ENSG00000008294	-	chr17:46408224-46408261	chr17:46407308-46409468	chr17:49053225-49053262	chr17:49052309-49054469	SPAG9	-	E39-E41	E40		E23	Cassette Exon	0.94	57.9	57.58	54.62	78.91	72.93	75.08	-18.94	-2.04
28201	TC1000101	ENSG00000078403	+	chr10:21886557-21886759	chr10:21867848-21915229	chr10:21846551-21846753	chr10:21827842-21875223	MLLT10	+	E6-E12	E10		E4	Cassette Exon	1.1	30.98	30.9	31.36	43.17	45.36	45.02	-13.43	-2.01
11362	TC0301171	ENSG00000047849	-	chr3:47883741-47883832	chr3:47874007-47887307	chr3:47908737-47908828	chr3:47899003-47912303	MAP4	-	E28-E31	E30		E12	Cassette Exon	0.93	66.35	68.3	69.08	87.03	88.19	89.54	-20.34	-2
10016	TC0300250	ENSG00000164048	+	chr3:48274424-48274455	chr3:48264172-48277307	chr3:48299420-48299451	chr3:48289168-48302303	ZNF589	+	E3-E7	E6		E3	Cassette Exon	0.96	67.73	64.28	65.72	92.32	83.91	88.54	-22.35	-1.98
28202	TC1000101	ENSG00000078403	+	chr10:21900911-21900961	chr10:21867848-21915229	chr10:21860905-21860955	chr10:21827842-21875223	MLLT10	+	E6-E12	E11		E4	Cassette Exon	1.1	8.39	9.78	7.94	18.55	21.49	21.28	-11.74	-1.93
23970	TC0900361	ENSG00000106723	+	chr9:90267232-90267484	chr9:90253725-90273107	chr9:91077412-91077664	chr9:91063905-91083287	SPIN1	+	E11-E13	E12		E4	Cassette Exon	1.12	79.1	76.88	78.17	92.07	92.13	89.51	-13.19	-1.92
3162	TC0101670	ENSG00000054282	+	chr1:241523017-241523144	chr1:241516323-241534638	chr1:243456394-243456521	chr1:243449700-243468015	SDCCAG8	+	E6-E9	E7		E5	Cassette Exon	0.99	50.6	53.34	69.1	75.1	75.46	77.77	-18.43	-1.91
51900	TC2100156	ENSG00000160194	+	chr21:43196362-43197455	chr21:43190227-43202043	chr21:44323293-44324386	chr21:44317158-44328974	NDUFV3	+	E2-E4	E3		E3	Cassette Exon	1.13	27.74	33.33	27.07	43.16	46.28	51.34	-17.55	-1.88
20231	TC0700631	ENSG00000004866	+	chr7:116525904-116526105	chr7:116442305-116527052	chr7:116738668-116738869	chr7:116655069-116739816	ST7	+	E3-E6	E5		E1	Cassette Exon	1.11	64	63.01	72.73	80.5	87.95	90.15	-19.62	-1.88
6691	TC0200350	ENSG00000114956	+	chr2:74037761-74037875	chr2:74027542-74038781	chr2:74184253-74184367	chr2:74174034-74185273	DGUOK	+	E6-E11	E9		E3	Cassette Exon	1.1	43.66	45.07	49.24	61.73	60.55	57.78	-14.03	-1.86
8805	TC0201839		-	chr2:114096161-114096208	chr2:114086295-114099656	chr2:114379691-114379738	chr2:114369825-114383186	AL078621.11	-	E6-E10	E7		E3	Cassette Exon	0.99	43.46	50.29	47.65	57.65	65.47	62.85	-14.86	-1.79
25100	TC0900910	ENSG00000137075	-	chr9:36380465-36380613	chr9:36366125-36390094	chr9:36390465-36390613	chr9:36376125-36400094	RNF38	-	E6-E8	E7		E2	Cassette Exon	1.11	68.2	69.1	73.19	88.26	86.89	88.32	-17.66	-1.79
50049	TC2000032	ENSG00000132670	+	chr20:2884256-2884344	chr20:2851932-2892918	chr20:2936256-2936344	chr20:2903932-2944918	PTPRA	+	E34-E37	E36		E20	Cassette Exon	0.93	63.95	53.73	55.32	84.18	70.73	81.48	-21.13	-1.76
35920	TC1201518	ENSG00000204954	-	chr12:102871323-102871442	chr12:102869539-102874539	chr12:104347193-104347312	chr12:104345409-104350409	C12orf73	-	E3-E6	E5		E3	Cassette Exon	1.21	29.96	30.55	30.84	38.55	40.36	43.36	-10.31	-1.75
10521	TC0300603	ENSG00000163913	+	chr3:130660133-130660210	chr3:130653532-130665093	chr3:129177443-129177520	chr3:129170842-129182403	IFT122	+	E4-E9	E6		E4	Cassette Exon	0.97	46.68	51.84	50.81	67.47	65.72	69.87	-17.91	-1.75
3874	TC0102056	ENSG00000116353	-	chr1:29419938-29420020	chr1:29415912-29429830	chr1:29547351-29547433	chr1:29543325-29557243	MECR	-	E1-E5	E3		E1	Cassette Exon	1.15	33.51	31.52	35.72	57.57	43.61	70.91	-23.78	-1.73
6541	TC0200258	ENSG00000028116	+	chr2:58235399-58235441	chr2:58227114-58239988	chr2:58381895-58381937	chr2:58373610-58386484	VRK2	+	E16-E19	E18		E12	Cassette Exon	0.96	13.48	16.76	13.29	27.57	24.41	28.31	-12.26	-1.71
8107	TC0201360	ENSG00000115137	-	chr2:25034943-25034974	chr2:25034348-25039778	chr2:25181439-25181470	chr2:25180844-25186274	DNAJC27	-	E3-E6	E4		E3	Cassette Exon	1.3	58.57	50.07	49.05	74.94	80.61	66.1	-21.32	-1.7
53397	TC2200662	ENSG00000100181	+	chr22:37021340-37021399	chr22:37020487-37024737	chr22:38691394-38691453	chr22:38690541-38694791	AC005301.1	-	E26-E34	E33		E6	Cassette Exon	0.97	11.76	11.75	12.51	28.55	22.19	21.32	-12.01	-1.69
19140	TC0601749		-	chr6:166282734-166283392	chr6:166274245-166321007	chr6:166362744-166363402	chr6:166354255-166401017	AL590482.11	-	E1-E4	E2		E1	Cassette Exon	0.78	50.2	44.68	49.94	68.21	66.75	61.63	-17.26	-1.69
40683	TC1501224	ENSG00000140545	-	chr15:87256360-87256411	chr15:87254159-87257482	chr15:89455356-89455407	chr15:89453155-89456478	MFGE8	-	E1-E3	E2		E1	Cassette Exon	1.34	20.24	15.91	30.84	36.5	53.93	37	-20.15	-1.68
51847	TC2100141	ENSG00000183486	+	chr21:41666732-41666796	chr21:41655853-41670633	chr21:42744862-42744926	chr21:42733983-42748763	MX2	+	E1-E6	E5		E1	Cassette Exon	0.92	33.87	50.33	53.72	77.16	68.9	74.76	-27.64	-1.68
53230	TC2200571	ENSG00000100325	-	chr22:28560479-28560539	chr22:28558332-28564167	chr22:30230479-30230539	chr22:30228332-30234167	ASCC2	-	E1-E6	E2		E1	Cassette Exon	0.95	32	31.62	34.34	44.98	44.91	42.23	-11.39	-1.67
6688	TC0200350	ENSG00000114956	+	chr2:74031221-74031367	chr2:74027542-74038781	chr2:74177713-74177859	chr2:74174034-74185273	DGUOK	+	E6-E11	E8		E3	Cassette Exon	1.1	48.8	49.31	54.47	66.86	66.49	60.61	-13.8	-1.67
33983	TC1200305	ENSG00000123352	+	chr12:48121781-48121866	chr12:48051341-48140820	chr12:49835514-49835599	chr12:49765074-49854553	SPATS2	+	E2-E7	E5		E1	Cassette Exon	1.09	14.11	13.71	11.08	24.47	27.69	26.98	-13.41	-1.67
31834	TC1100831		+	chr11:109757861-109757955	chr11:109731454-109782178	chr11:110252651-110252745	chr11:110226244-110276968		+	E1-E5	E4		E2	Cassette Exon	1.19	4.64	5.52	6.06	12.34	12.22	13.57	-7.31	-1.67
15029	TC0500572	ENSG00000091009	+	chr5:145611468-145611631	chr5:145597189-145614699	chr5:145631275-145631438	chr5:145616996-145634506	RBM27	+	E8-E10	E9		E9	Cassette Exon	0.9	80.58	79.91	77.1	92.17	90.52	94.19	-13.1	-1.66
8291	TC0201490	ENSG00000180398	-	chr2:46989667-46989820	chr2:46988613-46996366	chr2:47136163-47136316	chr2:47135109-47142862	MCFD2	-	E3-E6	E5		E3	Cassette Exon	0.79	88.2	87.61	89.74	97.79	98.02	97.82	-9.36	-1.64
3163	TC0101670	ENSG00000054282	+	chr1:241523325-241523419	chr1:241516323-241534638	chr1:243456702-243456796	chr1:243449700-243468015	SDCCAG8	+	E6-E9	E8		E5	Cassette Exon	0.99	29.4	34.07	36.84	55.54	57.4	53.63	-22.09	-1.62
8682	TC0201757	ENSG00000114988	-	chr2:96766602-96766681	chr2:96763991-96767413	chr2:97402875-97402954	chr2:97400264-97403686	LMAN2L	-	E2-E4	E3		E2	Cassette Exon	1.32	18.22	14.43	19.02	29.97	29.29	34.55	-14.05	-1.61
12740	TC0400166	ENSG00000109790	+	chr4:38740575-38741050	chr4:38723112-38753980	chr4:39064180-39064655	chr4:39046717-39077585	KLHL5	+	E1-E3	E2		E2	Cassette Exon	0.91	43.42	41.66	40.47	64.42	60.07	53.93	-17.63	-1.6
45164	TC1701369	ENSG00000131473	-	chr17:37306400-37306428	chr17:37302954-37307528	chr17:40052874-40052902	chr17:40049428-40054002	ACLY	-	E14-E17	E15		E13	Cassette Exon	1.1	59	61.01	61.38	72.14	73.67	73.17	-12.54	-1.58
27369	TC0X01023	ENSG00000147099	-	chrX:71627505-71627581	chrX:71625617-71631731	chrX:71710780-71710856	chrX:71708892-71715006	HDAC8	-	E8-E11	E9		E4	Cassette Exon	1.3	72.69	73.88	72.69	86.5	86.42	85.51	-13.06	-1.58
35279	TC1201082	ENSG00000170456	-	chr12:31543808-31543872	chr12:31540121-31634907	chr12:31652541-31652605	chr12:31648854-31743640	DENND5B	-	E1-E5	E4		E2	Cassette Exon	1.12	54.14	54.71	55.35	65.24	68.61	69.49	-13.04	-1.57
37579	TC1400207	ENSG00000165501	+	chr14:49148941-49149092	chr14:49138937-49150724	chr14:50079191-50079342	chr14:50069187-50080974	PPIL5	+	E3-E7	E6		E3	Cassette Exon	1.05	37.97	46.46	44.2	68.58	59.41	66.71	-22.02	-1.57
19548	TC0700226	ENSG00000136280	+	chr7:45077875-45077996	chr7:45076086-45078850	chr7:45111350-45111471	chr7:45109561-45112325	CCM2	+	E13-E15	E14		E6	Cassette Exon	1.51	45.54	41.82	53.62	69.76	71.33	56.13	-18.75	-1.56
39572	TC1500444	ENSG00000137821	+	chr15:68979851-68979975	chr15:68975330-68980315	chr15:71192797-71192921	chr15:71188276-71193261	LRRC49	+	E7-E12	E11		E3	Cassette Exon	1.96	15.98	9.23	13.4	36.36	34.07	23.54	-18.45	-1.56
47962	TC1900670	ENSG00000134815	+	chr19:52571971-52572044	chr19:52571616-52572155	chr19:47880173-47880246	chr19:47879818-47880357	DHX34	+	E14-E16	E15		E13	Cassette Exon	1.13	20.55	22.97	24.25	40.72	35.79	31.96	-13.57	-1.55
7441	TC0200943	ENSG00000128641	+	chr2:191975604-191975689	chr2:191973440-191981086	chr2:192267359-192267444	chr2:192265195-192272841	MYO1B	+	E25-E30	E28		E22	Cassette Exon	1.07	49.2	49.81	50.83	63.47	61.55	62.6	-12.59	-1.55
36889	TC1300384	ENSG00000139597	-	chr13:31876459-31876534	chr13:31876409-31879387	chr13:32978459-32978534	chr13:32978409-32981387	N4BP2L1	-	E8-E11	E10		E1	Cassette Exon	0.9	38.48	45.1	45.29	68.82	64.5	71.07	-25.17	-1.55
13507	TC0400826	ENSG00000038219	-	chr4:13183425-13183564	chr4:13180851-13187560	chr4:13574327-13574466	chr4:13571753-13578462	BOD1L	-	E29-E31	E30		E21	Cassette Exon	0.94	35.89	34.96	36.48	48.82	51.77	49.72	-14.33	-1.52
31238	TC1100457	ENSG00000162148	+	chr11:60960810-60961008	chr11:60954231-60961673	chr11:61204234-61204432	chr11:61197655-61205097	C11orf66	+	E1-E3	E2		E1	Cassette Exon	0.99	43.27	44.42	47.58	65.81	67.16	69.68	-22.46	-1.52
37760	TC1400320	ENSG00000081177	+	chr14:68745301-68745552	chr14:68740471-68745894	chr14:69675548-69675799	chr14:69670718-69676141	EXD2	+	E3-E5	E4		E2	Cassette Exon	1.28	27.03	38.07	42.66	59.62	60.28	51.62	-21.25	-1.52
2726	TC0101424	ENSG00000077157	+	chr1:200810754-200810933	chr1:200804949-200816225	chr1:202544131-202544310	chr1:202538326-202549602	PPP1R12B	+	E30-E32	E31		E22	Cassette Exon	1.69	40.2	25.33	38.82	63.76	52.8	50.68	-20.96	-1.52
23968	TC0900361	ENSG00000106723	+	chr9:90223586-90223686	chr9:90193274-90231117	chr9:91033766-91033866	chr9:91003454-91041297	SPIN1	+	E4-E9	E8		E1	Cassette Exon	1.12	14.95	17.88	16.59	27.11	29.2	26	-10.96	-1.52
11091	TC0301015	ENSG00000144559	-	chr3:11849478-11849625	chr3:11846339-11855696	chr3:11874478-11874625	chr3:11871339-11880696	C3orf31	-	E4-E6	E5		E3	Cassette Exon	1.38	19.51	17.83	22.45	43.99	32.21	32.69	-16.36	-1.51
17431	TC0600666	ENSG00000111832	+	chr6:117001915-117002027	chr6:116999512-117008151	chr6:116895222-116895334	chr6:116892819-116901458	RWDD1	+	E1-E4	E3		E2	Cassette Exon	1.14	65.03	65.8	65.82	82.79	79.47	77.74	-14.45	-1.51
13222	TC0400592	ENSG00000170390	+	chr4:151394077-151394158	chr4:151390287-151396622	chr4:151174627-151174708	chr4:151170837-151177172	DCLK2	+	E18-E20	E19		E16	Cassette Exon	1.25	50.56	52.41	47.5	68.99	75.89	66.95	-20.45	-1.5
22899	TC0800902	ENSG00000083168	-	chr8:42026296-42026382	chr8:42025978-42028576	chr8:41907139-41907225	chr8:41906821-41909419	MYST3	-	E1-E4	E2		E1	Cassette Exon	0.93	50.52	66.52	52.59	76.83	76.11	78.73	-20.68	-1.5
7180	TC0200738	ENSG00000048991	+	chr2:136115577-136115830	chr2:136113163-136119419	chr2:136399107-136399360	chr2:136396693-136402949	R3HDM1	+	E16-E18	E17		E12	Cassette Exon	1.19	51.64	50.21	50.73	61.37	63.8	67.93	-13.51	-1.5
27200	TC0X00912	ENSG00000196998	-	chrX:48822247-48822350	chrX:48821354-48822440	chrX:48935303-48935406	chrX:48934410-48935496	WDR45	-	E7-E11	E8		E4	Cassette Exon	0.84	42.22	44.51	52.34	63.65	64.45	58.58	-15.87	-1.48
31835	TC1100831		+	chr11:109757861-109757955	chr11:109742470-109782178	chr11:110252651-110252745	chr11:110237260-110276968		+	E2-E5	E4	duplicate	E2	Cassette Exon	1.19	12.43	13.54	15.03	28.2	27.5	26.85	-13.85	-1.48
27520	TC0X01140	ENSG00000198088	-	chrX:106322916-106322958	chrX:106305080-106336159	chrX:106436260-106436302	chrX:106418424-106449503	NUP62CL	-	E1-E3	E2		E2	Cassette Exon	1.03	29.69	26.28	30.74	48.81	46.27	54.39	-20.92	-1.47
45739	TC1701706	ENSG00000161533	-	chr17:71467892-71468051	chr17:71465243-71481301	chr17:73956297-73956456	chr17:73953648-73969706	ACOX1	-	E3-E5	E4		E2	Cassette Exon	0.85	63.37	57.91	69.85	88.65	75.62	78.75	-17.3	-1.46
12750	TC0400176	ENSG00000078140	+	chr4:39423775-39423825	chr4:39376406-39433672	chr4:39747380-39747430	chr4:39700011-39757277	UBE2K	+	E2-E6	E5		E2	Cassette Exon	0.99	55.07	56.56	63.14	79.53	78.49	73.79	-19.01	-1.46
31806	TC1100791	ENSG00000137693	+	chr11:101585459-101585505	chr11:101582016-101599563	chr11:102080249-102080295	chr11:102076806-102094353	YAP1	+	E6-E9	E8	duplicate	E5	Cassette Exon	1.17	69.95	66.42	74.83	79.73	86.5	82.9	-12.64	-1.46
31807	TC1100791	ENSG00000137693	+	chr11:101585459-101585505	chr11:101582016-101599563	chr11:102080249-102080295	chr11:102076806-102094353	YAP1	+	E6-E9	E8	duplicate	E5	Cassette Exon	1.17	69.95	66.42	74.83	79.73	86.5	82.9	-12.64	-1.46
49238	TC1901460	ENSG00000189144	-	chr19:42941528-42941619	chr19:42922936-42952485	chr19:38249688-38249779	chr19:38231096-38260645	ZNF573	-	E9-E12	E10		E5	Cassette Exon	1.22	82.12	83.6	86.12	99.57	98.28	93.92	-13.31	-1.45
16095	TC0501462	ENSG00000135083	-	chr5:159613715-159613920	chr5:159613384-159615134	chr5:159681137-159681342	chr5:159680806-159682556	CCNJL	-	E10-E12	E11		E6	Cassette Exon	1.74	16.74	16.87	24.17	40.72	32.93	31.61	-15.82	-1.44
31565	TC1100610	ENSG00000110075	+	chr11:68046539-68046733	chr11:68043696-68061703	chr11:68289963-68290157	chr11:68287120-68305127	SAPS3	+	E5-E7	E6		E2	Cassette Exon	1.02	5.4	5.66	5.95	19.73	19.43	18.24	-13.46	-1.44
41433	TC1600324	ENSG00000149932	+	chr16:29890865-29890962	chr16:29890401-29891772	chr16:29983364-29983461	chr16:29982900-29984271	TMEM219	+	E9-E11	E10		E4	Cassette Exon	0.98	45.11	59.93	34.86	61.66	89.64	66.24	-25.88	-1.44
44148	TC1700710		+	chr17:63614201-63614331	chr17:63610837-63622157	chr17:66102564-66102694	chr17:66099200-66110520		+	E2-E4	E3		E2	Cassette Exon	1.17	54.26	47.56	55.87	76.52	65.19	65.16	-16.39	-1.44
44138	TC1700708	ENSG00000171634	+	chr17:63312707-63312894	chr17:63301599-63318422	chr17:65882245-65882432	chr17:65871137-65887960	BPTF	+	E4-E7	E6		E5	Cassette Exon	1	39.65	39.22	35.98	57.38	54.8	51.18	-16.17	-1.42
18674	TC0601473	ENSG00000112234	-	chr6:99489360-99489476	chr6:99482420-99502403	chr6:99382639-99382755	chr6:99375699-99395682	FBXL4	-	E1-E3	E2		E2	Cassette Exon	0.87	77.44	69.43	74.81	93.38	91.44	84.66	-15.93	-1.41
10524	TC0300603	ENSG00000163913	+	chr3:130662762-130662837	chr3:130653532-130665093	chr3:129180072-129180147	chr3:129170842-129182403	IFT122	+	E4-E9	E8		E5	Cassette Exon	0.97	54.76	56.46	55.34	69.82	68.78	71.84	-14.63	-1.41
7190	TC0200756	ENSG00000115919	+	chr2:143462885-143462943	chr2:143460061-143503666	chr2:143746415-143746473	chr2:143743591-143787196	KYNU	+	E15-E18	E16		E10	Cassette Exon	0.93	14.6	13.82	17.4	27.78	27.31	29.13	-12.8	-1.41
31301	TC1100495	ENSG00000133318	+	chr11:63242753-63245080	chr11:63228956-63274039	chr11:63486177-63488504	chr11:63472380-63517463	RTN3	+	E2-E6	E5		E1	Cassette Exon	1.09	40.98	44.97	49.47	60.44	74.63	62.12	-20.59	-1.41
30079	TC1001180	ENSG00000095637	-	chr10:97184370-97184464	chr10:97182324-97187237	chr10:97194380-97194474	chr10:97192334-97197247	SORBS1	-	E6-E8	E7		E4	Cassette Exon	1.03	39.76	36.34	42	64.04	72.72	52.01	-23.56	-1.41
38608	TC1400866	ENSG00000100523	-	chr14:52639500-52639519	chr14:52629913-52640151	chr14:53569750-53569769	chr14:53560163-53570401	DDHD1	-	E2-E4	E3		E2	Cassette Exon	1.11	36.52	40.16	51.64	60.76	61.25	60.38	-18.02	-1.4
2577	TC0101346	ENSG00000135838	+	chr1:181057874-181057957	chr1:181054448-181061539	chr1:182791251-182791334	chr1:182787825-182794916	NPL	+	E15-E19	E18		E10	Cassette Exon	0.9	18.13	20.79	27.24	71.32	37.84	46.24	-29.75	-1.4
35961	TC1201553	ENSG00000111199	-	chr12:108718714-108718892	chr12:108716676-108720802	chr12:110234331-110234509	chr12:110232293-110236419	TRPV4	-	E6-E8	E7		E7	Cassette Exon	0.83	24.83	18.82	12.81	38.6	41.08	47.69	-23.64	-1.4
37515	TC1400160	ENSG00000151322	+	chr14:32754495-32754544	chr14:32754384-32906149	chr14:33684744-33684793	chr14:33684633-33836398	NPAS3	+	E4-E7	E5		E3	Cassette Exon	0.96	48.45	57.99	35.14	63.5	78.51	92.55	-30.99	-1.39
13032	TC0400408	ENSG00000163110	+	chr4:95722892-95722905	chr4:95716209-95725160	chr4:95503869-95503882	chr4:95497186-95506137	PDLIM5	+	E7-E11	E9		E4	Cassette Exon	1.1	10.05	21.82	28.47	79.02	38.91	14.81	-24.14	-1.39
50588	TC2000306	ENSG00000101109	+	chr20:43115142-43115235	chr20:43087186-43137073	chr20:43681728-43681821	chr20:43653772-43703659	STK4	+	E12-E14	E13		E10	Cassette Exon	1.05	26.98	22.13	40.17	62.54	44.35	44.19	-20.6	-1.39
1767	TC0100952	ENSG00000131778	+	chr1:145190938-145191014	chr1:145181105-145193149	chr1:146724314-146724390	chr1:146714481-146726525	CHD1L	+	E1-E4	E3		E2	Cassette Exon	0.98	46.29	46.14	48.57	65.1	64.78	57.27	-15.39	-1.37
25700	TC0901361	ENSG00000167110	-	chr9:130074886-130074965	chr9:130070625-130075950	chr9:131035065-131035144	chr9:131030804-131036129	GOLGA2	-	E2-E4	E3		E2	Cassette Exon	0.91	41.14	40.49	40.13	51.21	51.55	51.57	-10.85	-1.37
25227	TC0901047	ENSG00000119121	-	chr9:76597361-76597506	chr9:76590862-76601477	chr9:77407541-77407686	chr9:77401042-77411657	TRPM6	-	E21-E24	E22		E18	Cassette Exon	0.94	21.52	15.96	21.25	50.76	28.01	37.73	-19.26	-1.37
25841	TC0901432	ENSG00000130560	-	chr9:137973830-137973956	chr9:137971427-137976695	chr9:138834009-138834135	chr9:138831606-138836874	UBAC1	-	E8-E10	E9		E7	Cassette Exon	1.12	27.77	32.01	32.67	56.87	46.14	52.95	-21.17	-1.37
34962	TC1200874	ENSG00000111206	-	chr12:2844783-2844826	chr12:2844180-2845820	chr12:2974522-2974565	chr12:2973919-2975559	FOXM1	-	E6-E9	E7		E6	Cassette Exon	1.01	65.29	64.48	62.13	76.4	76.1	79.03	-13.21	-1.36
37473	TC1400124	ENSG00000100938	+	chr14:23773154-23773287	chr14:23772645-23774783	chr14:24703314-24703447	chr14:24702805-24704943	GMPR2	+	E8-E11	E10		E3	Cassette Exon	1.15	40.88	42.69	47.61	61.76	62.71	62.98	-18.76	-1.36
2417	TC0101264	ENSG00000143164	+	chr1:166251644-166251813	chr1:166240656-166255407	chr1:167985020-167985189	chr1:167974032-167988783	IQWD1	+	E13-E15	E14		E10	Cassette Exon	1.1	53.9	53.72	62.67	80.24	74.72	75.72	-20.13	-1.36
37538	TC1400182	ENSG00000151338	+	chr14:36766683-36766794	chr14:36737061-36786059	chr14:37696932-37697043	chr14:37667310-37716308	MIPOL1	+	E1-E5	E4		E1	Cassette Exon	1.37	22.65	29.88	30.21	50.26	41.96	54.18	-21.22	-1.36
2756	TC0101438	ENSG00000058673	+	chr1:202032248-202032352	chr1:202031527-202037326	chr1:203765625-203765729	chr1:203764904-203770703	ZC3H11A	+	E1-E8	E5		E1	Cassette Exon	0.83	75.09	76.43	75.1	91.38	89.24	89.28	-14.43	-1.36
14585	TC0500268	ENSG00000038102	+	chr5:73254669-73254745	chr5:73243157-73272425	chr5:73218913-73218989	chr5:73207401-73236669	AC093283.3-202	+	E38-E40	E39		E27	Cassette Exon	1.32	41.76	45.38	32.39	82.36	56.19	54.72	-24.58	-1.35
38488	TC1400754	ENSG00000168952	-	chr14:24533911-24534030	chr14:24527019-24549571	chr14:25464071-25464190	chr14:25457179-25479731	STXBP6	-	E3-E5	E4		E1	Cassette Exon	1.24	54.51	59.67	60.3	100	94.43	77.74	-32.57	-1.34
34554	TC1200641	ENSG00000185480	+	chr12:101096501-101096678	chr12:101083792-101100457	chr12:102572371-102572548	chr12:102559662-102576327	C12orf48	+	E11-E14	E13		E6	Cassette Exon	1.32	45.17	46.39	41.58	60.03	55.42	65.09	-15.8	-1.33
35732	TC1201367	ENSG00000155957	-	chr12:64848963-64849400	chr12:64840353-64849902	chr12:66562696-66563133	chr12:66554086-66563635	TMBIM4	-	E2-E4	E3		E2	Cassette Exon	1	51.79	56.23	56.45	77.38	92.43	70.1	-25.15	-1.33
51696	TC2100027	ENSG00000154639	+	chr21:17855528-17855665	chr21:17853321-17859617	chr21:18933657-18933794	chr21:18931450-18937746	CXADR	+	E4-E7	E6		E4	Cassette Exon	0.93	76.51	76.27	75.61	86.8	84.52	86.35	-9.76	-1.32
34244	TC1200426	ENSG00000092841	+	chr12:54840678-54840721	chr12:54840372-54841440	chr12:56554411-56554454	chr12:56554105-56555173	MYL6	+	E31-E36	E33		E3	Cassette Exon	0.99	46.98	39.74	40.9	57.87	52.27	54.8	-12.44	-1.32
10314	TC0300445	ENSG00000181458	+	chr3:101772144-101776193	chr3:101770502-101778459	chr3:100289454-100293503	chr3:100287812-100295769	TMEM45A	+	E8-E10	E9		E6	Cassette Exon	0.81	77.19	68.81	73.82	86.49	87.81	87.18	-13.88	-1.32
7336	TC0200899	ENSG00000079156	+	chr2:178917260-178917333	chr2:178912738-178922197	chr2:179209014-179209087	chr2:179204492-179213951	OSBPL6	+	E13-E15	E14		E11	Cassette Exon	1.07	66.72	61.43	63.97	89.03	80.13	80.78	-19.27	-1.31
15460	TC0500951	GI:62530390	-	chr5:42846551-42846637	chr5:42844226-42847695	chr5:42810794-42810880	chr5:42808469-42811938	SEPP1	-	E2-E5	E3		E2	Cassette Exon	1.47	61.96	55.05	73.7	77.75	82.79	75.99	-15.27	-1.31
38906	TC1401124	ENSG00000140105	-	chr14:99910227-99910334	chr14:99898012-99911373	chr14:100840474-100840581	chr14:100828259-100841620	WARS	-	E4-E10	E6		E4	Cassette Exon	0.94	19.06	20.18	18.55	37.8	38.79	27.48	-15.43	-1.31
10996	TC0300945	ENSG00000122068	+	chr3:198974735-198974906	chr3:198967826-198979707	chr3:197490338-197490509	chr3:197483429-197495310	FYTTD1	+	E2-E4	E3		E2	Cassette Exon	1.04	23.09	12.5	25.26	41.91	37.81	37.39	-18.76	-1.3
12203	TC0301686	ENSG00000114805	-	chr3:156683833-156683859	chr3:156683535-156685839	chr3:155201139-155201165	chr3:155200841-155203145	PLCH1	-	E27-E29	E28		E22	Cassette Exon	0.91	58.67	41.4	26.83	80.75	66.26	52.43	-24.18	-1.3
26322	TC0X00271	ENSG00000067445	+	chrX:54965377-54965449	chrX:54964037-54967609	chrX:54948652-54948724	chrX:54947312-54950884	TRO	+	E1-E10	E5		E1	Cassette Exon	0.89	49.91	51.65	46.7	69.57	65.49	84.03	-23.61	-1.3
42952	TC1601230	ENSG00000157423	-	chr16:69658188-69658337	chr16:69656245-69658694	chr16:71100687-71100836	chr16:71098744-71101193	HYDIN	-	E20-E22	E21		E15	Cassette Exon	0.9	49.17	51.78	47.84	72.99	63.17	97.66	-28.34	-1.29
50621	TC2000316	ENSG00000101443	+	chr20:43533208-43533335	chr20:43531915-43541996	chr20:44099794-44099921	chr20:44098501-44108582	WFDC2	+	E2-E6	E4		E2	Cassette Exon	0.78	40.81	42.2	82.34	77.36	77.78	70.3	-20.03	-1.29
29461	TC1000794	ENSG00000148484	-	chr10:16898979-16899089	chr10:16864090-16899320	chr10:16858973-16859083	chr10:16824084-16859314	RSU1	-	E1-E4	E2		E1	Cassette Exon	1.34	73.02	72.23	70.63	83.8	81.83	82.63	-10.79	-1.28
34004	TC1200318	ENSG00000066117	+	chr12:48767414-48767535	chr12:48766929-48768571	chr12:50481147-50481268	chr12:50480662-50482304	SMARCD1	+	E4-E6	E5		E5	Cassette Exon	1.26	72.4	70.26	71.57	83.53	81.88	81.3	-10.83	-1.28
38904	TC1401124	ENSG00000140105	-	chr14:99910071-99910154	chr14:99905349-99910226	chr14:100840318-100840401	chr14:100835596-100840473	WARS	-	E6-E8	E7		E4	Cassette Exon	0.94	64.37	66.33	67.31	71.15	88.33	88.66	-16.71	-1.28
1110	TC0100550	ENSG00000157077	+	chr1:52504916-52505091	chr1:52502133-52506723	chr1:52732328-52732503	chr1:52729545-52734135	ZFYVE9	+	E6-E8	E7		E5	Cassette Exon	0.9	80.04	76.83	76.05	90.42	89.74	88.11	-11.78	-1.28
1769	TC0100952	ENSG00000131778	+	chr1:145194810-145194840	chr1:145181105-145198115	chr1:146728186-146728216	chr1:146714481-146731491	CHD1L	+	E1-E10	E9		E5	Cassette Exon	0.98	43.93	57.63	40.53	68.4	65.1	78.63	-23.34	-1.27
21055	TC0701270	ENSG00000169919	-	chr7:65082150-65082333	chr7:65081964-65082646	chr7:65444715-65444898	chr7:65444529-65445211	GUSB	-	E2-E4	E3		E2	Cassette Exon	0.9	36.61	36.66	36.96	49.46	46.47	48.64	-11.44	-1.27
4549	TC0102412	ENSG00000137944	-	chr1:89226524-89226622	chr1:89222338-89230856	chr1:89453936-89454034	chr1:89449750-89458268	CCBL2	-	E2-E5	E3		E2	Cassette Exon	0.82	54.54	54.77	59.23	71.95	71.23	72.49	-15.71	-1.26
52472	TC2200137	ENSG00000100014	+	chr22:23002669-23002771	chr22:22996952-23028163	chr22:24672669-24672771	chr22:24666952-24698163	CYTSA	+	E1-E3	E2		E2	Cassette Exon	1.08	58.38	63.9	62.21	75.27	80.31	75.43	-15.51	-1.26
15154	TC0500690	ENSG00000040275	+	chr5:168950339-168950411	chr5:168948158-168950630	chr5:169017761-169017833	chr5:169015580-169018052	CCDC99	+	E3-E5	E4		E2	Cassette Exon	1.12	22.83	23.97	18.88	32.74	39.59	38.25	-14.96	-1.25
12222	TC0301697	ENSG00000197415	-	chr3:158689539-158689643	chr3:158671013-158695695	chr3:157206845-157206949	chr3:157188319-157213001	VEPH1	-	E6-E8	E7		E2	Cassette Exon	1.5	41.7	31.74	44.09	61.8	60.87	51.87	-19	-1.25
2754	TC0101438	ENSG00000058673	+	chr1:202032203-202032247	chr1:202031527-202037326	chr1:203765580-203765624	chr1:203764904-203770703	ZC3H11A	+	E1-E8	E4		E1	Cassette Exon	0.83	80.4	81.02	82.24	95.32	92.2	92.11	-11.99	-1.25
43886	TC1700528	ENSG00000186868	+	chr17:41407588-41407673	chr17:41395673-41411577	chr17:44051752-44051837	chr17:44039837-44055741	MAPT	+	E2-E5	E4		E3	Cassette Exon	1.2	24.63	25.38	31.38	38.78	34.4	49.05	-13.62	-1.24
34361	TC1200503	ENSG00000135679	+	chr12:67494651-67494736	chr12:67493676-67496859	chr12:69208384-69208469	chr12:69207409-69210592	MDM2	+	E5-E7	E6		E3	Cassette Exon	1.83	35.43	35.5	26.69	77.44	46.02	35.96	-20.6	-1.24
34409	TC1200522	ENSG00000121749	+	chr12:70521149-70521278	chr12:70519859-70552117	chr12:72234882-72235011	chr12:72233592-72265850	TBC1D15	+	E1-E4	E2		E1	Cassette Exon	0.86	11.44	10.69	10.35	19.14	18.38	20.92	-8.65	-1.24
25351	TC0901138	ENSG00000127081	-	chr9:94677119-94677162	chr9:94658422-94679993	chr9:95637298-95637341	chr9:95618601-95640172	ZNF484	-	E1-E3	E2		E2	Cassette Exon	1.32	16.54	17.79	16.98	23.54	34.01	43.38	-16.54	-1.24
33926	TC1200266	ENSG00000198001	+	chr12:42440996-42441042	chr12:42439087-42448173	chr12:44154729-44154775	chr12:44152820-44161906	IRAK4	+	E1-E3	E2		E1	Cassette Exon	0.9	68.58	73.42	70.2	81.19	87.08	83.43	-13.16	-1.23
4888	TC0102627	ENSG00000178104	-	chr1:143666574-143666649	chr1:143658100-143705948	chr1:144955217-144955292	chr1:144946743-144994591	PDE4DIP	-	E9-E13	E10		E4	Cassette Exon	1.01	29.96	30.87	34.7	45.93	56.59	59.56	-22.18	-1.23
35924	TC1201519	ENSG00000120820	-	chr12:102939266-102939399	chr12:102937585-102967803	chr12:104415136-104415269	chr12:104413455-104443673	GLT8D2	-	E3-E5	E4		E2	Cassette Exon	1.04	63.91	62.58	60.69	77.58	72.3	76.54	-13.08	-1.22
270	TC0100129	ENSG00000116688	+	chr1:11964619-11964758	chr1:11963129-11971809	chr1:12042032-12042171	chr1:12040542-12049222	MFN2	+	E2-E7	E5		E1	Cassette Exon	1.05	80.7	79.5	80.56	89.15	93.08	91.98	-11.15	-1.22
51029	TC2000523	ENSG00000101236	-	chr20:3902980-3903047	chr20:3892672-3944084	chr20:3954980-3955047	chr20:3944672-3996084	RNF24	-	E1-E4	E3		E2	Cassette Exon	0.79	69.98	73	75.96	85.79	87.43	87.21	-13.84	-1.22
28888	TC1000493	ENSG00000155256	+	chr10:99504475-99504605	chr10:99502930-99507012	chr10:99514485-99514615	chr10:99512940-99517022	ZFYVE27	+	E13-E16	E14		E9	Cassette Exon	1.08	24.28	25.09	23.54	39.57	36.37	38.88	-13.97	-1.22
20226	TC0700629	ENSG00000105976	+	chr7:116123041-116123089	chr7:116099868-116126361	chr7:116335805-116335853	chr7:116312632-116339125	MET	+	E1-E3	E2		E1	Cassette Exon	0.79	9.09	9.18	9.35	17.43	18.63	19.13	-9.19	-1.21
33030	TC1101634	ENSG00000137497	-	chr11:71401096-71401136	chr11:71399549-71401589	chr11:71723448-71723488	chr11:71721901-71723941	NUMA1	-	E21-E23	E22		E15	Cassette Exon	1.01	25.49	26.29	25.77	33.26	32.84	36.13	-8.23	-1.2
26713	TC0X00569	ENSG00000134602	+	chrX:131031188-131031372	chrX:131030279-131032778	chrX:131203507-131203691	chrX:131202598-131205097	STK3	+	E8-E10	E9		E7	Cassette Exon	0.87	83.12	82.64	82.55	93.48	93.54	91.92	-10.21	-1.2
37972	TC1400435	ENSG00000042088	+	chr14:89492676-89492897	chr14:89492068-89499205	chr14:90422923-90423144	chr14:90422315-90429452	TDP1	+	E1-E4	E3		E2	Cassette Exon	1.55	58.76	57.43	56.95	68.31	69.93	72.72	-12.61	-1.2
49800	TC1901776	ENSG00000170954	-	chr19:58317728-58317808	chr19:58304974-58327921	chr19:53625916-53625996	chr19:53613162-53636109	ZNF415	-	E1-E13	E5		E2	Cassette Exon	0.91	70.74	46.57	47.27	96.04	57.39	96.62	-28.49	-1.2
1182	TC0100596	ENSG00000172456	+	chr1:59935909-59936000	chr1:59912394-59996191	chr1:60163321-60163412	chr1:60139806-60223603	FGGY	+	E22-E25	E23		E13	Cassette Exon	0.98	27.6	28.79	37.2	58.86	51.93	44.44	-20.55	-1.19
4119	TC0102168	ENSG00000010803	-	chr1:41397985-41398192	chr1:41381372-41399134	chr1:41625398-41625605	chr1:41608785-41626547	SCMH1	-	E7-E11	E8		E3	Cassette Exon	1.08	55.67	57.1	44.13	67.42	69.86	65.51	-15.3	-1.19
35080	TC1200945	ENSG00000197614	-	chr12:8695526-8695554	chr12:8694453-8698300	chr12:8804259-8804287	chr12:8803186-8807033	MFAP5	-	E6-E8	E7		E6	Cassette Exon	0.87	27.93	28.28	28.65	38.75	38.07	38.64	-10.2	-1.18
19983	TC0700523	ENSG00000196652	+	chr7:98955729-98955863	chr7:98948151-98961372	chr7:99117793-99117927	chr7:99110215-99123436	ZKSCAN5	+	E6-E9	E8		E4	Cassette Exon	0.96	63.42	71.97	59.19	78.2	82.21	84.17	-16.67	-1.17
22636	TC0800639	ENSG00000197363	+	chr8:146003381-146004584	chr8:146000428-146006295	chr8:146032577-146033780	chr8:146029624-146035491	ZNF517	+	E7-E11	E8		E3	Cassette Exon	1.02	54.66	58.45	39.55	64.24	71.22	77.84	-20.21	-1.17
39818	TC1500605	ENSG00000140526	+	chr15:87448418-87448505	chr15:87432799-87457960	chr15:89647414-89647501	chr15:89631795-89656956	ABHD2	+	E1-E6	E5		E4	Cassette Exon	1.17	5.84	4.98	4.88	16.38	13.27	13.18	-9.04	-1.16
3090	TC0101610	ENSG00000116906	+	chr1:229460592-229460678	chr1:229453513-229462876	chr1:231393969-231394055	chr1:231386890-231396253	GNPAT	+	E3-E5	E4	duplicate	E2	Cassette Exon	1.59	12.07	10.1	13.49	29.79	24.12	23.81	-14.01	-1.16
46132	TC1800101	ENSG00000101773	+	chr18:18763345-18763398	chr18:18748268-18770715	chr18:20509347-20509400	chr18:20494270-20516717	RBBP8	+	E1-E10	E3		E1	Cassette Exon	1.03	58.52	51.13	54.72	68.91	71.87	86.81	-21.08	-1.16
10306	TC0300442	ENSG00000036054	+	chr3:101513368-101513411	chr3:101512077-101517633	chr3:100030678-100030721	chr3:100029387-100034943	TBC1D23	+	E14-E16	E15		E14	Cassette Exon	0.92	34.45	36.64	33.55	43.04	45.43	45.9	-9.91	-1.15
7210	TC0200787	ENSG00000157827	+	chr2:153210195-153210240	chr2:153205675-153212556	chr2:153501995-153502041	chr2:153497429-153504310	FMNL2	+	E28-E32	E30		E25	Cassette Exon	0.91	63.5	76.53	74.53	88.02	86.18	91.2	-16.95	-1.14
34243	TC1200426	ENSG00000092841	+	chr12:54840678-54840721	chr12:54840372-54841438	chr12:56554411-56554454	chr12:56554105-56555171	MYL6	+	E31-E35	E33	duplicate	E3	Cassette Exon	0.99	23.57	21.42	22.78	34.05	33.57	30.21	-10.02	-1.14
51270	TC2000695	ENSG00000101019	-	chr20:33460563-33460684	chr20:33445414-33463157	chr20:33997149-33997270	chr20:33982000-33999743	UQCC	-	E1-E3	E2		E1	Cassette Exon	1.78	15.06	19.76	23.63	42.14	32.64	31.74	-16.02	-1.14
48202	TC1900797	ENSG00000160336	+	chr19:58629380-58629531	chr19:58628816-58634893	chr19:53937568-53937719	chr19:53937004-53943081	ZNF761	+	E2-E4	E3		E1	Cassette Exon	0.84	69.44	72.76	65.2	80.73	86.9	85.52	-15.25	-1.14
22815	TC0800828	ENSG00000147419	-	chr8:27670156-27670206	chr8:27666024-27675855	chr8:27614237-27614287	chr8:27610105-27619936	CCDC25	-	E5-E7	E6		E5	Cassette Exon	0.73	77.88	78.11	84.5	92.05	94.46	93.63	-13.22	-1.13
37296	TC1400005	ENSG00000206197	+	chr14:18726090-18726224	chr14:18720127-18750595	chr14:19656090-19656224	chr14:19650127-19680595	AL589743.1	+	E1-E9	E8		E3	Cassette Exon	1.09	86.25	81.55	82.27	93.76	96.39	93.73	-11.27	-1.12
21745	TC0701733	ENSG00000106462	-	chr7:148160660-148160775	chr7:148157874-148174495	chr7:148529727-148529842	chr7:148526941-148543562	EZH2	-	E4-E6	E5		E2	Cassette Exon	0.98	44.09	45.58	44.21	53.43	53.72	52.02	-8.43	-1.12
40141	TC1500891	ENSG00000168781	-	chr15:41644358-41644482	chr15:41638423-41647953	chr15:43857066-43857190	chr15:43851131-43860661	HISPPD2A	-	E35-E38	E36		E27	Cassette Exon	1.13	67.59	64.02	69.16	80.24	81.86	82.29	-14.54	-1.12
38607	TC1400866	ENSG00000100523	-	chr14:52588313-52588395	chr14:52583418-52590906	chr14:53518563-53518645	chr14:53513668-53521156	DDHD1	-	E12-E14	E13		E12	Cassette Exon	1.11	40.75	39.45	42.39	52.18	67.77	63.96	-20.44	-1.11
1399	TC0100711	ENSG00000197147	+	chr1:89788063-89788118	chr1:89763170-89806394	chr1:90015475-90015530	chr1:89990582-90033806	LRRC8B	+	E1-E7	E4		E1	Cassette Exon	1.3	31.8	38.74	36.07	44.78	47.22	51.33	-12.24	-1.11
26805	TC0X00659	ENSG00000063601	+	chrX:149670161-149670370	chrX:149669974-149674819	chrX:149919503-149919712	chrX:149919316-149924161	MTMR1	+	E16-E19	E17		E13	Cassette Exon	1.1	64.31	55.7	61.32	83.83	85.65	64	-17.38	-1.11
30368	TC1001277		-	chr10:112667870-112667961	chr10:112651361-112668869	chr10:112677880-112677971	chr10:112661371-112678879	NCRNA00081	-	E1-E5	E3		E2	Cassette Exon	1.06	71.93	72.03	68.64	84.73	88.74	85.67	-15.51	-1.11
5024	TC0102744	ENSG00000143393	-	chr1:149549312-149549355	chr1:149546902-149554673	chr1:151282688-151282731	chr1:151280278-151288049	PI4KB	-	E6-E8	E7		E3	Cassette Exon	1.02	20.49	27.02	19.92	38.81	35.38	41.17	-15.98	-1.11
19678	TC0700370	ENSG00000196313	+	chr7:72022239-72022301	chr7:71999586-72034736	chr7:72384303-72384365	chr7:72361650-72396800	POM121	+	E4-E8	E6		E3	Cassette Exon	0.82	23.33	23.49	21.82	33.39	34.53	32.3	-10.53	-1.11
50929	TC2000481	ENSG00000196476	-	chr20:218201-218317	chr20:212723-218900	chr20:270201-270317	chr20:264723-270900	C20orf96	-	E3-E6	E4		E2	Cassette Exon	1.19	59.4	60.96	75.73	81.77	95.47	96.6	-25.91	-1.1
26381	TC0X00338	ENSG00000147140	+	chrX:70421560-70421672	chrX:70420297-70427204	chrX:70504835-70504947	chrX:70503572-70510479	NONO	+	E1-E5	E4		E2	Cassette Exon	1.07	20.31	20.83	20.77	28.91	30.4	29.7	-9.03	-1.1
21603	TC0701614	ENSG00000106344	-	chr7:127745247-127745395	chr7:127742310-127748555	chr7:127958011-127958159	chr7:127955074-127961319	RBM28	-	E17-E20	E18		E16	Cassette Exon	1.03	84.43	87.45	78.78	94.37	95.67	94.8	-11.39	-1.1
17466	TC0600698	ENSG00000146373	+	chr6:125372020-125372127	chr6:125326272-125408056	chr6:125330321-125330428	chr6:125284573-125366357	RNF217	+	E1-E5	E4		E3	Cassette Exon	1.43	20.1	28.6	32.34	47.2	49.12	37.1	-17.46	-1.1
34577	TC1200652	ENSG00000198431	+	chr12:103263951-103264063	chr12:103257182-103266261	chr12:104739821-104739933	chr12:104733052-104742131	TXNRD1	+	E24-E26	E25		E14	Cassette Exon	1.39	12.09	13.38	12.47	26.46	21.23	17.94	-9.23	-1.1
7938	TC0201245	ENSG00000168385	+	chr2:241908292-241908375	chr2:241903699-241912304	chr2:242259619-242259702	chr2:242255026-242263631	1998-08-31	+	E2-E13	E12		E1	Cassette Exon	0.88	45.2	43.26	33.69	57.23	50.24	59.47	-14.94	-1.09
37692	TC1400275	ENSG00000100614	+	chr14:59786852-59786952	chr14:59786149-59819155	chr14:60717099-60717199	chr14:60716396-60749402	PPM1A	+	E2-E4	E3		E2	Cassette Exon	1.06	19.37	30.46	29	35.16	38	55.35	-16.56	-1.09
32100	TC1101005	ENSG00000084234	+	chr11:129512362-129512396	chr11:129510821-129515503	chr11:130007152-130007186	chr11:130005611-130010293	APLP2	+	E19-E22	E20		E10	Cassette Exon	1.01	44.6	44.14	48.31	59.05	59.95	57.25	-13.07	-1.08
12497	TC0301912	ENSG00000145016	-	chr3:198910456-198910499	chr3:198908318-198911881	chr3:197426059-197426102	chr3:197423921-197427484	KIAA0226	-	E9-E11	E10		E7	Cassette Exon	1.22	24.28	22.68	28.85	53.78	37.92	32.78	-16.23	-1.08
17847	TC0600952	ENSG00000111859	-	chr6:11308594-11309265	chr6:11301912-11321500	chr6:11200608-11201279	chr6:11193926-11213514	NEDD9	-	E7-E9	E8		E3	Cassette Exon	1.14	55.26	52.31	24.54	78.99	85.26	100	-44.05	-1.08
39958	TC1500719	ENSG00000170113	-	chr15:20610796-20610876	chr15:20610427-20612256	chr15:23059355-23059435	chr15:23058986-23060815	NIPA1	-	E4-E6	E5	duplicate	E4	Cassette Exon	1.55	55.37	47.34	61.16	75.75	94.56	72.1	-26.18	-1.08
40333	TC1501028	ENSG00000166803	-	chr15:62268594-62268732	chr15:62259707-62282334	chr15:64481541-64481679	chr15:64472654-64495281	KIAA0101	-	E21-E25	E22		E12	Cassette Exon	1.57	12.86	24.61	29.62	42.85	43.87	41.31	-20.31	-1.07
20530	TC0700891	ENSG00000133612	+	chr7:150448541-150448765	chr7:150448166-150450745	chr7:150817608-150817832	chr7:150817233-150819812	AGAP3	+	E11-E13	E12		E7	Cassette Exon	1.09	68.65	68.16	72.34	83.42	82.7	80.87	-12.62	-1.06
2956	TC0101522	ENSG00000143353	+	chr1:217419366-217419391	chr1:217419212-217450497	chr1:219352743-219352768	chr1:219352589-219383874	LYPLAL1	+	E5-E9	E6		E2	Cassette Exon	0.96	53.84	41.68	43.47	72.2	67.72	56.45	-19.13	-1.05
37144	TC1300557	ENSG00000005810	-	chr13:76590477-76590631	chr13:76571150-76593509	chr13:77692476-77692630	chr13:77673149-77695508	MYCBP2	-	E62-E65	E64		E15	Cassette Exon	1.01	44.2	44.65	45.33	57.59	53.82	53.96	-10.39	-1.05
44769	TC1701051	ENSG00000108442	-	chr17:15297044-15297124	chr17:15284325-15347137	chr17:15356319-15356399	chr17:15343600-15406412	AC005033.1	-	E8-E11	E10		E4	Cassette Exon	1	58.26	44.44	48.8	83.02	72.75	67.9	-24.06	-1.04
14128	TC0401395	ENSG00000137601	-	chr4:170713447-170713577	chr4:170695638-170713658	chr4:170476872-170477002	chr4:170459063-170477083	NEK1	-	E17-E19	E18		E18	Cassette Exon	0.83	31.39	30.22	35.47	50.45	47.84	41.29	-14.17	-1.03
2788	TC0101446	ENSG00000163531	+	chr1:203221662-203221865	chr1:203217772-203223176	chr1:204955039-204955242	chr1:204951149-204956553	NFASC	+	E27-E31	E29		E19	Cassette Exon	0.87	68.62	45.84	64.99	80.34	81.25	74.83	-18.99	-1.03
47608	TC1900485	ENSG00000181666	+	chr19:42541284-42541403	chr19:42530615-42544851	chr19:37849444-37849563	chr19:37838775-37853011	AC008806.1	+	E11-E16	E13		E3	Cassette Exon	1.29	76.99	78.74	76.06	88.89	88.62	87.14	-10.95	-1.02
4528	TC0102398	ENSG00000153904	-	chr1:85598721-85598808	chr1:85597119-85734437	chr1:85826133-85826220	chr1:85824531-85961849	DDAH1	-	E2-E9	E8		E1	Cassette Exon	1.86	32.58	23.87	23.78	62.4	72.63	100	-51.6	-1.02
14043	TC0401299	ENSG00000170180	-	chr4:145261094-145261191	chr4:145260385-145281202	chr4:145041644-145041741	chr4:145040935-145061752	GYPB	-	E1-E3	E2		E2	Cassette Exon	0.69	61.64	45.8	31.19	56.11	78.33	85.04	-26.95	-1.02
39569	TC1500444	ENSG00000137821	+	chr15:68977761-68977848	chr15:68975330-68980315	chr15:71190707-71190794	chr15:71188276-71193261	LRRC49	+	E7-E12	E8		E3	Cassette Exon	1.96	11.31	13.56	16.36	33.45	28.69	18.98	-13.29	-1.02
7146	TC0200701	ENSG00000115762	+	chr2:131618452-131618492	chr2:131614319-131620680	chr2:131901982-131902022	chr2:131897849-131904210	PLEKHB2	+	E13-E15	E14		E6	Cassette Exon	1.44	52.68	50.49	51.2	64.5	71.66	64.63	-15.47	-1.02
42182	TC1600722	ENSG00000103245	-	chr16:729912-729997	chr16:729740-730921	chr16:789911-789996	chr16:789739-790920	NARFL	-	E1-E3	E2		E1	Cassette Exon	0.99	24.79	20.85	27.55	42.74	45.69	36.94	-17.4	-1.01
52189	TC2100363	ENSG00000157617	-	chr21:42191389-42191501	chr21:42182523-42192231	chr21:43318320-43318432	chr21:43309454-43319162	C2CD2	-	E16-E18	E17		E12	Cassette Exon	1.32	34.98	34.25	37.31	60.07	52.68	45.84	-17.35	-1
33313	TC1101849	ENSG00000095110	-	chr11:113927907-113928017	chr11:113906841-113928784	chr11:114422697-114422807	chr11:114401631-114423574	FAM55A	-	E2-E6	E3		E2	Cassette Exon	0.93	46.76	35.65	34.02	66.5	43.09	69.17	-20.77	-1
51338	TC2000726	ENSG00000101407	-	chr20:36080822-36080960	chr20:36075674-36095220	chr20:36647408-36647546	chr20:36642260-36661806	KIAA0406	-	E1-E3	E2		E1	Cassette Exon	1.2	42.96	43.17	53.41	67.2	58.4	54.41	-13.49	-1
12398	TC0301870	ENSG00000145014	-	chr3:195827916-195828008	chr3:195825714-195830401	chr3:194346627-194346719	chr3:194344425-194349112	TMEM44	-	E3-E5	E4		E3	Cassette Exon	1.05	71.12	52.97	51.7	34.54	45.69	35.79	19.92	1
34870	TC1200829	ENSG00000111452	+	chr12:130019476-130019570	chr12:130017045-130021956	chr12:131453523-131453617	chr12:131451092-131456003	GPR133	+	E3-E5	E4		E1	Cassette Exon	1.06	81.09	64.89	66.82	57.01	37.18	58.67	19.98	1.01
9204	TC0202197	ENSG00000197121	-	chr2:197415691-197415794	chr2:197414342-197416857	chr2:197707446-197707549	chr2:197706097-197708612	PGAP1	-	E28-E30	E29		E26	Cassette Exon	0.99	78.27	87.47	96.8	53.39	60.69	62.36	28.7	1.01
24835	TC0900753	ENSG00000106686	-	chr9:4636488-4636528	chr9:4625400-4646041	chr9:4646488-4646528	chr9:4635400-4656041	C9orf68	-	E5-E8	E6		E5	Cassette Exon	0.91	67.28	73.55	83.35	42.64	42.26	53.73	28.51	1.02
13198	TC0400561	ENSG00000164136	+	chr4:142796790-142796910	chr4:142777828-142829425	chr4:142577340-142577460	chr4:142558378-142609975	IL15	+	E3-E5	E4		E2	Cassette Exon	1.03	75.67	97.32	97.59	49.34	71.72	59.92	29.86	1.02
27380	TC0X01034		-	chrX:72958632-72958776	chrX:72957590-72962675	chrX:73041907-73042051	chrX:73040865-73045950		-	E1-E3	E2		E2	Cassette Exon	0.86	56.73	59.82	43.77	28.53	34.4	33.56	21.28	1.02
26699	TC0X00560	ENSG00000085185	+	chrX:128996112-128996332	chrX:128990518-128999023	chrX:129168431-129168651	chrX:129162837-129171342	BCORL1	+	E13-E15	E14		E7	Cassette Exon	0.96	97.07	92.96	93.65	82.99	82.93	86.27	10.5	1.03
35793	TC1201406	ENSG00000091039	-	chr12:75377771-75377806	chr12:75368900-75405421	chr12:76853640-76853675	chr12:76844769-76881290	OSBPL8	-	E5-E7	E6	duplicate	E2	Cassette Exon	0.9	73.67	71.03	65.22	58.88	55.84	57.59	12.54	1.03
28666	TC1000365	ENSG00000138326	+	chr10:79469969-79469989	chr10:79467069-79470379	chr10:79799963-79799983	chr10:79797063-79800373	RPS24	-	E7-E14	E13		E4	Cassette Exon	1	39.92	38.7	37.86	32.94	30.21	25.82	9.17	1.04
21884	TC0800072	ENSG00000136573	+	chr8:11438143-11438265	chr8:11389510-11440970	chr8:11400734-11400856	chr8:11352101-11403561	BLK	+	E1-E4	E3		E2	Cassette Exon	0.93	77.24	74.47	79.76	57.46	58.18	59.85	18.67	1.05
45138	TC1701322	ENSG00000108244	-	chr17:36339719-36339874	chr17:36338386-36341151	chr17:39086193-39086348	chr17:39084860-39087625	KRT23	-	E3-E5	E4		E4	Cassette Exon	0.8	61.8	65.64	67.92	39.29	51.65	42.9	20.5	1.05
17265	TC0600515	ENSG00000196586	+	chr6:76664811-76664848	chr6:76661698-76674042	chr6:76608091-76608128	chr6:76604978-76617322	MYO6	+	E32-E34	E33		E30	Cassette Exon	1.36	58.98	68.97	54.76	34.15	41.69	53.66	17.74	1.05
30074	TC1001180	ENSG00000095637	-	chr10:97144749-97144822	chr10:97134033-97146967	chr10:97154759-97154832	chr10:97144043-97156977	SORBS1	-	E17-E22	E18		E12	Cassette Exon	1.03	73.02	66.76	76.39	46.11	46.74	61.07	20.75	1.05
42191	TC1600726	ENSG00000103227	-	chr16:924192-924245	chr16:921795-924245	chr16:1029764-1030913	chr16:1029759-1031145	LMF1	-	E12-E14	E13		E3	Cassette Exon	1.01	48.73	68.7	71.8	41.79	46.07	35.09	22.09	1.06
8239	TC0201450	ENSG00000011566	-	chr2:39388589-39388650	chr2:39380447-39390106	chr2:39535085-39535146	chr2:39526943-39536602	MAP4K3	-	E14-E16	E15		E15	Cassette Exon	1.11	51.38	49.49	46.71	34.9	36.56	39.86	12.09	1.06
28597	TC1000326	ENSG00000166295	+	chr10:73649819-73650143	chr10:73645837-73653652	chr10:73979813-73980137	chr10:73975831-73983646	C10orf104	+	E1-E5	E3		E1	Cassette Exon	0.81	68.11	61.93	72.93	53.96	56.19	51.62	13.73	1.07
48301	TC1900876	ENSG00000131037	+	chr19:60282185-60282237	chr19:60281309-60282870	chr19:55590373-55590425	chr19:55589497-55591058	EPS8L1	+	E5-E8	E7		E1	Cassette Exon	0.87	70.64	54.55	60.72	43.74	28.68	43.27	23.41	1.07
10388	TC0300498	ENSG00000091972	+	chr3:113548887-113548960	chr3:113546826-113549095	chr3:112066197-112066270	chr3:112064136-112066405	CD200	+	E5-E8	E6		E4	Cassette Exon	0.95	67.68	66.37	67.67	43.2	57.33	36.02	21.72	1.09
27914	TC0Y00070	ENSG00000099749	+	chrY:20190660-20190733	chrY:20188757-20208484	chrY:21731272-21731345	chrY:21729369-21749096	CYorf15A	+	E1-E5	E4		E1	Cassette Exon	0.91	56.32	50.77	24.91	25.14	20.77	3.33	27.58	1.1
35792	TC1201406	ENSG00000091039	-	chr12:75377771-75377806	chr12:75368891-75405421	chr12:76853640-76853675	chr12:76844760-76881290	OSBPL8	-	E5-E8	E6		E2	Cassette Exon	0.9	55.94	61.46	58.46	49.33	40.39	43.62	14.17	1.11
39429	TC1500358	ENSG00000140262	+	chr15:55331912-55331982	chr15:55330914-55332752	chr15:57544620-57544690	chr15:57543622-57545460	TCF12	+	E17-E19	E18		E13	Cassette Exon	1.14	40.87	38.34	38.54	25.49	24.83	28.62	12.94	1.11
39817	TC1500605	ENSG00000140526	+	chr15:87434519-87434607	chr15:87432799-87446735	chr15:89633515-89633603	chr15:89631795-89645731	ABHD2	+	E1-E3	E2		E1	Cassette Exon	1.17	53.66	52.01	76.25	33.91	44.68	30.3	24.35	1.12
11885	TC0301464	ENSG00000181722	-	chr3:116002639-116002711	chr3:115945317-116075576	chr3:114519949-114520021	chr3:114462627-114592886	ZBTB20	-	E7-E10	E8		E5	Cassette Exon	1.47	87.89	95.03	92.03	83.57	87.87	65.84	12.56	1.12
36219	TC1201667	ENSG00000119242	-	chr12:122994773-122994854	chr12:122993994-123023029	chr12:124428820-124428901	chr12:124428041-124457076	CCDC92	-	E1-E9	E8		E2	Cassette Exon	1.27	69.83	81	86.62	49.81	57.97	73.22	18.82	1.13
29819	TC1001025	ENSG00000122912	-	chr10:69946848-69946948	chr10:69946607-69957009	chr10:70276842-70276942	chr10:70276601-70287003	SLC25A16	-	E2-E4	E3		E2	Cassette Exon	0.69	44.05	45.15	48.69	31.91	36.33	30.18	13.15	1.13
33158	TC1101710	ENSG00000150672	-	chr11:82872821-82872919	chr11:82871990-82921399	chr11:83195173-83195271	chr11:83194342-83243751	DLG2	-	E24-E26	E25		E14	Cassette Exon	0.98	51.7	59.61	67.82	33.54	37.11	43.62	21.62	1.14
35479	TC1201214	ENSG00000139629	-	chr12:50062365-50062560	chr12:50059936-50063512	chr12:51776098-51776293	chr12:51773669-51777245	GALNT6	-	E4-E6	E5		E3	Cassette Exon	1.04	64.14	71.31	65.31	53.88	53.03	57.39	12.15	1.14
49453	TC1901589	ENSG00000007255	-	chr19:50360226-50360292	chr19:50360069-50373233	chr19:45668386-45668452	chr19:45668229-45681393	TRAPPC6A	-	E1-E4	E3		E3	Cassette Exon	0.81	64.11	88.84	84.55	58.46	62.38	37.17	26.49	1.15
24856	TC0900777	ENSG00000153707	-	chr9:8427199-8427239	chr9:8426690-8439725	chr9:8437199-8437239	chr9:8436690-8449725	PTPRD	-	E76-E80	E78		E31	Cassette Exon	0.93	53.25	60.66	64.99	35.83	42.03	35.94	21.7	1.16
40766	TC1501285	ENSG00000185418	-	chr15:100015512-100015583	chr15:100014763-100019438	chr15:102197989-102198060	chr15:102197240-102201915	TARSL2	-	E18-E20	E19		E17	Cassette Exon	1.2	69.9	52	82	41.31	54.19	24.65	27.92	1.16
19358	TC0700113	ENSG00000136235	+	chr7:23263082-23263209	chr7:23260457-23266124	chr7:23296557-23296684	chr7:23293932-23299599	GPNMB	+	E3-E7	E5		E4	Cassette Exon	1.29	78.19	100	73.37	36.22	40.8	43.41	43.71	1.17
7334	TC0200899	ENSG00000079156	+	chr2:178912646-178912737	chr2:178912068-178922197	chr2:179204400-179204491	chr2:179203822-179213951	OSBPL6	+	E12-E15	E13		E11	Cassette Exon	1.07	74.34	74.33	84.35	58.75	61.04	71.11	14.04	1.17
46159	TC1800111	ENSG00000154040	+	chr18:19977323-19977375	chr18:19977222-19989663	chr18:21723325-21723377	chr18:21723224-21735665	CABYR	+	E3-E6	E4		E3	Cassette Exon	1.07	77.96	85.15	71.14	58.53	48.68	59.74	22.43	1.2
47093	TC1900182	ENSG00000142453	+	chr19:10893052-10893119	chr19:10892804-10893291	chr19:11032052-11032119	chr19:11031804-11032291	CARM1	+	E14-E16	E15		E15	Cassette Exon	0.75	74.45	72.58	75.64	61.03	62.16	58.8	13.56	1.2
28840	TC1000467	ENSG00000138185	+	chr10:97592092-97592241	chr10:97573112-97594223	chr10:97602102-97602251	chr10:97583122-97604233	ENTPD1	+	E4-E7	E6		E4	Cassette Exon	1.69	87.07	79.02	84.02	71.97	63.49	59.27	18.46	1.21
38046	TC1400472	ENSG00000187621	+	chr14:95198697-95198754	chr14:95190717-95199346	chr14:96128944-96129001	chr14:96120964-96129593	TCL6	+	E5-E8	E7		E5	Cassette Exon	1.04	65.49	58.69	69.72	35.52	40.15	46.05	24.06	1.22
35430	TC1201178	ENSG00000161791	-	chr12:48327418-48327418	chr12:48327418-48327753	chr12:50052226-50052377	chr12:50050974-50055749	FMNL3	-	E27-E29	E28		E22	Cassette Exon	1.23	84.11	90.66	74.13	64.67	67.46	65.97	16.93	1.25
31159	TC1100399	ENSG00000198561	+	chr11:57330510-57330526	chr11:57330084-57330963	chr11:57573934-57573950	chr11:57573508-57574387	CTNND1	+	E29-E31	E30		E10	Cassette Exon	0.94	100	75.63	84.13	42.71	29.85	38.32	49.63	1.33
39700	TC1500531	ENSG00000185787	+	chr15:76964365-76964480	chr15:76957657-76965538	chr15:79177310-79177425	chr15:79170602-79178483	MORF4L1	+	E4-E7	E6		E3	Cassette Exon	1.07	90.52	80	86.88	71.85	72.41	68.14	15	1.35
50400	TC2000228	ENSG00000025293	+	chr20:33852828-33852941	chr20:33823416-33893909	chr20:34389414-34389527	chr20:34360002-34430495	PHF20	+	E2-E8	E6		E2	Cassette Exon	1.36	77.42	82.24	81.78	82.29	48.56	68.53	14.02	1.35
39435	TC1500362	ENSG00000137878	+	chr15:55740941-55741023	chr15:55719036-55754458	chr15:57953649-57953731	chr15:57931744-57967166	GRINL1A	+	E10-E13	E12		E10	Cassette Exon	1.06	84.05	71.16	74.15	54.85	62.87	38.35	24.43	1.36
50399	TC2000228	ENSG00000025293	+	chr20:33851431-33851509	chr20:33833946-33852827	chr20:34388017-34388095	chr20:34370532-34389413	PHF20	+	E4-E6	E5		E1	Cassette Exon	1.36	58.72	71.62	63.46	38.95	43.01	45.8	22.01	1.36
25510	TC0901252	ENSG00000119314	-	chr9:114132543-114132575	chr9:114100018-114134885	chr9:115092722-115092754	chr9:115060197-115095064	ROD1	-	E2-E4	E3		E1	Cassette Exon	0.94	83.46	85.96	87.41	74.35	66.51	65.51	16.82	1.36
465	TC0100263	ENSG00000158055	+	chr1:24530504-24530689	chr1:24522195-24533722	chr1:24657917-24658102	chr1:24649608-24661135	GRHL3	+	E4-E6	E5		E4	Cassette Exon	0.97	75.81	81.08	68.77	46.5	64.75	39.94	24.82	1.37
22472	TC0800514	ENSG00000164756	+	chr8:118228240-118228268	chr8:118216819-118228374	chr8:118159059-118159087	chr8:118147638-118159193	SLC30A8	+	E3-E5	E4		E2	Cassette Exon	0.85	78.11	88.61	65.5	41.94	53.9	39.63	32.25	1.37
44601	TC1700947	ENSG00000108509	-	chr17:4830212-4830305	chr17:4830003-4831612	chr17:4889488-4889581	chr17:4889279-4890888	CAMTA2	-	E1-E3	E2		E1	Cassette Exon	1.12	53.11	66.16	67.65	42.49	38.58	32.48	24.46	1.4
46158	TC1800111	ENSG00000154040	+	chr18:19977054-19977221	chr18:19973081-19989663	chr18:21723056-21723223	chr18:21719083-21735665	CABYR	+	E1-E6	E3		E2	Cassette Exon	1.07	88.61	82.06	79.51	58.95	59.98	62.71	22.84	1.42
34637	TC1200686	ENSG00000110921	+	chr12:108501991-108502134	chr12:108498334-108503583	chr12:110017608-110017751	chr12:110013951-110019200	MVK	+	E4-E7	E6		E4	Cassette Exon	1.25	76.95	78.37	77.37	62.42	59.7	66.85	14.57	1.42
2473	TC0101291	ENSG00000094975	+	chr1:170813303-170813322	chr1:170811387-170813527	chr1:172546680-172546699	chr1:172544764-172546904	C1orf9	+	E14-E16	E15		E12	Cassette Exon	0.78	68.99	76.92	83.8	57.64	54.27	45.47	24.11	1.44
30687	TC1100046	ENSG00000130595	+	chr11:1904502-1904515	chr11:1904288-1907616	chr11:1947926-1947939	chr11:1947712-1951040	TNNT3	+	E9-E12	E10		E7	Cassette Exon	0.9	34.48	40.81	39.86	32.42	8.54	10.81	21.13	1.47
30688	TC1100046	ENSG00000130595	+	chr11:1904502-1904515	chr11:1904288-1907616	chr11:1947926-1947939	chr11:1947712-1951040	TNNT3	+	E9-E12	E10	duplicate	E7	Cassette Exon	0.9	34.48	40.81	39.86	32.42	8.54	10.81	21.13	1.47
32296	TC1101128	ENSG00000196565	-	chr11:5227175-5227396	chr11:5226294-5231025	chr11:5270599-5270820	chr11:5269718-5274449	HBG2	-	E16-E20	E19		E1	Cassette Exon	1.48	81.15	70.98	73.01	61.64	52.27	41.67	23.18	1.48
4428	TC0102349	ENSG00000024526	-	chr1:68720913-68721168	chr1:68719884-68722221	chr1:68948325-68948580	chr1:68947296-68949633	DEPDC1	-	E8-E13	E10		E8	Cassette Exon	1.4	58.46	55.99	53.58	29.91	43.03	44.08	17	1.51
50824	TC2000425	ENSG00000149657	+	chr20:60138671-60138747	chr20:60138404-60138981	chr20:60705276-60705352	chr20:60705009-60705586	LSM14B	+	E9-E11	E10		E5	Cassette Exon	0.92	93.58	88.81	96.63	68.3	60.5	69.94	26.76	1.51
46430	TC1800318		-	chr18:6916657-6917583	chr18:6916558-6918119	chr18:6926657-6927583	chr18:6926558-6928119		-	E5-E7	E6		E5	Cassette Exon	1.46	59.6	53.89	44.48	30.73	35.7	33.87	19.23	1.51
23136	TC0801130	ENSG00000164938	-	chr8:96013475-96013511	chr8:96011959-96021091	chr8:95944299-95944335	chr8:95942783-95951915	TP53INP1	-	E5-E8	E6		E2	Cassette Exon	1.72	70.55	81.21	78.3	54.89	52.71	62.74	19.91	1.54
8984	TC0202035	ENSG00000196151	-	chr2:159813130-159813269	chr2:159800948-159820953	chr2:160104884-160105023	chr2:160092702-160112707	WDSUB1	-	E11-E13	E12		E10	Cassette Exon	0.88	82.37	93.36	95.25	61.22	55.49	56.26	32.67	1.55
32021	TC1100953	ENSG00000110002	+	chr11:123492484-123492597	chr11:123491400-123493414	chr11:123987274-123987387	chr11:123986190-123988204	VWA5A	+	E1-E3	E2		E2	Cassette Exon	0.78	70.22	65.16	68.4	51.69	50.78	49.12	17.39	1.56
41090	TC1600150	ENSG00000078328	+	chr16:7683319-7683370	chr16:7666842-7699059	chr16:7743318-7743369	chr16:7726841-7759058	A2BP1	+	E19-E21	E20		E12	Cassette Exon	0.82	66.79	87.78	69.26	50.95	52.15	40.36	26.79	1.58
19991	TC0700524	ENSG00000197343	+	chr7:98998748-98998825	chr7:98998054-98999422	chr7:99160812-99160889	chr7:99160118-99161486	ZNF655	+	E6-E8	E7		E2	Cassette Exon	0.67	34.24	34.35	34.38	15.94	22.35	17.32	15.79	1.61
39426	TC1500358	ENSG00000140262	+	chr15:55152144-55152204	chr15:55000589-55171279	chr15:57364852-57364912	chr15:57213297-57383987	TCF12	+	E4-E7	E6		E3	Cassette Exon	1.14	61.68	62.89	74.72	43.37	47.75	52.39	18.59	1.63
22139	TC0800237	ENSG00000196115	+	chr8:39292132-39292210	chr8:39291394-39299237	chr8:39172975-39173053	chr8:39172237-39180080	ADAM5P	+	E2-E5	E3		E2	Cassette Exon	1	63.99	73.93	78.3	41.67	64.46	44.98	21.71	1.7
17239	TC0600502	ENSG00000185760	+	chr6:73890931-73890956	chr6:73887022-73899865	chr6:73834210-73834235	chr6:73830301-73843144	KCNQ5	+	E9-E13	E10		E10	Cassette Exon	0.8	50.44	54.02	67.39	32.11	27.15	43.28	23.1	1.73
20904	TC0701160	ENSG00000106603	-	chr7:43671783-43671846	chr7:43656837-43735553	chr7:43705258-43705321	chr7:43690312-43769028	C7orf44	-	E1-E3	E2	duplicate	E1	Cassette Exon	1.26	36.24	37.73	39.16	27.34	22.29	22.92	13.53	1.75
43761	TC1700464	ENSG00000068120	+	chr17:37967901-37968031	chr17:37967764-37968156	chr17:40714375-40714505	chr17:40714238-40714630	COASY	+	E2-E4	E3		E2	Cassette Exon	1.06	65.51	63.35	63.41	47.92	44.79	46.44	17.71	1.84
33826	TC1200201	ENSG00000118308	+	chr12:25105794-25105854	chr12:25097158-25107021	chr12:25214527-25214587	chr12:25205891-25215754	LRMP	+	E3-E5	E4		E2	Cassette Exon	0.92	92.64	76.87	85.4	66.79	59.62	52.03	25.49	1.84
611	TC0100323	ENSG00000204138	+	chr1:28656931-28656957	chr1:28637529-28658183	chr1:28784344-28784370	chr1:28764942-28785596	PHACTR4	+	E6-E8	E7		E2	Cassette Exon	0.91	63.85	70.59	60.73	47.47	49.6	50.29	15.94	1.87
12123	TC0301602	ENSG00000114107	-	chr3:139774465-139774516	chr3:139774447-139793386	chr3:138291775-138291826	chr3:138291757-138310696	CEP70	-	E3-E6	E4		E2	Cassette Exon	1.38	73.49	71.01	81.13	52.5	50.33	46.42	25.46	1.92
24819	TC0900750	ENSG00000080298	-	chr9:3480280-3480345	chr9:3385597-3513630	chr9:3490280-3490345	chr9:3395597-3523630	RFX3	-	E2-E7	E3		E1	Cassette Exon	1.27	64.48	74.71	63.35	30.09	41.36	51.2	26.63	1.92
19549	TC0700226	ENSG00000136280	+	chr7:45078851-45078907	chr7:45076086-45079584	chr7:45112326-45112382	chr7:45109561-45113059	CCM2	+	E13-E16	E15		E7	Cassette Exon	1.51	52.89	60.73	49.25	32.71	37.02	37.29	18.62	2.1
8273	TC0201476	ENSG00000138078	-	chr2:44440141-44440239	chr2:44427034-44442023	chr2:44586637-44586735	chr2:44573530-44588519	PREPL	-	E3-E8	E6		E1	Cassette Exon	0.85	41.7	42.72	42.24	28.87	29.76	28.63	13.13	2.14
8243	TC0201454	ENSG00000183023	-	chr2:40255906-40255925	chr2:40255487-40258396	chr2:40402402-40402421	chr2:40401983-40404892	SLC8A1	-	E8-E10	E9		E3	Cassette Exon	1.05	59.67	73.4	76.61	22.74	44.61	21.28	40.35	2.17
6738	TC0200363	ENSG00000135622	+	chr2:74738489-74738586	chr2:74738260-74743367	chr2:74884981-74885078	chr2:74884752-74889859	SEMA4F	+	E3-E5	E4		E3	Cassette Exon	1.29	76.16	78.25	77.58	57.72	40.33	59.06	24.96	2.29
39662	TC1500507	ENSG00000167196	+	chr15:73983888-73984025	chr15:73983500-73992599	chr15:76196833-76196970	chr15:76196445-76205544	FBXO22	+	E1-E3	E2		E2	Cassette Exon	1.04	66.97	67.33	71.1	53.82	53.59	52.17	15.27	2.33
5919	TC0103277	ENSG00000154380	-	chr1:223759317-223759378	chr1:223755396-223762276	chr1:225692694-225692755	chr1:225688773-225695653	ENAH	-	E15-E18	E16		E11	Cassette Exon	1.16	71.7	73.63	70.92	57.42	56.53	56.65	15.22	2.35
30968	TC1100275	ENSG00000026508	+	chr11:35184239-35184366	chr11:35168189-35186228	chr11:35227663-35227790	chr11:35211613-35229652	CD44	+	E7-E18	E17		E8	Cassette Exon	1.01	41.63	33.76	45.2	27.34	24.47	23.79	15	2.36
36833	TC1300328	ENSG00000165480	-	chr13:20644760-20644820	chr13:20644644-20648514	chr13:21746760-21746820	chr13:21746644-21750514	C13orf3	-	E1-E4	E3		E2	Cassette Exon	1.15	61.59	63.19	63.03	41.76	43.46	35.86	22.24	2.51
9856	TC0300149	ENSG00000144674	+	chr3:37377739-37377800	chr3:37371683-37382575	chr3:37402735-37402796	chr3:37396679-37407571	GOLGA4	+	E26-E28	E27		E23	Cassette Exon	0.78	65.98	73.82	80.16	52.35	54.05	51.76	20.6	2.56
13255	TC0400629	ENSG00000164116	+	chr4:156807802-156807822	chr4:156807802-156807948	chr4:156588819-156589084	chr4:156588572-156589242	GUCY1A3	+	E2-E4	E3		E1	Cassette Exon	0.93	94.07	82.07	81.23	42.05	56.67	42.81	38.62	2.88
48275	TC1900869	ENSG00000125498	+	chr19:59986187-59986287	chr19:59981927-60050451	chr19:55294375-55294475	chr19:55290115-55358639	KIR2DL1	+	E27-E43	E29		E1	Cassette Exon	0.9	96.93	81.95	97.12	38.22	60.17	54.13	41.16	3
20216	TC0700622	ENSG00000128573	+	chr7:114085362-114085558	chr7:114081301-114086647	chr7:114298126-114298322	chr7:114294065-114299411	FOXP2	+	E23-E29	E28		E10	Cassette Exon	1.03	75.65	87.33	81.29	51.43	52.94	43.51	32.13	3.13
1470	TC0100755	ENSG00000117569	+	chr1:97044564-97044596	chr1:97043084-97045010	chr1:97271976-97272008	chr1:97270496-97272422	PTBP2	+	E12-E15	E13		E8	Cassette Exon	2.16	88.97	84.94	87.63	57.71	51.93	55.17	32.25	6.22
15153	TC0500690	ENSG00000040275	+	chr5:168946782-168946954	chr5:168943472-168947976	chr5:169014204-169014376	chr5:169010894-169015398	CCDC99	+	E1-E3	E2		E1	Promoter	1.12	5.15	6.24	4.73	23.76	26.45	24.72	-19.6	-7.65
20878	TC0701139	ENSG00000155857	-	chr7:38255370-38255698	chr7:38248602-38271355	chr7:38288845-38289173	chr7:38282077-38304830	TRG@	-	E24-E33	E29		E2	Promoter	0.84	44.54	38.84	44.46	88.1	83.83	76.57	-40.22	-5.18
26259	TC0X00227	ENSG00000171365	+	chrX:49720897-49721139	chrX:49693812-49721274	chrX:49834157-49834399	chrX:49807072-49834534	CLCN5	+	E5-E9	E8		E4	Promoter	1.87	23.03	21.06	18.46	38.13	70.2	67.21	-37.66	-4.44
40596	TC1501157	ENSG00000180953	-	chr15:77994073-77994653	chr15:77987104-78002849	chr15:80207018-80207598	chr15:80200049-80215794	ST20	+	E1-E4	E2		E1	Promoter	2.49	56.86	63.07	53.47	82.34	85.14	80.83	-24.97	-3.28
23523	TC0900005	ENSG00000107104	+	chr9:559462-559581	chr9:494755-666890	chr9:569462-569581	chr9:504755-676890	KANK1	+	E7-E13	E12		E1	Promoter	1.83	35.88	36.42	33.84	56.22	67.83	60.79	-26.23	-3.14
2725	TC0101424	ENSG00000077157	+	chr1:200775892-200775992	chr1:200732574-200794628	chr1:202509269-202509369	chr1:202465951-202528005	PPP1R12B	+	E23-E25	E24		E17	Promoter	1.69	6.45	7.31	4.53	41.05	26.58	19.79	-23.04	-3.14
13241	TC0400611	ENSG00000121211	+	chr4:154503590-154503627	chr4:154499225-154534864	chr4:154284140-154284177	chr4:154279775-154315414	MND1	+	E4-E7	E6		E4	Promoter	1.96	13.43	11.51	15.6	42.52	36.68	30.56	-23.07	-3.02
35399	TC1201157	ENSG00000134285	-	chr12:47604825-47605017	chr12:47604699-47605096	chr12:49318558-49318750	chr12:49318432-49318829	FKBP11	-	E2-E4	E3		E2	Promoter	1.91	23.16	20.26	29.98	54.85	52.26	51.38	-28.36	-2.84
42477	TC1600914	ENSG00000167191	-	chr16:19800956-19801124	chr16:19791670-19803550	chr16:19893455-19893623	chr16:19884169-19896049	GPRC5B	-	E1-E3	E2		E1	Promoter	2.12	10.6	14.47	13.82	57.32	44.24	43.71	-35.46	-2.78
39417	TC1500343	ENSG00000069956	+	chr15:50099433-50099521	chr15:50098866-50125319	chr15:52312141-52312229	chr15:52311574-52338027	MAPK6	+	E1-E4	E2		E1	Promoter	1.08	22.84	21.58	20.37	39.52	37.94	38.17	-16.94	-2.75
34468	TC1200595	ENSG00000028203	+	chr12:94176153-94176189	chr12:94169979-94180813	chr12:95652022-95652058	chr12:95645848-95656682	VEZT	+	E10-E16	E14		E3	Promoter	1.19	66.21	53.36	56.04	83.95	88.64	87.53	-28.17	-2.71
19970	TC0700521	ENSG00000160917	+	chr7:98875003-98875155	chr7:98874745-98880348	chr7:99037067-99037219	chr7:99036809-99042412	CPSF4	+	E1-E3	E2		E1	Promoter	1.37	11.39	14.05	16.34	33.28	35.58	30.7	-19.26	-2.68
10623	TC0300670	ENSG00000177311	+	chr3:142604351-142604684	chr3:142588470-142605459	chr3:141121661-141121994	chr3:141105780-141122769	ZBTB38	+	E4-E9	E8		E2	Promoter	0.93	59.96	46.97	55.04	70.3	75.8	78.95	-21.03	-2.61
37544	TC1400182	ENSG00000151338	+	chr14:36935933-36935970	chr14:36908581-36961811	chr14:37866182-37866219	chr14:37838830-37892060	MIPOL1	+	E17-E19	E18		E10	Promoter	1.37	20.19	12.74	9.7	63.14	43.12	58.19	-40.61	-2.55
21782	TC0701760	ENSG00000164896	-	chr7:150408458-150408516	chr7:150407943-150408705	chr7:150777525-150777583	chr7:150777010-150777772	FASTK	-	E1-E4	E2		E1	Promoter	0.98	51.92	50	57.38	67.59	70.54	68.48	-15.77	-2.5
2722	TC0101424	ENSG00000077157	+	chr1:200680798-200680979	chr1:200678324-200684740	chr1:202414175-202414356	chr1:202411701-202418117	PPP1R12B	+	E13-E16	E15		E11	Promoter	1.69	73.94	70.25	74.95	90.27	92.64	85.82	-16.53	-2.47
37408	TC1400108	ENSG00000100867	+	chr14:23175423-23175821	chr14:23169285-23177876	chr14:24105583-24105981	chr14:24099445-24108036	DHRS2	+	E1-E4	E2		E2	Promoter	0.67	66.22	70.91	63.79	84.5	89.91	91.34	-21.61	-2.43
31136	TC1100398	ENSG00000156599	+	chr11:57205528-57205746	chr11:57192236-57206470	chr11:57448952-57449170	chr11:57435660-57449894	ZDHHC5	+	E1-E4	E3		E2	Promoter	0.94	31.21	25.19	51.45	97.68	97.91	57.55	-48.43	-2.43
5775	TC0103148	ENSG00000143845	-	chr1:202376777-202377013	chr1:202375870-202377066	chr1:204110154-204110390	chr1:204109247-204110443	ETNK2	-	E5-E7	E6		E4	Promoter	1.49	20.15	25.16	20.15	42.48	60.74	37.52	-25.1	-2.24
13990	TC0401221	ENSG00000138735	-	chr4:120768599-120768650	chr4:120747901-120769123	chr4:120549151-120549202	chr4:120528453-120549675	PDE5A	-	E1-E6	E3		E1	Promoter	0.99	31.15	14.59	41	54.76	59.96	67.18	-31.72	-2.18
52690	TC2200250	ENSG00000128309	+	chr22:35750990-35751114	chr22:35750798-35755203	chr22:37421044-37421168	chr22:37420852-37425257	MPST	+	E4-E7	E5		E2	Promoter	1.09	25.12	28.24	29.34	67.35	42.81	50.48	-25.98	-2.14
37297	TC1400005	ENSG00000206197	+	chr14:18726090-18726224	chr14:18724005-18750595	chr14:19656090-19656224	chr14:19654005-19680595	AL589743.1	+	E5-E9	E8		E3	Promoter	1.09	81.48	77.83	79.73	93.94	92.62	88.67	-12.06	-2.09
1223	TC0100626	ENSG00000116678	+	chr1:65764579-65764711	chr1:65663650-65803817	chr1:65991991-65992123	chr1:65891062-66031229	LEPR	+	E3-E9	E8		E3	Promoter	1.31	41.62	27.72	43.85	52.28	88.28	70.21	-32.53	-2.08
48805	TC1901196	ENSG00000132010	-	chr19:12109474-12109566	chr19:12107720-12111995	chr19:12248474-12248566	chr19:12246720-12250995	ZNF20	-	E8-E11	E9		E3	Promoter	1.22	52.49	61.21	61.46	81.15	75.58	96.13	-25.9	-2.03
33760	TC1200139	ENSG00000121380	+	chr12:12116427-12116700	chr12:12096049-12123500	chr12:12225160-12225433	chr12:12204782-12232233	BCL2L14	+	E2-E7	E6		E1	Promoter	1.01	9.83	12.57	11.77	31.58	39.16	22.52	-19.7	-2
36563	TC1300183	ENSG00000083544	+	chr13:60019541-60019626	chr13:60007369-60039660	chr13:61121540-61121625	chr13:61109368-61141659	TDRD3	+	E21-E24	E23		E9	Promoter	1.34	16.19	21.28	20.44	32.8	28.58	39.51	-14.33	-2
271	TC0100129	ENSG00000116688	+	chr1:11965168-11965234	chr1:11963129-11971809	chr1:12042581-12042647	chr1:12040542-12049222	MFN2	+	E2-E7	E6		E1	Promoter	1.05	57.62	59.19	58.29	72.17	80.16	80.56	-19.27	-1.84
43755	TC1700460	ENSG00000033627	+	chr17:37925880-37926205	chr17:37919523-37926571	chr17:40672354-40672679	chr17:40665997-40673045	ATP6V0A1	+	E24-E27	E26		E18	Promoter	1.24	24.67	23.25	29.51	50.39	43.37	40.8	-19.04	-1.83
17379	TC0600626	ENSG00000183137	+	chr6:109557201-109557388	chr6:109523472-109573115	chr6:109450508-109450695	chr6:109416779-109466422	C6orf182	+	E2-E7	E5		E1	Promoter	0.98	58.92	72.24	69.98	85.7	85.14	90.15	-19.95	-1.81
1352	TC0100686	ENSG00000142875	+	chr1:84403238-84403284	chr1:84382820-84417448	chr1:84630650-84630696	chr1:84610232-84644860	PRKACB	+	E2-E10	E6		E2	Promoter	1.1	35.71	40.86	48.34	73.12	61.78	94.19	-34.73	-1.8
28054	TC1000030	ENSG00000173848	+	chr10:5478584-5478821	chr10:5461193-5483793	chr10:5488584-5488821	chr10:5471193-5493793	NET1	+	E3-E5	E4		E2	Promoter	0.95	63.47	64.65	65.5	78.67	79.03	76.82	-13.64	-1.79
13835	TC0401121	ENSG00000138640	-	chr4:89963151-89963425	chr4:89945227-89991194	chr4:89744128-89744402	chr4:89726204-89772171	FAM13A	-	E12-E14	E13		E7	Promoter	1.21	45.72	46.56	41.57	65.74	59.62	58.62	-16.71	-1.78
48326	TC1900893	ENSG00000063245	+	chr19:60879804-60880396	chr19:60878614-60881705	chr19:56187992-56188584	chr19:56186802-56189893	EPN1	+	E1-E3	E2		E1	Promoter	1.03	45.33	48.14	67.53	80.51	75.42	76.09	-23.68	-1.76
22505	TC0800556		+	chr8:129126655-129126858	chr8:129070720-129151588	chr8:129057473-129057676	chr8:129001538-129082406	AC084123.9	+	E10-E14	E12		E5	Promoter	0.89	26.58	44.24	37.81	59.39	56.09	49.49	-18.78	-1.75
19542	TC0700226	ENSG00000136280	+	chr7:45033825-45033921	chr7:45006488-45070042	chr7:45067300-45067396	chr7:45039963-45103517	CCM2	+	E4-E9	E7		E1	Promoter	1.51	4.22	19.11	19.87	53.42	38.41	17.61	-22.08	-1.64
9775	TC0300079	ENSG00000177463	+	chr3:14978921-14979003	chr3:14964418-15020387	chr3:15003917-15003999	chr3:14989414-15045383	NR2C2	+	E1-E3	E2		E1	Promoter	1.1	18.31	18.87	17.47	35.89	35.4	30.5	-15.71	-1.62
17777	TC0600915	ENSG00000137266	-	chr6:3269331-3269417	chr6:3269236-3355421	chr6:3324332-3324418	chr6:3324237-3410422	SLC22A23	-	E9-E11	E10		E3	Promoter	1.41	42.2	25.32	39.86	60.15	58.7	52.35	-21.28	-1.62
34329	TC1200476	ENSG00000118600	+	chr12:62460185-62460509	chr12:62460177-62461066	chr12:64173918-64174242	chr12:64173910-64174799	TMEM5	+	E1-E3	E2		E1	Promoter	1.04	25.42	28.82	26.11	41.57	45.03	39.27	-15.18	-1.57
34573	TC1200652	ENSG00000198431	+	chr12:103208902-103209012	chr12:103205255-103229198	chr12:104684772-104684882	chr12:104681125-104705068	TXNRD1	+	E8-E13	E12		E2	Promoter	1.39	38.52	44.45	42.96	56.14	52.16	55.81	-12.73	-1.51
6674	TC0200348	ENSG00000124356	+	chr2:73952926-73953052	chr2:73950988-73953987	chr2:74099418-74099544	chr2:74097480-74100479	STAMBP	+	E15-E17	E16		E10	Promoter	0.91	46.97	32.38	37.8	55.32	67.42	63.26	-22.95	-1.45
36404	TC1300080	ENSG00000172915	+	chr13:35089675-35090015	chr13:35078716-35100218			NBEA	+	E52-E54	E53		E3	Promoter	1.36	36.91	37.88	41.49	76.76	55.78	53.98	-23.41	-1.43
33420	TC1101905		-	chr11:121532848-121533031	chr11:121531551-121556254	chr11:122027638-122027821	chr11:122026341-122051044	BLID	-	E5-E7	E6		E1	Promoter	1	19.7	21.71	31.38	34.39	41.49	42.05	-15.05	-1.39
14374	TC0500147	ENSG00000112964	+	chr5:42460337-42460457	chr5:42459815-42601723	chr5:42424580-42424700	chr5:42424058-42565966	GHR	+	E1-E3	E2		E1	Promoter	0.92	51.8	69.81	63.6	81.32	88.22	98.55	-27.63	-1.39
47287	TC1900321	ENSG00000130511	+	chr19:18397720-18397893	chr19:18391518-18399161	chr19:18536720-18536893	chr19:18530518-18538161	SSBP4	+	E2-E4	E3		E1	Promoter	1.4	22.12	10.42	21.48	39.72	37.96	20.98	-14.88	-1.37
14916	TC0500515	ENSG00000015479	+	chr5:138657617-138657688	chr5:138657394-138670827	chr5:138629718-138629789	chr5:138629495-138642928	MATR3	+	E11-E14	E13		E1	Promoter	3.7	23.44	20.17	23.06	60.25	49.24	39.19	-27.33	-1.36
18347	TC0601244	ENSG00000124596	-	chr6:41147954-41148036	chr6:41147393-41148052	chr6:41039976-41040058	chr6:41039415-41040074	C6orf130	-	E4-E7	E6		E1	Promoter	0.87	73.62	63.86	67.18	95.75	76.51	88.46	-18.69	-1.34
21334	TC0701472	ENSG00000106290	-	chr7:99554078-99554208	chr7:99549828-99554439	chr7:99716142-99716272	chr7:99711892-99716503	TAF6	-	E2-E5	E3		E1	Promoter	0.91	50.8	53.81	51.72	65.23	67.96	70.88	-15.91	-1.34
16656	TC0600249	ENSG00000137343	+	chr6:30717579-30717626	chr6:30716179-30717932	chr6:30609600-30609647	chr6:30608200-30609953	C6orf134	+	E8-E11	E10		E8	Promoter	1.26	59.44	55.76	55.64	75.27	76.21	69.53	-16.72	-1.33
28173	TC1000080	ENSG00000136738	+	chr10:17754981-17755083	chr10:17726385-17766680	chr10:17714975-17715077	chr10:17686379-17726674	STAM	+	E1-E4	E3		E2	Promoter	1	59.72	65.09	70.07	85.49	82.33	75.96	-16.3	-1.33
34572	TC1200652	ENSG00000198431	+	chr12:103208902-103209012	chr12:103205018-103229198	chr12:104684772-104684882	chr12:104680888-104705068	TXNRD1	+	E7-E13	E12	duplicate	E2	Promoter	1.39	51.93	50.99	57.53	65.7	65.13	66.98	-12.45	-1.33
18323	TC0601226	ENSG00000183826	-	chr6:38671525-38671742	chr6:38670082-38673664	chr6:38563547-38563764	chr6:38562104-38565686	BTBD9	-	E4-E7	E6		E2	Promoter	1.55	26.78	19.18	39.68	60.38	43.35	55.22	-24.43	-1.32
37971	TC1400435	ENSG00000042088	+	chr14:89492135-89492375	chr14:89492068-89499205	chr14:90422382-90422622	chr14:90422315-90429452	TDP1	+	E1-E4	E2		E1	Promoter	1.55	36.01	31.41	39.57	54.11	52.71	51.83	-17.22	-1.3
16170	TC0501530	ENSG00000113758	-	chr5:176832384-176832805	chr5:176828507-176833043	chr5:176899778-176900199	chr5:176895901-176900437	DBN1	-	E1-E4	E2		E2	Promoter	1.42	44.16	29.29	46.29	68.44	61.22	42.14	-17.36	-1.28
22628	TC0800633	ENSG00000160972	+	chr8:145674543-145674713	chr8:145674319-145686225	chr8:145703735-145703905	chr8:145703511-145715417	PPP1R16A	+	E1-E3	E2		E1	Promoter	1.15	33.24	37.04	33.66	70.21	76.05	53.61	-31.97	-1.28
9143	TC0202146	ENSG00000144331	-	chr2:180095855-180095892	chr2:180091611-180107679	chr2:180387610-180387647	chr2:180383366-180399434	ZNF385B	-	E11-E13	E12		E2	Promoter	0.94	22.05	12.76	39.81	37.86	81.05	56.25	-33.51	-1.28
39467	TC1500378	ENSG00000157470	+	chr15:57519447-57519614	chr15:57517774-57538041	chr15:59732155-59732322	chr15:59730482-59750749	FAM81A	+	E1-E4	E3		E1	Promoter	1.1	73.35	70.63	72.96	90	85.38	87.32	-15.25	-1.27
1728	TC0100925	ENSG00000163386	+	chr1:144001130-144001263	chr1:143993062-144001786	chr1:145289773-145289906	chr1:145281705-145290429	NBPF8	+	E6-E10	E9		E1	Promoter	1.13	31.64	34.91	32.01	45.39	47.14	44.9	-12.96	-1.23
20089	TC0700554	ENSG00000146828	+	chr7:100288845-100289004	chr7:100288394-100289714	chr7:100450909-100451068	chr7:100450458-100451778	SLC12A9	+	E1-E4	E3		E1	Promoter	1.05	26.32	31.03	26.77	47.28	54.13	44.11	-20.46	-1.23
11876	TC0301464	ENSG00000181722	-	chr3:115783652-115783803	chr3:115701929-115826414	chr3:114300962-114301113	chr3:114219239-114343724	ZBTB20	-	E15-E17	E16		E6	Promoter	1.47	18.2	17.77	16.92	31.42	29.52	39.7	-15.92	-1.22
23910	TC0900309	ENSG00000197969	+	chr9:79194451-79194878	chr9:79186824-79207972	chr9:80004631-80005058	chr9:79997004-80018152	VPS13A	+	E70-E74	E73		E68	Promoter	1.49	39.1	39.55	47.07	61.16	60.79	60.32	-18.85	-1.21
40691	TC1501235	ENSG00000157823	-	chr15:88196598-88196892	chr15:88181959-88215711	chr15:90395594-90395888	chr15:90380955-90414707	AP3S2	-	E14-E16	E15		E8	Promoter	1.4	6.21	7.77	9.77	17.92	15.89	22.91	-10.99	-1.19
28302	TC1000154	ENSG00000150076	+	chr10:32810606-32810716	chr10:32802958-32820856	chr10:32770600-32770710	chr10:32762952-32780850	C10orf68	+	E10-E12	E11		E9	Promoter	0.91	45.06	48.78	49.12	80.87	69.53	59.51	-22.32	-1.19
46942	TC1900115	ENSG00000130545	+	chr19:6415261-6415361	chr19:6415225-6415619	chr19:6464261-6464361	chr19:6464225-6464619	CRB3	+	E1-E3	E2		E1	Promoter	1.01	33.07	39	34.89	56.59	53.23	62.01	-21.62	-1.19
40036	TC1500805	ENSG00000134152	-	chr15:32234280-32234324	chr15:32234178-32243053	chr15:34446988-34447032	chr15:34446886-34455761	C15orf29	-	E3-E5	E4		E2	Promoter	1.1	50.48	57.94	40.78	67.68	78.37	68.55	-21.8	-1.18
16677	TC0600261	ENSG00000204520	+	chr6:31484428-31484532	chr6:31479459-31486299	chr6:31376449-31376553	chr6:31371480-31378320	MICA	+	E5-E7	E6		E1	Promoter	1.84	9.68	11.5	10.67	22.79	22.3	15.22	-9.49	-1.17
7863	TC0201202	ENSG00000167165	+	chr2:234333659-234334536	chr2:234267251-234340419	chr2:234668920-234669797	chr2:234602512-234675680	UGT1A6	+	E20-E27	E26		E1	Promoter	2.27	20.4	25.14	28.53	44.26	41.99	43.65	-18.61	-1.17
32059	TC1100978	ENSG00000149554	+	chr11:125001681-125001747	chr11:125001118-125001854	chr11:125496471-125496537	chr11:125495908-125496644	CHEK1	+	E1-E4	E3		E2	Promoter	0.87	54.9	56.91	60.22	77.05	67.48	60.29	-10.93	-1.16
28053	TC1000027	ENSG00000196139	+	chr10:5125986-5126568	chr10:5110170-5128602	chr10:5135986-5136568	chr10:5120170-5138602	AKR1C3	+	E5-E7	E6		E1	Promoter	1.65	36.56	24.61	40.89	78.85	84.38	100	-53.72	-1.15
4527	TC0102398	ENSG00000153904	-	chr1:85598721-85598808	chr1:85597119-85703014	chr1:85826133-85826220	chr1:85824531-85930426	DDAH1	-	E7-E9	E8		E1	Promoter	1.86	8.53	6.85	6.52	19.4	19.97	23.81	-13.76	-1.14
27605	TC0X01231	ENSG00000102034	-	chrX:129071982-129072147	chrX:129043195-129072276	chrX:129244301-129244466	chrX:129215514-129244595	ELF4	-	E2-E4	E3		E2	Promoter	1.06	70.91	64.04	64.23	88.68	89.17	84.7	-21.12	-1.13
24409	TC0900599	ENSG00000136811	+	chr9:130258614-130258676	chr9:130258356-130261667	chr9:131218793-131218855	chr9:131218535-131221846	ODF2	+	E3-E8	E4		E1	Promoter	1.13	28.62	26.98	28.72	47.63	39.22	36.59	-13.04	-1.13
37098	TC1300505	ENSG00000123191	-	chr13:51450958-51451183	chr13:51447306-51483424	chr13:52552957-52553182	chr13:52549305-52585423	ATP7B	-	E1-E4	E2		E1	Promoter	1.16	38.01	47.17	43.32	74.01	49.55	62.36	-19.14	-1.12
36580	TC1300203	ENSG00000136153	+	chr13:75232582-75232802	chr13:75199236-75233069	chr13:76334581-76334801	chr13:76301235-76335068	LMO7	+	E5-E8	E7		E1	Promoter	0.8	60.94	54.51	48.81	69.68	70.7	81.14	-19.09	-1.12
2430	TC0101266	ENSG00000143178	+	chr1:166516903-166517155	chr1:166462005-166527022	chr1:168250279-168250531	chr1:168195381-168260398	TBX19	+	E2-E11	E10		E7	Promoter	1.23	68.67	45.6	69.25	80.79	81.76	96.32	-25.12	-1.11
8962	TC0202006	ENSG00000182389	-	chr2:152538430-152538700	chr2:152448131-152663090	chr2:152830184-152830454	chr2:152739885-152954844	CACNB4	-	E4-E7	E5		E2	Promoter	1.73	24.65	20.22	34.4	47.02	56.83	31.75	-18.78	-1.1
13837	TC0401121	ENSG00000138640	-	chr4:90076489-90076665	chr4:90046637-90078262	chr4:89857466-89857642	chr4:89827614-89859239	FAM13A	-	E8-E10	E9		E5	Promoter	1.21	58.32	33.22	33.15	68.81	79.32	68.9	-30.78	-1.09
20300	TC0700693	ENSG00000158467	+	chr7:128804618-128804700	chr7:128652517-128806718	chr7:129017382-129017464	chr7:128865281-129019482	AHCYL2	+	E1-E6	E4		E1	Promoter	1.27	24.26	22.22	34.07	44.5	53.76	36.49	-18.06	-1.07
26311	TC0X00270	ENSG00000102316	+	chrX:54852273-54852381	chrX:54851592-54852461	chrX:54835548-54835656	chrX:54834867-54835736	MAGED2	+	E3-E5	E4		E1	Promoter	0.75	57.22	58.72	58.95	70.64	72.35	69.03	-12.38	-1.07
33026	TC1101624	ENSG00000162105	-	chr11:70185521-70185593	chr11:70185432-70222441	chr11:70507873-70507945	chr11:70507784-70544793	SHANK2	-	E14-E16	E15		E1	Promoter	0.95	61.48	64.58	77.81	82.23	85.46	81.61	-15.14	-1.06
30401	TC1001292	ENSG00000099204	-	chr10:116250166-116250190	chr10:116241628-116276388	chr10:116260176-116260200	chr10:116251638-116286398	ABLIM1	-	E14-E16	E15		E6	Promoter	1.65	6.22	5.47	5.35	14.2	15.79	14.75	-9.24	-1.05
38848	TC1401075	ENSG00000140092	-	chr14:91482809-91483171	chr14:91479059-91483310	chr14:92413056-92413418	chr14:92409306-92413557	FBLN5	-	E1-E3	E2		E1	Promoter	1.54	15.07	10.73	10.35	28.73	31.3	26.1	-16.66	-1.05
19936	TC0700479	ENSG00000127928	+	chr7:93373835-93373892	chr7:93353798-93373984	chr7:93535899-93535956	chr7:93515862-93536048	GNGT1	+	E2-E4	E3		E2	Promoter	1.11	43.43	27.74	29.22	65.83	67.88	40.65	-24.66	-1.03
23652	TC0900145	ENSG00000164978	+	chr9:34322667-34322765	chr9:34319598-34328711	chr9:34332667-34332765	chr9:34329598-34338711	NUDT2	+	E1-E5	E2		E1	Promoter	1.4	29.12	29.18	36.32	45.94	53.34	44.86	-16.51	-1.03
35832	TC1201431	ENSG00000049130	-	chr12:87452600-87452670	chr12:87450412-87463660	chr12:88928469-88928539	chr12:88926281-88939529	KITLG	-	E2-E4	E3		E2	Promoter	1.45	31.53	23.9	44.92	51.4	60.59	49.48	-20.37	-1.02
46602	TC1800446	ENSG00000078043	-	chr18:42737489-42737596	chr18:42725016-42751283	chr18:44483491-44483598	chr18:44471018-44497285	PIAS2	-	E2-E4	E3		E1	Promoter	1.05	11.68	11.39	9.79	20.61	17.84	22.04	-9.21	-1.02
13050	TC0400427	ENSG00000153064	+	chr4:102954023-102954118	chr4:102931131-102969988	chr4:102735000-102735095	chr4:102712108-102750965	BANK1	+	E6-E8	E7		E1	Promoter	0.82	53.94	51.23	33.24	71.95	77.92	55.81	-22.43	-1.01
50110	TC2000063	ENSG00000088766	+	chr20:5957319-5957371	chr20:5944137-5959931	chr20:6009319-6009371	chr20:5996137-6011931	CRLS1	+	E3-E7	E6		E3	Promoter	0.94	64.77	59.17	60.43	82.32	77	78.5	-17.82	-1.01
53183	TC2200548	ENSG00000128294	-	chr22:25291191-25291334	chr22:25270642-25316017	chr22:26961191-26961334	chr22:26940642-26986017	TPST2	-	E1-E3	E2		E1	Promoter	1.26	33.18	18.99	30.76	45.65	49.91	33.68	-15.44	-1.01
40625	TC1501184	ENSG00000103723	-	chr15:81037708-81037883	chr15:81037338-81092999	chr15:83240653-83240828	chr15:83240283-83295944	AP3B2	-	E7-E10	E8		E2	Promoter	1.48	16.26	14.7	13.57	31.99	35.13	17.57	-13.39	-1
9831	TC0300141	ENSG00000172995	+	chr3:35696121-35696188	chr3:35656895-35696283	chr3:35721117-35721184	chr3:35681891-35721279	ARPP-21	+	E1-E7	E5		E1	Promoter	0.89	75.91	67.58	73.44	80.35	87.64	88.44	-13.17	-1
25512	TC0901252	ENSG00000119314	-	chr9:114134886-114135127	chr9:114132576-114135571	chr9:115095065-115095306	chr9:115092755-115095750	ROD1	-	E1-E3	E2		E1	Promoter	0.94	6.74	9.38	9.05	17.54	15.8	14.27	-7.48	-1
16825	TC0600321		+	chr6:34772737-34772752	chr6:34772478-34772914	chr6:34664759-34664774	chr6:34664500-34664936		+	E1-E3	E2		E2	Promoter	1.24	69.78	70.19	53.09	49.81	41.1	47.07	18.36	1
43940	TC1700560	ENSG00000082641	+	chr17:43487077-43487122	chr17:43486781-43488747	chr17:46132078-46132123	chr17:46131782-46133748	NFE2L1	+	E6-E9	E8		E3	Promoter	1.03	76.9	73.47	81.91	53.48	60.3	53.24	21.75	1.01
26332	TC0X00271	ENSG00000067445	+	chrX:54974179-54974189	chrX:54974090-54974362	chrX:54957454-54957464	chrX:54957365-54957637	TRO	+	E24-E27	E25		E14	Promoter	0.89	64.29	60.51	82.39	54.63	50.3	27.2	25.02	1.05
12271	TC0301740	ENSG00000171757	-	chr3:171012893-171013006	chr3:171009228-171013052	chr3:169530199-169530312	chr3:169526534-169530358	LRRC34	-	E1-E3	E2		E2	Promoter	1.19	44.78	44.14	44.53	27.75	29.09	33.04	14.53	1.06
51689	TC2100020	ENSG00000174496	+	chr21:16883545-16883731	chr21:16831631-16888531	chr21:17961674-17961860	chr21:17909760-17966660	AP001172.2	+	E9-E12	E11		E4	Promoter	1.22	75.9	81.09	82.97	56.71	59.24	36.01	29.33	1.08
28774	TC1000425	ENSG00000026103	+	chr10:90741169-90741363	chr10:90739317-90752766	chr10:90751189-90751383	chr10:90749337-90762786	FAS	+	E1-E4	E3		E2	Promoter	0.75	98.89	96.69	100	39.56	50.06	52.97	51	1.1
45594	TC1701630	ENSG00000154240	-	chr17:61223742-61223868	chr17:61177305-61252718	chr17:63793280-63793406	chr17:63746843-63822256	CCDC46	-	E25-E27	E26		E21	Promoter	1.23	38.69	55.61	52.25	33.72	22.64	32.51	19.23	1.13
9548	TC0202445	ENSG00000115687	-	chr2:241737503-241737523	chr2:241731163-241737696	chr2:242088830-242088850	chr2:242082490-242089023	PASK	-	E1-E3	E2		E2	Promoter	1.14	76.17	67.08	55.53	35.12	51.84	57.38	18.14	1.13
1367	TC0100690	ENSG00000137976	+	chr1:84646502-84646543	chr1:84640350-84646708	chr1:84873914-84873955	chr1:84867762-84874120	DNASE2B	+	E2-E4	E3		E1	Promoter	1.02	84.69	58.61	65.43	32.55	72.86	20.85	27.49	1.14
22428	TC0800492	ENSG00000176406	+	chr8:104734029-104734114	chr8:104582467-104778490	chr8:104664853-104664938	chr8:104513291-104709314	RIMS2	+	E2-E5	E4		E1	Promoter	0.68	92.43	77.12	57.04	48.2	48.25	53.03	25.7	1.16
38485	TC1400754	ENSG00000168952	-	chr14:24516215-24516289	chr14:24513897-24526932	chr14:25446375-25446449	chr14:25444057-25457092	STXBP6	-	E5-E7	E6		E1	Promoter	1.24	97.24	97.34	97.15	40.84	61.62	49.42	46.61	1.19
20396	TC0700775	ENSG00000171082	+	chr7:142205267-142205314	chr7:142193852-142208852			PRSS1	+	E37-E70	E69	duplicate	E1	Promoter	0.91	53.77	65.7	54.59	47.11	29.54	30.15	22.42	1.21
39566	TC1500444	ENSG00000137821	+	chr15:68972220-68972335	chr15:68952617-68972977	chr15:71185166-71185281	chr15:71165563-71185923	LRRC49	+	E2-E5	E4		E1	Promoter	1.96	63.8	67.27	49.01	42.06	33.65	48.89	18.5	1.22
39085	TC1500033	ENSG00000128739	+	chr15:22652792-22652956	chr15:22620091-22682756	chr15:25101699-25101863	chr15:25068998-25131663	SNRPN	+	E2-E5	E4		E1	Promoter	0.91	62.03	65.77	63.13	37.36	50.38	45.52	19.23	1.33
23057	TC0801055	ENSG00000076554	-	chr8:81245812-81245990	chr8:81194675-81246215	chr8:81083257-81083435	chr8:81032120-81083660	TPD52	-	E2-E4	E3		E1	Promoter	0.88	72.71	76.06	79.54	53.66	54.98	48.56	23.71	1.35
8739	TC0201789	ENSG00000196460	-	chr2:101457531-101457597	chr2:101449795-101462731	chr2:102091099-102091165	chr2:102083363-102096299	AC099797.1	-	E1-E3	E2		E1	Promoter	0.85	75.15	88.93	78.93	59.4	47.93	58.61	25.69	1.37
8295	TC0201490	ENSG00000180398	-	chr2:46996625-46996755	chr2:46989821-47022215	chr2:47143121-47143251	chr2:47136317-47168711	MCFD2	-	E1-E5	E2		E1	Promoter	0.79	39.02	39.2	42.18	22.94	25.72	21.7	16.68	1.45
33988	TC1200305	ENSG00000123352	+	chr12:48134276-48134435	chr12:48121867-48140820	chr12:49848009-49848168	chr12:49835600-49854553	SPATS2	+	E5-E7	E6		E1	Promoter	1.09	42.23	55.64	47.27	31.76	31.94	24.28	19.05	1.45
20667	TC0700986	ENSG00000075624	-	chr7:5534877-5535176	chr7:5534877-5535176	chr7:5568651-5568690	chr7:5568351-5568792	ACTB	-	E8-E10	E9		E3	Promoter	0.96	62.89	56.42	42.87	28.93	41.98	32.04	19.75	1.51
22277	TC0800350	ENSG00000104205	+	chr8:67850017-67850108	chr8:67787623-67865512	chr8:67687463-67687554	chr8:67625069-67702958	SGK3	+	E9-E12	E10		E2	Promoter	1.26	60.98	73.41	38.95	49.2	38.44	24.21	20.5	1.71
29566	TC1000874	ENSG00000150093	-	chr10:33282528-33282743	chr10:33264493-33286693	chr10:33242522-33242737	chr10:33224487-33246687	ITGB1	-	E2-E4	E3		E1	Promoter	0.91	56.85	57.42	52.49	41.64	36.44	37.86	16.94	1.82
46568	TC1800424	ENSG00000134779	-	chr18:32654930-32655090	chr18:32652935-32657764	chr18:34400932-34401092	chr18:34398937-34403766	C18orf10	-	E2-E4	E3		E1	Promoter	0.8	63.25	70.75	89.56	40.48	49.98	53.52	26.53	1.83
51563	TC2000850	ENSG00000124091	-	chr20:54500270-54500285	chr20:54500247-54503665	chr20:55066863-55066878	chr20:55066840-55070258	GCNT7	-	E8-E10	E9		E6	Promoter	0.91	95.56	80.13	90.58	41.32	51.13	63.38	36.82	2.01
20839	TC0701116	ENSG00000164610	-	chr7:32924449-32924494	chr7:32923680-32927476	chr7:32957924-32957969	chr7:32957155-32960951	RP9	-	E19-E22	E21		E3	Promoter	1.03	94.39	96.37	87.41	61.63	65.51	69.16	27.29	2.44
20398	TC0700775	ENSG00000171082	+	chr7:142205267-142205314	chr7:142204227-142208852			PRSS1	+	E59-E70	E69		E1	Promoter	0.91	90.35	96.91	92.17	63.43	52.96	38.87	41.39	4.77
14923	TC0500515	ENSG00000015479	+	chr5:138678325-138679285	chr5:138678325-138679285	chr5:138650426-138651386	chr5:138650426-138651386	MATR3	+	E17-E19	E18		E4	Retained Intron	3.7	28.99	27.3	27.02	66.93	66.6	67.76	-39.33	-9.32
19484	TC0700207		+	chr7:41716906-41717786	chr7:41716906-41717786	chr7:41750381-41751261	chr7:41750381-41751261		+	E2-E4	E3		E2	Retained Intron	0.81	39.85	23.94	33.05	48.68	64.9	74.44	-30.39	-1.66
47904	TC1900632	ENSG00000007047	+	chr19:50459848-50459938	chr19:50459848-50459938	chr19:45768008-45768098	chr19:45768008-45768098	MARK4	+	E5-E7	E6		E5	Retained Intron	1.18	36.4	30.2	40.76	59.92	55.48	39.32	-15.79	-1.56
18083	TC0601138	ENSG00000204386	-	chr6:31935702-31935798	chr6:31935702-31935798	chr6:31827723-31827819	chr6:31827723-31827819	NEU1	-	E8-E10	E9		E2	Retained Intron	1.53	34.92	28.45	32.54	56.05	60.25	38.21	-19.53	-1.53
18178	TC0601168	ENSG00000204257	-	chr6:33026046-33026274	chr6:33025645-33026274	chr6:32918068-32918296	chr6:32917667-32918296	HLA-DMA	-	E3-E5	E4		E1	Retained Intron	1.41	53.3	34.22	58.59	87.63	61.08	68.17	-23.59	-1.38
34295	TC1200456	ENSG00000135502	+	chr12:56294170-56294381	chr12:56294170-56294381	chr12:58007903-58008114	chr12:58007903-58008114	SLC26A10	+	E10-E12	E11		E4	Retained Intron	0.96	48.19	51.25	54.29	68.23	74.36	79.27	-22.7	-1.35
27432	TC0X01085	ENSG00000102362	-	chrX:99828435-99828720	chrX:99828435-99828720	chrX:99941779-99942064	chrX:99941779-99942064	SYTL4	-	E15-E17	E16		E10	Retained Intron	1.23	43.01	37.16	38.26	66.45	59.41	60.31	-22.58	-1.34
51060	TC2000540	ENSG00000089195	-	chr20:5869992-5870597	chr20:5869992-5870597	chr20:5921992-5922597	chr20:5921992-5922597	TRMT6	-	E8-E10	E9		E7	Retained Intron	1.41	20.72	21.02	19.49	44.13	38.38	34.94	-18.74	-1.3
23534	TC0900005	ENSG00000107104	+	chr9:724130-724746	chr9:722618-724748	chr9:734130-734746	chr9:732618-734748	KANK1	+	E24-E27	E26		E4	Retained Intron	1.83	44.75	44.23	42.67	77.36	71.02	49.48	-22.07	-1.28
584	TC0100307	ENSG00000142765	+	chr1:27550415-27550534	chr1:27550415-27550534	chr1:27677828-27677947	chr1:27677828-27677947	SYTL1	+	E18-E20	E19		E11	Retained Intron	0.94	50.82	44.43	50.8	83.93	75.26	68.56	-27.23	-1.15
1685	TC0100860	ENSG00000116774	+	chr1:114324763-114325094	chr1:114324763-114325094	chr1:114523240-114523571	chr1:114523240-114523571	OLFML3	+	E7-E9	E8		E1	Retained Intron	0.93	52.81	61.45	41.29	96.89	66.98	70.95	-26.43	-1.12
5955	TC0103298	ENSG00000143793	-	chr1:226356490-226356634	chr1:226356490-226356634	chr1:228289867-228290011	chr1:228289867-228290011	C1orf35	-	E6-E8	E7		E3	Retained Intron	1.06	44.47	42.57	54.8	73.14	57.73	61.01	-16.68	-1.02
32264	TC1101082	ENSG00000110619	-	chr11:2979981-2980347	chr11:2979981-2980347	chr11:3023405-3023771	chr11:3023405-3023771	CARS	-	E27-E29	E28		E18	Retained Intron	0.89	75.7	72.6	63.47	83.48	97.89	88.33	-19.3	-1.02
21371	TC0701483	ENSG00000077454	-	chr7:100008960-100009156	chr7:100008960-100009156	chr7:100171024-100171220	chr7:100171024-100171220	LRCH4	-	E28-E30	E29		E14	Retained Intron	0.92	29.06	40.23	34.42	19.57	19.95	18.64	15.18	1.01
41767	TC1600513	ENSG00000140939	+	chr16:65765869-65766025	chr16:65765869-65766025	chr16:67208368-67208524	chr16:67208368-67208524	NOL3	+	E5-E7	E6		E3	Retained Intron	1.02	97.92	98.37	66.99	52.74	66.78	39.15	34.87	1.18
24708	TC0900705	ENSG00000054148	+	chr9:138864411-138864779	chr9:138864411-138864779	chr9:139744590-139744958	chr9:139744590-139744958	PHPT1	+	E8-E10	E9		E2	Retained Intron	0.94	58.48	59.56	51.42	37.96	35.9	46.9	16.24	1.22
44854	TC1701120	ENSG00000108602	-	chr17:19583001-19583413	chr17:19583001-19583413	chr17:19642409-19642821	chr17:19642409-19642821	ALDH3A1	-	E15-E17	E16		E6	Retained Intron	0.83	64.85	41.7	68.5	54.8	38.69	16.04	21.84	1.41
30779	TC1100131	ENSG00000132249	+	chr11:6475474-6476529	chr11:6475474-6476529	chr11:6518898-6519953	chr11:6518898-6519953	C11orf47	+	E2-E4	E3		E1	Retained Intron	1.31	64.82	54.43	46.36	34.92	23.37	29.59	25.91	2.48
28841	TC1000467	ENSG00000138185	+	chr10:97595348-97595783	chr10:97595344-97597193	chr10:97605358-97605793	chr10:97605354-97607203	ENTPD1	+	E8-E11	E10		E6	Strange Splice	1.69	39.66	16.79	40.97	56.52	78.68	58.48	-32.09	-1.39
25766	TC0901396	ENSG00000107263	-	chr9:133455187-133455292	chr9:133455187-133457307	chr9:134465366-134465471	chr9:134465366-134467486	RAPGEF1	-	E23-E26	E25		E15	Strange Splice	1.22	46.32	34.71	37.93	61.42	57.03	76.83	-25.44	-1.27
20016	TC0700533	ENSG00000168090	+	chr7:99525717-99525844	chr7:99525306-99525958	chr7:99687781-99687908	chr7:99687370-99688022	COPS6	+	E6-E8	E7		E2	Strange Splice	1	39.64	35.33	36.93	50.21	48.47	43.04	-9.94	-1.12
48002	TC1900699	ENSG00000087088	+	chr19:54156081-54156331	chr19:54155984-54156601	chr19:49464269-49464519	chr19:49464172-49464789	BAX	+	E6-E8	E7		E5	Strange Splice	1.05	77.45	89.85	82.56	65.94	68.48	72.44	14.33	1.27
14154	TC0401417	ENSG00000150625	-	chr4:176970841-176971176	chr4:176970395-177049608	chr4:176733847-176734182	chr4:176733401-176812614	GPM6A	-	E7-E9	E8		E1	Strange Splice	1.02	60.61	85.84	76.89	43.93	51.29	42.75	28.46	1.53
17335	TC0600574	ENSG00000172469	+	chr6:96141604-96141973	chr6:96141581-96151334	chr6:96034883-96035252	chr6:96034860-96044613	MANEA	+	E2-E5	E4		E2	Strange Splice	0.68	38.19	40.99	41.83	19.44	21.93	26.63	17.67	1.81
14341	TC0500119	ENSG00000152582	+	chr5:35706146-35707431	chr5:35706087-35726896	chr5:35670389-35671674	chr5:35670330-35691139	SPEF2	+	E10-E12	E11		E10	Strange Splice	1.22	74.07	71.24	64.28	46.47	24.8	51.37	28.99	1.9
38821	TC1401054	ENSG00000140025	-	chr14:89460611-89460774	chr14:89333422-89467638	chr14:90390858-90391021	chr14:90263669-90397885	C14orf143	-	E7-E14	E8		E5	Terminal	1.33	29.63	33.41	36.82	88.24	89.27	86.28	-54.64	-16.93
43372	TC1700127	ENSG00000065325	+	chr17:9709877-9711009	chr17:9706133-9714789	chr17:9769152-9770284	chr17:9765408-9774064	GLP2R	+	E10-E12	E11		E7	Terminal	0.97	23.55	22.64	28.05	60.79	58.97	57.84	-34.46	-6.33
14621	TC0500303	ENSG00000164329	+	chr5:78949110-78949178	chr5:78944655-78951191	chr5:78913354-78913422	chr5:78908899-78915435	PAPD4	+	E3-E5	E4		E2	Terminal	1	39.19	42.31	38.81	80.47	76.59	73.87	-36.88	-5.73
20238	TC0700631	ENSG00000004866	+	chr7:116650152-116650270	chr7:116649353-116657052	chr7:116862916-116863034	chr7:116862117-116869816	ST7	+	E24-E26	E25		E14	Terminal	1.11	67.6	65.32	67.26	87.37	87.92	85.74	-20.28	-4.81
7184	TC0200745	ENSG00000150540	+	chr2:138441138-138441155	chr2:138438669-138444205	chr2:138724668-138724685	chr2:138722199-138727735	HNMT	+	E2-E4	E3		E2	Terminal	2.01	8.42	8.96	10.47	34.23	44.51	43.91	-31.6	-4.72
44040	TC1700621	ENSG00000153944	+	chr17:53064152-53065260	chr17:53059664-53084459	chr17:55709153-55710261	chr17:55704665-55729460	MSI2	+	E11-E14	E12		E10	Terminal	1.05	10.55	13.8	13.18	27.52	32.01	32.21	-18.07	-4.67
7185	TC0200745	ENSG00000150540	+	chr2:138455257-138455717	chr2:138444258-138474958	chr2:138738787-138739247	chr2:138727788-138758488	HNMT	+	E4-E6	E5		E3	Terminal	2.01	13.97	14.26	12.28	42.95	32.17	39.62	-24.74	-4.65
18994	TC0601657	ENSG00000189007	-	chr6:143807388-143807799	chr6:143801525-143813393	chr6:143765695-143766106	chr6:143759832-143771700	ADAT2	-	E2-E6	E3		E2	Terminal	0.75	40.32	48.07	33.88	72.96	71.06	70.95	-30.9	-4.27
213	TC0100106	ENSG00000054523	+	chr1:10285809-10289119	chr1:10279892-10302688	chr1:10363222-10366532	chr1:10357305-10380101	KIF1B	+	E25-E28	E26		E20	Terminal	1.82	45.6	46.05	43.9	66.37	72.61	74.08	-25.84	-3.75
41279	TC1600251	ENSG00000140740	+	chr16:21878162-21878377	chr16:21877422-21881282	chr16:21970661-21970876	chr16:21969921-21973781	UQCRC2	+	E6-E8	E7		E5	Terminal	1.2	6.01	5.97	5.93	20.1	23.03	19.32	-14.84	-3.22
51513	TC2000824	ENSG00000124208	-	chr20:48161234-48161506	chr20:48134199-48163051	chr20:48727827-48728099	chr20:48700792-48729644	TMEM189-UBE2V1	-	E15-E22	E16		E1	Terminal	1.08	26.08	29.7	34.85	67.64	62.01	46.98	-28.67	-3.05
46582	TC1800428		-	chr18:35222392-35222489	chr18:35042752-35369420	chr18:36968394-36968491	chr18:36788754-37115422	AC011139.8	-	E4-E10	E5		E3	Terminal	1.21	37.36	39.01	35.52	67.91	61.33	57.8	-25.05	-2.71
32201	TC1101052	ENSG00000177830	-	chr11:872342-872515	chr11:860500-873148	chr11:882342-882515	chr11:870500-883148	CHID1	-	E17-E19	E18		E11	Terminal	0.81	79.85	87.7	85.36	95.85	96	95.55	-11.5	-2.42
25319	TC0901123	ENSG00000148090	-	chr9:93096420-93096900	chr9:93023096-93098124	chr9:94056599-94057079	chr9:93983275-94058303	AUH	-	E6-E8	E7		E6	Terminal	0.88	12.05	13.24	10.51	18.77	26	43.8	-17.59	-2.37
34470	TC1200595	ENSG00000028203	+	chr12:94176153-94176189	chr12:94175147-94180813	chr12:95652022-95652058	chr12:95651016-95656682	VEZT	+	E13-E16	E14		E3	Terminal	1.19	24.61	16.53	25.67	44.49	44.37	42.83	-21.62	-2.33
34471	TC1200595	ENSG00000028203	+	chr12:94176153-94176189	chr12:94175147-94180813	chr12:95652022-95652058	chr12:95651016-95656682	VEZT	+	E13-E16	E14	duplicate	E3	Terminal	1.19	24.61	16.53	25.67	44.49	44.37	42.83	-21.62	-2.33
41217	TC1600224	ENSG00000103528	+	chr16:19168765-19168901	chr16:19143662-19185703	chr16:19261264-19261400	chr16:19236161-19278202	SYT17	+	E10-E12	E11		E6	Terminal	0.81	52.48	58.89	60.62	72.34	81.76	81.01	-21.04	-2.21
22094	TC0800220	ENSG00000147475	+	chr8:37722246-37723198	chr8:37721373-37726235	chr8:37603088-37604040	chr8:37602215-37607077	ERLIN2	+	E8-E10	E9		E7	Terminal	0.87	60.13	65.45	61.94	81.51	80.43	76.58	-17	-2.01
9436	TC0202356	ENSG00000135919	-	chr2:224604809-224605012	chr2:224574884-224612060	chr2:224896565-224896768	chr2:224866640-224903816	SERPINE2	-	E1-E4	E2		E1	Terminal	1.71	48.6	31.51	34.57	66.35	90.28	51.14	-31.03	-1.91
34324	TC1200469	ENSG00000135655	+	chr12:61015215-61016730	chr12:61005982-61029269	chr12:62728948-62730463	chr12:62719715-62743002	USP15	+	E8-E10	E9		E6	Terminal	0.83	59.35	61.11	64.17	79.49	78.22	78.9	-17.33	-1.91
1595	TC0100807	ENSG00000168765	+	chr1:110005311-110005842	chr1:110003256-110009156	chr1:110203788-110204319	chr1:110201733-110207633	GSTM4	+	E10-E14	E12		E4	Terminal	1.02	67.75	68.51	67.56	78.83	80.54	80.28	-11.94	-1.89
24816	TC0900750	ENSG00000080298	-	chr9:3334839-3334880	chr9:3320518-3336667	chr9:3344839-3344880	chr9:3330518-3346667	RFX3	-	E8-E10	E9		E3	Terminal	1.27	46.45	49.98	43.84	88.97	68.92	59.79	-25.8	-1.84
8366	TC0201537	ENSG00000115392	-	chr2:58294145-58294345	chr2:58284866-58302581	chr2:58440641-58440841	chr2:58431362-58449077	FANCL	-	E5-E7	E6		E4	Terminal	1.21	9.93	9.51	9.91	21.07	21.41	20.89	-11.34	-1.83
161	TC0100083	ENSG00000171735	+	chr1:6870302-6870848	chr1:6807858-7073951	chr1:6947715-6948261	chr1:6885271-7151364	CAMTA1	+	E4-E9	E8		E2	Terminal	1	54.41	57.81	58.08	81.07	74.84	75.66	-20.43	-1.78
32278	TC1101087	ENSG00000005801	-	chr11:3347164-3347308	chr11:3340409-3348781	chr11:3390588-3390732	chr11:3383833-3392205	ZNF195	-	E6-E8	E7		E3	Terminal	1.02	73.24	79.16	78.61	91.71	91.73	91.97	-14.8	-1.7
22770	TC0800794	ENSG00000147439	-	chr8:22536000-22536155	chr8:22535027-22537373	chr8:22480055-22480210	chr8:22479082-22481428	BIN3	-	E10-E12	E11		E5	Terminal	1.12	56.7	45.01	62.22	85.67	75.64	61.48	-19.62	-1.64
14807	TC0500450	ENSG00000066583	+	chr5:128472047-128472049	chr5:128470655-128476447	chr5:128444148-128444150	chr5:128442756-128448548	ISOC1	+	E5-E7	E6		E4	Terminal	1.87	12.54	15.51	11.37	35.91	32.61	33.53	-20.88	-1.64
53271	TC2200597	ENSG00000100105	-	chr22:30066668-30067669	chr22:30061850-30068883	chr22:31736668-31737669	chr22:31731850-31738883	PATZ1	-	E3-E5	E4		E2	Terminal	0.91	56.3	56.59	59.59	71.34	73.28	69.66	-13.93	-1.58
8976	TC0202025	ENSG00000115165	-	chr2:158003644-158003721	chr2:157999506-158008605	chr2:158295398-158295475	chr2:158291260-158300359	CYTIP	-	E1-E3	E2		E1	Terminal	0.83	25.47	18.36	25.13	53.5	63.39	36.42	-28.12	-1.5
15765	TC0501258		-	chr5:127385145-127387889	chr5:127330520-127424735	chr5:127357246-127359990	chr5:127302621-127396836		-	E4-E6	E5		E4	Terminal	0.89	71.53	50.58	62.95	78.28	77.01	82.4	-17.54	-1.47
26722	TC0X00577	ENSG00000156500	+	chrX:133783166-133783266	chrX:133776546-133790922	chrX:133955500-133955600	chrX:133948880-133963256	FAM122C	+	E5-E9	E7		E4	Terminal	0.69	53.58	53.86	53.51	71.22	72.67	75.08	-19.34	-1.46
38822	TC1401054	ENSG00000140025	-	chr14:89460611-89460774	chr14:89373243-89467638	chr14:90390858-90391021	chr14:90303490-90397885	C14orf143	-	E7-E9	E8	duplicate	E5	Terminal	1.33	83.14	76.15	72.5	89.75	91.69	94.23	-14.62	-1.45
5452	TC0102923	ENSG00000117090	-	chr1:158852151-158852182	chr1:158848995-158856190	chr1:160585527-160585558	chr1:160582371-160589566	SLAMF1	-	E6-E8	E7		E4	Terminal	0.91	38.64	40.87	42.04	66.85	72.25	65.93	-27.82	-1.44
2661	TC0101386	ENSG00000151414	+	chr1:196492082-196492284	chr1:196488934-196498328	chr1:198225459-198225661	chr1:198222311-198231705	NEK7	+	E4-E6	E5		E4	Terminal	1.5	32.64	29.5	17.51	43.95	44.01	55.43	-21.24	-1.43
23477	TC0801344	ENSG00000198169	-	chr8:145948141-145948318	chr8:145919577-145949873	chr8:145977336-145977513	chr8:145948772-145979068	ZNF251	-	E6-E8	E7		E4	Terminal	1.02	40.44	53.63	65.54	73.15	68.63	76.23	-19.47	-1.38
14522	TC0500242	ENSG00000205561	+	chr5:69181675-69181747	chr5:69176497-69205247	chr5:69145919-69145991	chr5:69140741-69169491	GUSBP1	+	E1-E3	E2		E1	Terminal	1.01	25.91	30.9	27.37	41.94	42.61	39.49	-13.28	-1.35
46054	TC1800034	ENSG00000088756	+	chr18:6888436-6888718	chr18:6886626-6898959	chr18:6898436-6898718	chr18:6896626-6908959	ARHGAP28	+	E20-E22	E21		E17	Terminal	1.22	50.84	65.61	42.06	76.78	71.73	74.87	-21.63	-1.28
34914	TC1200851	ENSG00000198393	+	chr12:132074325-132074427	chr12:132073533-132093701	chr12:133564252-133564354	chr12:133563460-133583628	ZNF26	+	E1-E3	E2		E2	Terminal	0.93	69.68	69.42	66.63	86.78	86.44	78.81	-15.44	-1.28
18781	TC0601525	ENSG00000155111	-	chr6:111241056-111242020	chr6:111174098-111242905	chr6:111134363-111135327	chr6:111067405-111136212	CDC2L6	-	E2-E5	E3		E2	Terminal	1.37	23.51	20.49	22.98	47.53	47.02	23.44	-17	-1.27
38802	TC1401032	ENSG00000100629	-	chr14:80430677-80430774	chr14:80398971-80431815	chr14:81360924-81361021	chr14:81329218-81362062	C14orf145	-	E10-E12	E11		E8	Terminal	1.36	65.04	55.35	51.8	72.04	84.07	75.71	-19.88	-1.24
204	TC0100104	ENSG00000130939	+	chr1:10055100-10055190	chr1:10054860-10078106	chr1:10132513-10132603	chr1:10132273-10155519	UBE4B	+	E3-E6	E4		E3	Terminal	1.02	7.12	10.26	5.62	20.27	16.81	17.33	-10.47	-1.21
6482	TC0200213	ENSG00000143919	+	chr2:44537212-44537904	chr2:44470949-44784926	chr2:44683708-44684400	chr2:44617445-44931422	C2orf34	+	E3-E6	E5		E3	Terminal	1.15	22.44	21.51	28.26	35.98	35.34	35.01	-11.37	-1.19
35140	TC1200981	ENSG00000111215	-	chr12:10982122-10982443	chr12:10926963-11017521	chr12:11090855-11091176	chr12:11035696-11126254	PRR4	-	E5-E11	E7		E2	Terminal	1	55.69	63.41	51.25	70.2	77.16	84.39	-20.47	-1.19
29833	TC1001041	ENSG00000180817	-	chr10:71639958-71640181	chr10:71639448-71643225	chr10:71969952-71970175	chr10:71969442-71973219	PPA1	-	E7-E9	E8		E5	Terminal	1.28	37.53	25.73	29.24	49.47	50.48	54.2	-20.55	-1.14
17288	TC0600533	ENSG00000065615	+	chr6:84676507-84676525	chr6:84675529-84680854	chr6:84619788-84619806	chr6:84618810-84624135	CYB5R4	+	E4-E7	E5		E4	Terminal	2.31	15.56	9.05	16.96	39.79	37.88	30.7	-22.27	-1.12
15606	TC0501092	ENSG00000113273	-	chr5:78147297-78147693	chr5:78113554-78170935	chr5:78111541-78111937	chr5:78077798-78135179	ARSB	-	E7-E9	E8		E7	Terminal	1.64	5.98	6.09	7.35	12.62	20.35	12.83	-8.79	-1.08
32005	TC1100920		+	chr11:118785422-118785685	chr11:118771075-118845730	chr11:119280212-119280475	chr11:119265865-119340520		+	E3-E5	E4		E2	Terminal	0.94	64.49	66.86	67.52	84.08	72.45	86.18	-14.62	-1.07
38671	TC1400915	ENSG00000089775	-	chr14:64023311-64024528	chr14:63986110-64026832	chr14:64953558-64954775	chr14:64916357-64957079	ZBTB25	-	E3-E5	E4		E3	Terminal	0.87	53.88	64.17	57.34	73.68	77.69	61.09	-12.36	-1.05
43622	TC1700374	ENSG00000006125	+	chr17:31010897-31011252	chr17:31008924-31021989	chr17:33986784-33987139	chr17:33984811-33997876	AP2B1	+	E17-E19	E18		E14	Terminal	1.15	23.75	29.1	38.15	41.52	51.58	46.85	-16.32	-1.04
52073	TC2100307	ENSG00000159086	-	chr21:33035692-33035804	chr21:33032502-33037430	chr21:34113821-34113933	chr21:34110631-34115559	C21orf66	-	E19-E22	E20		E13	Terminal	0.99	71.59	67.33	68.23	79.6	79.79	82.41	-11.55	-1.04
38322	TC1400691	ENSG00000165819	-	chr14:21048599-21048962	chr14:21041865-21049106	chr14:21978759-21979122	chr14:21972025-21979266	METTL3	-	E1-E3	E2		E1	Terminal	1.22	48.8	47.46	47.68	58.65	59.77	59.03	-11.17	-1.03
7243	TC0200815	ENSG00000136560	+	chr2:161726043-161726169	chr2:161725244-161744371	chr2:162017797-162017923	chr2:162016998-162036125	TANK	+	E3-E5	E4		E2	Terminal	1.53	47.94	48.44	46.62	68.28	66.22	72.1	-21.2	-1.02
12568	TC0400023	ENSG00000109685	+	chr4:1883617-1883677	chr4:1875904-1888396	chr4:1913819-1913879	chr4:1906106-1918598	WHSC1	+	E9-E11	E10		E4	Terminal	1.06	23.76	26.84	16.95	35.65	49.61	33.96	-17.22	-1.01
10285	TC0300419	ENSG00000080224	+	chr3:98849821-98849864	chr3:98839617-98921795	chr3:97367131-97367174	chr3:97356927-97439105	EPHA6	+	E12-E14	E13		E11	Terminal	0.9	35.98	40.76	25.09	51.7	95.08	47.83	-30.93	-1
24181	TC0900491	ENSG00000148158	+	chr9:114668587-114668606	chr9:114666501-114670885	chr9:115628766-115628785	chr9:115626680-115631064	SNX30	+	E8-E10	E9		E8	Terminal	1.48	15.27	7.27	35.67	41.73	41.31	42.26	-22.36	-1
45221	TC1701395	ENSG00000108825	-	chr17:38374270-38374729	chr17:38369781-38375832	chr17:41120744-41121203	chr17:41116255-41122306	AARSD1	-	E9-E13	E10		E4	Terminal	1.12	85.52	83.86	82.03	73.54	66.1	78.38	11.13	1
33315	TC1101851	ENSG00000182985	-	chr11:114552405-114552522	chr11:114545557-114554574	chr11:115047195-115047312	chr11:115040347-115049364	CADM1	-	E14-E17	E15		E9	Terminal	0.81	95.34	95.27	86.08	72.26	68.73	70.83	21.62	1
13585	TC0400883	ENSG00000174125	-	chr4:38482323-38482398	chr4:38480441-38482770	chr4:38805928-38806003	chr4:38804046-38806375	TLR1	-	E1-E3	E2		E2	Terminal	0.93	71.99	74.65	87.66	63.81	58.12	54.01	19.45	1
16132	TC0501513		-	chr5:175540426-175540495	chr5:175536433-175542294	chr5:175607820-175607889	chr5:175603827-175609688		-	E5-E8	E6		E4	Terminal	0.91	72.6	78.57	96.04	50.7	54.46	66.13	25.31	1
11197	TC0301070	ENSG00000163491	-	chr3:27384019-27384057	chr3:27373400-27385720	chr3:27409015-27409053	chr3:27398396-27410716	NEK10	-	E1-E3	E2		E1	Terminal	1.06	63.77	54.58	50.24	22.45	39.52	41.79	21.61	1.01
12282	TC0301750	ENSG00000154310	-	chr3:172302171-172302171	chr3:172302117-172307666	chr3:170824973-170824995	chr3:170819423-170825854	TNIK	-	E23-E25	E24		E19	Terminal	1.35	65.8	88.24	84.75	43.15	35.29	48.05	37.43	1.03
40693	TC1501235	ENSG00000157823	-	chr15:88222502-88222536	chr15:88221661-88232757	chr15:90421498-90421532	chr15:90420657-90431753	AP3S2	-	E11-E13	E12		E7	Terminal	1.4	50.17	53.68	45.19	34.51	29.78	30.17	18.19	1.08
41549	TC1600367	ENSG00000197302	+	chr16:31673278-31673744	chr16:31672723-31711452	chr16:31765777-31766243	chr16:31765222-31803951	ZNF720	+	E6-E13	E9		E4	Terminal	1.4	74.73	62.68	67.73	46.27	46.02	56.54	18.77	1.1
27908	TC0Y00056	ENSG00000165246	+	chrY:15354727-15354815	chrY:15344544-15369893	chrY:16845333-16845421	chrY:16835150-16860499	NLGN4Y	+	E8-E10	E9		E4	Terminal	1.05	46.31	57.39	54.68	41.07	39.9	13.44	21.33	1.14
5086	TC0102779	ENSG00000163221	-	chr1:151613115-151613132	chr1:151613068-151613555	chr1:153346491-153346508	chr1:153346444-153346931	S100A12	-	E2-E4	E3		E2	Terminal	0.98	71.78	91.46	67.61	31.03	33.78	60.19	35.28	1.15
4451	TC0102363	ENSG00000198600	-	chr1:74280120-74280205	chr1:74265242-74312933	chr1:74507532-74507617	chr1:74492654-74540345	LRRIQ3	-	E1-E5	E2		E1	Terminal	0.89	77.79	71.38	79.13	63.8	41.42	50.77	24.11	1.2
16461	TC0600117		+	chr6:22299776-22299864	chr6:22219129-22322515	chr6:22191797-22191885	chr6:22111150-22214536	7SK	+	E12-E17	E15		E9	Terminal	1.01	41.18	64.18	36.35	19.36	23.51	36.27	20.86	1.26
18321	TC0601224	ENSG00000112139	-	chr6:37725713-37725720	chr6:37725021-37725863	chr6:37617735-37617742	chr6:37617043-37617885	MDGA1	-	E9-E11	E10		E8	Terminal	0.86	69.5	55.91	72.97	51.05	40.17	36.85	23.44	1.26
25076	TC0900898	ENSG00000198467	-	chr9:35672930-35673238	chr9:35672161-35674243	chr9:35682930-35683238	chr9:35682161-35684243	TPM2	-	E12-E15	E13		E10	Terminal	1.51	49.83	47.73	48.6	35.77	31.81	35.85	14.24	1.3
29429	TC1000781	ENSG00000152457	-	chr10:14990196-14991335	chr10:14981318-15001743	chr10:14950190-14951329	chr10:14941312-14961737	DCLRE1C	-	E20-E24	E22		E14	Terminal	1.02	69.91	59.6	62.48	43.8	48.73	54.01	15.15	1.33
26757	TC0X00602	ENSG00000156925	+	chrX:136479717-136481410	chrX:136478891-136486947	chrX:136652051-136653744	chrX:136651225-136659281	ZIC3	+	E2-E4	E3		E3	Terminal	1.01	71.26	73.47	62.02	11.01	32.65	64.7	32.8	1.4
12185	TC0301657	ENSG00000070087	-	chr3:151166878-151167063	chr3:151166742-151168835	chr3:149684188-149684373	chr3:149684052-149686145	PFN2	-	E7-E9	E8		E3	Terminal	1.15	48.51	47.92	46.07	32.3	31.8	33.99	14.81	1.49
22124	TC0800235	ENSG00000168615	+	chr8:38991169-38992692	chr8:38990720-38992794	chr8:38872012-38873535	chr8:38871563-38873637	ADAM9	+	E4-E6	E5		E4	Terminal	0.51	43.44	40.09	48.47	24.42	20.2	22.66	21.57	1.57
27582	TC0X01198	ENSG00000005893	-	chrX:119456960-119457176	chrX:119449346-119459613	chrX:119572932-119573148	chrX:119565318-119575585	LAMP2	-	E8-E12	E9		E9	Terminal	1.07	63.93	56.52	54.46	33.56	42.2	44.44	18.24	1.68
4587	TC0102441	ENSG00000154511	-	chr1:93082288-93082340	chr1:93071180-93085328	chr1:93309700-93309752	chr1:93298592-93312740	FAM69A	-	E5-E8	E6		E5	Terminal	1.79	68.41	75.74	63.85	41.03	43.81	49.81	24.45	1.85
16172	TC0501531	ENSG00000196923	-	chr5:176850196-176850200	chr5:176849440-176850477	chr5:176917590-176917594	chr5:176916834-176917871	PDLIM7	-	E13-E15	E14		E6	Terminal	1.14	23.75	39.36	29.06	11.01	8.65	15.03	19.16	2
18384	TC0601264	ENSG00000112599	-	chr6:42264091-42264110	chr6:42261514-42264298	chr6:42156113-42156132	chr6:42153536-42156320	GUCA1B	-	E2-E4	E3		E2	Terminal	1.1	41.67	59.93	73.22	38.1	4.7	2.71	43.1	2.11
10621	TC0300670	ENSG00000177311	+	chr3:142588974-142589419	chr3:142588470-142597791	chr3:141106284-141106729	chr3:141105780-141115101	ZBTB38	+	E4-E6	E5		E2	Terminal	0.93	62.68	68.44	73.31	38.18	42.11	39.85	28.1	2.52

## Sheet: Table Description
Table description
Supplementary Table S3 HJAY MATR3 Alternative Splicing. All splicing changes observed upon Matrin3 knockdown and summarized in Fig 3.
rowID - refers to the probe reference in the HJAY
TIGR Transcript Cluster
Ensembl Gene ID - Gene identification in the Ensembl database
hg18 strand - direction of the transcription in the UCSC genome browser using hg18 version
hg18 in - Genome coordinates of the included exon in UCSC genome browser hg18 version
hg18 skip - Genome coordinates of the skipped product in UCSC genome browser hg18 version
hg19 in - Genome coordinates of the included exon in UCSC genome browser hg19 version
hg19 skip - Genome coordinates of the skipped product in UCSC genome browser hg19 version
Gene Symbol
Strand hg19 - direction of the transcription in the UCSC genome browser using hg18 version
Genomic skip
Genomic in
Duplicate
mRNA in
annotated exons - alternative splicing event type
dT - difference in transcript levels upon Matrin3 knockdown (see Table S2)
I_G1_C2_(hjay) - Control sample replicate 1 predicted inclusion level
I_G2_C2_(hjay) - Control sample replicate 2 predicted inclusion level
I_G3_C2_(hjay) - Control sample replicate 3 predicted inclusion level
I_G5_M3_(hjay) - Matrin3 knockdown sample replicate 1 predicted inclusion level
I_G5_M3_(hjay) - Matrin3 knockdown sample replicate 2 predicted inclusion level
I_G5_M3_(hjay) - Matrin3 knockdown sample replicate 3 predicted inclusion level
dI - difference in inclusion between control and Matrin3 knockdown (see methods)
dIrank - modified t-test to sort the data based on significance of change
